# Supplementary material for: Effects of a blend of essential oils in milk replacer on performance, rumen fermentation, blood parameters, and health scores of dairy heifers
Source: PLoS One. 2021 Mar 11;16(3):e0231068. doi: 10.1371/journal.pone.0231068 (PMC7951862; doi:10.1371/journal.pone.0231068)
Supplement: S1 Data — (XLSX) [file pone.0231068.s001.xlsx]

## Sheet: S1 Data
Animal	Treatment	GeneticComposition	Brix	BirthWeight	Day	Week	WaterIntake	StarterIntake	MRIntake	CornSilageIntake	TotalDMIntake	TotalCPIntake	TotalGEIntake	FeedEfficiency	BHB	Urea	Glucose	IGF1	WithersWeight	RumpWeight	RumpWidth	HeartGirth	Weight	ADG	RuminalPH	RumenC2	RumenC3	RumenC4	RumenC2/C3	RumenAmonia	RectalTemperature	FecalScore	RespiratoryScore	DaysWithFever	DaysWithDiarrhea	DaysWithSevereDiarrhea	DaysRespiratoryScore<4	RedBloodCell	PackedCellVolume	Hemoglobin	MeanCorpuscularValue	MeanCorpuscularHemoglobinConcentration	TotalLeucocytes	Basophis	Eosinophils	Neutrophils	Segmented Neutrophils	Lymphocytes	Monocytes
8016	controle	5/8hz	12	34	4	1	6320	0	681.382	NA	681.382	129.395	3.06494e+06	0.591368	NA	NA	NA	NA	NA	NA	NA	NA	NA	NA	NA	NA	NA	NA	NA	NA	38.5	0	1	0	0	0	0	NA	NA	NA	NA	NA	NA	NA	NA	NA	NA	NA	NA
8016	controle	5/8hz	12	34	5	1	3680	2.83378	608.895	NA	611.729	116.168	2.7514e+06	0.591368	NA	NA	NA	NA	NA	NA	NA	NA	NA	NA	NA	NA	NA	NA	NA	NA	38.9	0	2	0	0	0	0	NA	NA	NA	NA	NA	NA	NA	NA	NA	NA	NA	NA
8016	controle	5/8hz	12	34	6	1	4160	0	724.875	NA	724.875	137.654	3.26057e+06	0.591368	NA	NA	NA	NA	NA	NA	NA	NA	NA	NA	NA	NA	NA	NA	NA	NA	38.5	1	2	0	0	0	0	NA	NA	NA	NA	NA	NA	NA	NA	NA	NA	NA	NA
8016	controle	5/8hz	12	34	7	2	4180	0	724.875	NA	724.875	137.654	3.26057e+06	0.591368	0.03798	13.91	124.467	NA	68.5	71	16.5	73	33.1	-0.25	NA	NA	NA	NA	NA	NA	39	0	2	0	0	0	0	NA	NA	NA	NA	NA	NA	NA	NA	NA	NA	NA	NA
8016	controle	5/8hz	12	34	8	2	3740	0	724.875	NA	724.875	137.654	3.26057e+06	0.591368	NA	NA	NA	NA	NA	NA	NA	NA	NA	NA	NA	NA	NA	NA	NA	NA	38.1	1	1	0	0	0	0	NA	NA	NA	NA	NA	NA	NA	NA	NA	NA	NA	NA
8016	controle	5/8hz	12	34	9	2	3740	0	724.875	NA	724.875	137.654	3.26057e+06	0.591368	NA	NA	NA	NA	NA	NA	NA	NA	NA	NA	NA	NA	NA	NA	NA	NA	38.3	0	0	0	0	0	0	NA	NA	NA	NA	NA	NA	NA	NA	NA	NA	NA	NA
8016	controle	5/8hz	12	34	10	2	3340	17.9473	724.875	NA	742.822	141.064	3.33983e+06	0.591368	NA	NA	NA	NA	NA	NA	NA	NA	35.1	0.666667	NA	NA	NA	NA	NA	NA	NA	1	2	0	0	0	0	NA	NA	NA	NA	NA	NA	NA	NA	NA	NA	NA	NA
8016	controle	5/8hz	12	34	11	2	3860	29.2824	724.875	NA	754.157	143.217	3.38989e+06	0.591368	NA	NA	NA	NA	NA	NA	NA	NA	NA	NA	NA	NA	NA	NA	NA	NA	38.5	0	1	0	0	0	0	NA	NA	NA	NA	NA	NA	NA	NA	NA	NA	NA	NA
8016	controle	5/8hz	12	34	12	2	3820	17.9473	724.875	NA	742.822	141.064	3.33983e+06	0.591368	NA	NA	NA	NA	NA	NA	NA	NA	NA	NA	NA	NA	NA	NA	NA	NA	38.5	0	1	0	0	0	0	NA	NA	NA	NA	NA	NA	NA	NA	NA	NA	NA	NA
8016	controle	5/8hz	12	34	13	2	2600	34.0054	724.875	NA	758.88	144.115	3.41075e+06	0.591368	NA	NA	NA	NA	NA	NA	NA	NA	NA	NA	NA	NA	NA	NA	NA	NA	38.7	0	1	0	0	0	0	NA	NA	NA	NA	NA	NA	NA	NA	NA	NA	NA	NA
8016	controle	5/8hz	12	34	14	3	3580	24.5594	724.875	NA	749.434	142.32	3.36903e+06	0.591368	0.98019	9.26	133.967	33.7	69	70.5	17.5	75	37	0.475	6.15	10.311	5.09	1.757	2.02574	14	38.8	0	1	0	0	0	0	NA	NA	NA	NA	NA	NA	NA	NA	NA	NA	NA	NA
8016	controle	5/8hz	12	34	15	3	2600	7.55675	724.875	NA	732.432	139.09	3.29395e+06	0.591368	NA	NA	NA	NA	NA	NA	NA	NA	NA	NA	NA	NA	NA	NA	NA	NA	38.5	0	1	0	0	0	0	NA	NA	NA	NA	NA	NA	NA	NA	NA	NA	NA	NA
8016	controle	5/8hz	12	34	16	3	2900	6.61215	724.875	NA	731.487	138.91	3.28978e+06	0.591368	NA	NA	NA	NA	NA	NA	NA	NA	NA	NA	NA	NA	NA	NA	NA	NA	38.4	0	1	0	0	0	0	NA	NA	NA	NA	NA	NA	NA	NA	NA	NA	NA	NA
8016	controle	5/8hz	12	34	17	3	2300	43.4513	724.875	NA	768.326	145.91	3.45246e+06	0.591368	NA	NA	NA	NA	NA	NA	NA	NA	40.3	1.1	NA	NA	NA	NA	NA	NA	38.4	0	1	0	0	0	0	NA	NA	NA	NA	NA	NA	NA	NA	NA	NA	NA	NA
8016	controle	5/8hz	12	34	18	3	2740	92.5702	724.875	NA	817.445	155.242	3.66938e+06	0.591368	NA	NA	NA	NA	NA	NA	NA	NA	NA	NA	NA	NA	NA	NA	NA	NA	38.1	0	0	0	0	0	0	NA	NA	NA	NA	NA	NA	NA	NA	NA	NA	NA	NA
8016	controle	5/8hz	12	34	19	3	2480	62.3432	724.875	NA	787.218	149.499	3.53589e+06	0.591368	NA	NA	NA	NA	NA	NA	NA	NA	NA	NA	NA	NA	NA	NA	NA	NA	38.2	1	1	0	0	0	0	NA	NA	NA	NA	NA	NA	NA	NA	NA	NA	NA	NA
8016	controle	5/8hz	12	34	20	3	2990	79.3459	724.875	NA	804.221	152.729	3.61098e+06	0.591368	NA	NA	NA	NA	NA	NA	NA	NA	NA	NA	NA	NA	NA	NA	NA	NA	38.3	0	0	0	0	0	0	NA	NA	NA	NA	NA	NA	NA	NA	NA	NA	NA	NA
8016	controle	5/8hz	12	34	21	4	2520	59.5094	724.875	NA	784.384	148.961	3.52338e+06	0.591368	0.09878	11.17	100.5	NA	70.5	75	18	79	40.4	0.025	NA	NA	NA	NA	NA	NA	38.8	1	2	0	0	0	0	NA	NA	NA	NA	NA	NA	NA	NA	NA	NA	NA	NA
8016	controle	5/8hz	12	34	22	4	3240	113.351	724.875	NA	838.226	159.19	3.76115e+06	0.591368	NA	NA	NA	NA	NA	NA	NA	NA	NA	NA	NA	NA	NA	NA	NA	NA	38.3	1	1	0	0	0	0	NA	NA	NA	NA	NA	NA	NA	NA	NA	NA	NA	NA
8016	controle	5/8hz	12	34	23	4	2480	160.581	724.875	NA	885.456	168.164	3.96973e+06	0.591368	NA	NA	NA	NA	NA	NA	NA	NA	NA	NA	NA	NA	NA	NA	NA	NA	38.5	1	2	0	0	0	0	NA	NA	NA	NA	NA	NA	NA	NA	NA	NA	NA	NA
8016	controle	5/8hz	12	34	24	4	2720	160.581	724.875	NA	885.456	168.164	3.96973e+06	0.591368	NA	NA	NA	NA	NA	NA	NA	NA	42.2	0.6	NA	NA	NA	NA	NA	NA	38.5	0	1	0	0	0	0	NA	NA	NA	NA	NA	NA	NA	NA	NA	NA	NA	NA
8016	controle	5/8hz	12	34	25	4	1840	164.359	724.875	NA	889.234	168.882	3.98641e+06	0.591368	NA	NA	NA	NA	NA	NA	NA	NA	NA	NA	NA	NA	NA	NA	NA	NA	38.5	0	1	0	0	0	0	NA	NA	NA	NA	NA	NA	NA	NA	NA	NA	NA	NA
8016	controle	5/8hz	12	34	26	4	2760	100.127	724.875	NA	825.002	156.678	3.70275e+06	0.591368	NA	NA	NA	NA	NA	NA	NA	NA	NA	NA	NA	NA	NA	NA	NA	NA	38.4	0	1	0	0	0	0	NA	NA	NA	NA	NA	NA	NA	NA	NA	NA	NA	NA
8016	controle	5/8hz	12	34	27	4	2640	226.702	724.875	NA	951.577	180.727	4.26173e+06	0.591368	NA	NA	NA	NA	NA	NA	NA	NA	NA	NA	NA	NA	NA	NA	NA	NA	38.5	0	1	0	0	0	0	NA	NA	NA	NA	NA	NA	NA	NA	NA	NA	NA	NA
8016	controle	5/8hz	12	34	28	5	2860	242.761	724.875	NA	967.636	183.778	4.33265e+06	0.591368	NA	NA	NA	NA	72	75	19	81	44.5	0.575	5.29	14.709	16.746	1.615	0.878359	9.8	38.3	0	0	0	0	0	0	NA	NA	NA	NA	NA	NA	NA	NA	NA	NA	NA	NA
8016	controle	5/8hz	12	34	29	5	2220	146.412	724.875	NA	871.287	165.472	3.90716e+06	0.591368	NA	NA	NA	NA	NA	NA	NA	NA	NA	NA	NA	NA	NA	NA	NA	NA	38.1	1	1	0	0	0	0	NA	NA	NA	NA	NA	NA	NA	NA	NA	NA	NA	NA
8016	controle	5/8hz	12	34	30	5	2660	185.14	724.875	NA	910.015	172.83	4.07819e+06	0.591368	0.05319	13.37	99.8333	114	NA	NA	NA	NA	NA	NA	NA	NA	NA	NA	NA	NA	38.2	0	0	0	0	0	0	7.8	34	10.3	43.6	30.3	16100	0	0	0	0	0	3542
8016	controle	5/8hz	12	34	31	5	3280	171.916	724.875	NA	896.791	170.318	4.01979e+06	0.591368	NA	NA	NA	NA	NA	NA	NA	NA	NA	NA	NA	NA	NA	NA	NA	NA	38.3	0	0	0	0	0	0	NA	NA	NA	NA	NA	NA	NA	NA	NA	NA	NA	NA
8016	controle	5/8hz	12	34	32	5	1280	289.99	724.875	NA	1014.87	192.752	4.54122e+06	0.591368	NA	NA	NA	NA	NA	NA	NA	NA	NA	NA	NA	NA	NA	NA	NA	NA	38	0	0	0	0	0	0	NA	NA	NA	NA	NA	NA	NA	NA	NA	NA	NA	NA
8016	controle	5/8hz	12	34	33	5	1980	185.14	724.875	NA	910.015	172.83	4.07819e+06	0.591368	NA	NA	NA	NA	NA	NA	NA	NA	47.3	0.56	NA	NA	NA	NA	NA	NA	38.2	1	1	0	0	0	0	NA	NA	NA	NA	NA	NA	NA	NA	NA	NA	NA	NA
8016	controle	5/8hz	12	34	34	5	1300	277.71	724.875	NA	1002.59	190.419	4.48699e+06	0.591368	NA	NA	NA	NA	NA	NA	NA	NA	NA	NA	NA	NA	NA	NA	NA	NA	37.8	1	1	0	0	0	0	NA	NA	NA	NA	NA	NA	NA	NA	NA	NA	NA	NA
8016	controle	5/8hz	12	34	35	6	3280	270.154	724.875	NA	995.029	188.983	4.45362e+06	0.591368	0.07599	8.57	83.7333	NA	75	77.5	19.5	82	49.3	1	NA	NA	NA	NA	NA	NA	38.4	2	3	0	0	0	0	NA	NA	NA	NA	NA	NA	NA	NA	NA	NA	NA	NA
8016	controle	5/8hz	12	34	36	6	2500	304.159	724.875	NA	1029.03	195.444	4.6038e+06	0.591368	NA	NA	NA	NA	NA	NA	NA	NA	NA	NA	NA	NA	NA	NA	NA	NA	38.3	1	1	0	0	0	0	NA	NA	NA	NA	NA	NA	NA	NA	NA	NA	NA	NA
8016	controle	5/8hz	12	34	37	6	2080	304.159	724.875	NA	1029.03	195.444	4.6038e+06	0.591368	NA	NA	NA	NA	NA	NA	NA	NA	NA	NA	NA	NA	NA	NA	NA	NA	38.1	0	0	0	0	0	0	NA	NA	NA	NA	NA	NA	NA	NA	NA	NA	NA	NA
8016	controle	5/8hz	12	34	38	6	3340	412.787	724.875	NA	1137.66	216.083	5.08352e+06	0.591368	NA	NA	NA	NA	NA	NA	NA	NA	NA	NA	NA	NA	NA	NA	NA	NA	38.1	0	0	0	0	0	0	NA	NA	NA	NA	NA	NA	NA	NA	NA	NA	NA	NA
8016	controle	5/8hz	12	34	39	6	2380	428.845	724.875	NA	1153.72	219.134	5.15443e+06	0.591368	NA	NA	NA	NA	NA	NA	NA	NA	51.7	0.6	NA	NA	NA	NA	NA	NA	37.6	0	0	0	0	0	0	NA	NA	NA	NA	NA	NA	NA	NA	NA	NA	NA	NA
8016	controle	5/8hz	12	34	40	6	2580	434.513	724.875	NA	1159.39	220.211	5.17946e+06	0.591368	NA	NA	NA	NA	NA	NA	NA	NA	NA	NA	NA	NA	NA	NA	NA	NA	38.4	0	1	0	0	0	0	NA	NA	NA	NA	NA	NA	NA	NA	NA	NA	NA	NA
8016	controle	5/8hz	12	34	41	6	2280	427.901	724.875	NA	1152.78	218.955	5.15026e+06	0.591368	NA	NA	NA	NA	NA	NA	NA	NA	NA	NA	NA	NA	NA	NA	NA	NA	37.6	0	0	0	0	0	0	NA	NA	NA	NA	NA	NA	NA	NA	NA	NA	NA	NA
8016	controle	5/8hz	12	34	42	7	3340	477.02	724.875	NA	1201.89	228.288	5.36718e+06	0.591368	0.06078	12.36	132.133	173	77	80	20	87	53.2	0.5	5.42	25.754	27.304	6.271	0.943232	14.7	38.2	0	0	0	0	0	0	NA	NA	NA	NA	NA	NA	NA	NA	NA	NA	NA	NA
8016	controle	5/8hz	12	34	43	7	3840	426.956	724.875	NA	1151.83	218.775	5.14609e+06	0.591368	NA	NA	NA	NA	NA	NA	NA	NA	NA	NA	NA	NA	NA	NA	NA	NA	38.5	0	1	0	0	0	0	NA	NA	NA	NA	NA	NA	NA	NA	NA	NA	NA	NA
8016	controle	5/8hz	12	34	44	7	4880	606.429	724.875	NA	1331.3	252.875	5.93867e+06	0.591368	NA	NA	NA	NA	NA	NA	NA	NA	NA	NA	NA	NA	NA	NA	NA	NA	38.1	0	0	0	0	0	0	NA	NA	NA	NA	NA	NA	NA	NA	NA	NA	NA	NA
8016	controle	5/8hz	12	34	45	7	3740	443.959	724.875	NA	1168.83	222.006	5.22118e+06	0.591368	NA	NA	NA	NA	NA	NA	NA	NA	55.8	0.866667	NA	NA	NA	NA	NA	NA	38.4	0	1	0	0	0	0	NA	NA	NA	NA	NA	NA	NA	NA	NA	NA	NA	NA
8016	controle	5/8hz	12	34	46	7	4800	597.928	724.875	NA	1322.8	251.26	5.90113e+06	0.591368	NA	NA	NA	NA	NA	NA	NA	NA	NA	NA	NA	NA	NA	NA	NA	NA	38.7	0	1	0	0	0	0	NA	NA	NA	NA	NA	NA	NA	NA	NA	NA	NA	NA
8016	controle	5/8hz	12	34	47	7	3620	609.263	724.875	NA	1334.14	253.414	5.95119e+06	0.591368	NA	NA	NA	NA	NA	NA	NA	NA	NA	NA	NA	NA	NA	NA	NA	NA	38.5	0	1	0	0	0	0	NA	NA	NA	NA	NA	NA	NA	NA	NA	NA	NA	NA
8016	controle	5/8hz	12	34	48	7	4720	773.622	724.875	NA	1498.5	284.642	6.67703e+06	0.591368	NA	NA	NA	NA	NA	NA	NA	NA	NA	NA	NA	NA	NA	NA	NA	NA	38.6	0	1	0	0	0	0	NA	NA	NA	NA	NA	NA	NA	NA	NA	NA	NA	NA
8016	controle	5/8hz	12	34	49	8	4400	698.999	724.875	NA	1423.87	270.464	6.34748e+06	0.591368	0.11398	12.25	NA	NA	77	79.5	21	87	58.9	0.775	NA	NA	NA	NA	NA	NA	38.5	0	1	0	0	0	0	NA	NA	NA	NA	NA	NA	NA	NA	NA	NA	NA	NA
8016	controle	5/8hz	12	34	50	8	5780	868.081	724.875	NA	1592.96	302.589	7.09418e+06	0.591368	NA	NA	NA	NA	NA	NA	NA	NA	NA	NA	NA	NA	NA	NA	NA	NA	38.3	0	0	0	0	0	0	NA	NA	NA	NA	NA	NA	NA	NA	NA	NA	NA	NA
8016	controle	5/8hz	12	34	51	8	5420	717.891	724.875	NA	1442.77	274.053	6.43091e+06	0.591368	NA	NA	NA	NA	NA	NA	NA	NA	NA	NA	NA	NA	NA	NA	NA	NA	38.1	0	0	0	0	0	0	NA	NA	NA	NA	NA	NA	NA	NA	NA	NA	NA	NA
8016	controle	5/8hz	12	34	52	8	3800	741.506	724.875	NA	1466.38	278.54	6.5352e+06	0.591368	NA	NA	NA	NA	NA	NA	NA	NA	63.8	1.63333	NA	NA	NA	NA	NA	NA	38.3	0	0	0	0	0	0	NA	NA	NA	NA	NA	NA	NA	NA	NA	NA	NA	NA
8016	controle	5/8hz	12	34	53	8	5000	907.754	724.875	NA	1632.63	310.127	7.26938e+06	0.591368	NA	NA	NA	NA	NA	NA	NA	NA	NA	NA	NA	NA	NA	NA	NA	NA	38.4	0	1	0	0	0	0	NA	NA	NA	NA	NA	NA	NA	NA	NA	NA	NA	NA
8016	controle	5/8hz	12	34	54	8	6440	990.879	724.875	NA	1715.75	325.921	7.63647e+06	0.591368	NA	NA	NA	NA	NA	NA	NA	NA	NA	NA	NA	NA	NA	NA	NA	NA	38.9	0	2	0	0	0	0	NA	NA	NA	NA	NA	NA	NA	NA	NA	NA	NA	NA
8016	controle	5/8hz	12	34	55	8	5120	818.963	724.875	NA	1543.84	293.257	6.87726e+06	0.591368	NA	NA	NA	NA	NA	NA	NA	NA	NA	NA	NA	NA	NA	NA	NA	NA	38.1	0	0	0	0	0	0	NA	NA	NA	NA	NA	NA	NA	NA	NA	NA	NA	NA
8016	controle	5/8hz	12	34	56	9	4020	1011.66	724.875	NA	1736.53	329.869	7.72825e+06	0.591368	NA	NA	NA	NA	NA	NA	NA	NA	67.2	0.85	NA	NA	NA	NA	NA	NA	38.4	0	1	0	0	0	0	NA	NA	NA	NA	NA	NA	NA	NA	NA	NA	NA	NA
8016	controle	5/8hz	12	34	57	9	5600	1136.35	724.875	NA	1861.22	353.559	8.27888e+06	0.591368	NA	NA	NA	NA	NA	NA	NA	NA	NA	NA	NA	NA	NA	NA	NA	NA	38.7	0	1	0	0	0	0	NA	NA	NA	NA	NA	NA	NA	NA	NA	NA	NA	NA
8016	controle	5/8hz	12	34	58	9	2800	1145.79	724.875	NA	1870.67	355.354	8.3206e+06	0.591368	NA	NA	NA	NA	NA	NA	NA	NA	NA	NA	NA	NA	NA	NA	NA	NA	38.7	0	1	0	0	0	0	NA	NA	NA	NA	NA	NA	NA	NA	NA	NA	NA	NA
8016	controle	5/8hz	12	34	59	9	3500	792.514	724.875	NA	1517.39	288.231	6.76046e+06	0.591368	NA	NA	NA	NA	NA	NA	NA	NA	NA	NA	NA	NA	NA	NA	NA	NA	38.7	0	1	0	0	0	0	NA	NA	NA	NA	NA	NA	NA	NA	NA	NA	NA	NA
8016	controle	5/8hz	12	34	60	9	5120	1142.96	724.875	NA	1867.83	354.816	8.30808e+06	0.591368	0.14437	14.7	123.677	273	81	84	22	94	70.4	0.8	7.18	18.315	15.474	1.563	1.1836	NA	38.7	0	1	0	0	0	0	9.2	38	11.7	41.3	30.8	15900	0	159	0	0	0	2703
8016	controle	5/8hz	12	34	61	9	5120	1142.96	NA	121.135	1264.09	307.287	5.58394e+06	0.400904	NA	NA	NA	NA	NA	NA	NA	NA	NA	NA	NA	NA	NA	NA	NA	NA	38.8	0	1	0	0	0	0	NA	NA	NA	NA	NA	NA	NA	NA	NA	NA	NA	NA
8016	controle	5/8hz	12	34	62	9	4200	1416.89	NA	0	1416.89	269.209	6.25724e+06	0.400904	NA	NA	NA	NA	NA	NA	NA	NA	NA	NA	NA	NA	NA	NA	NA	NA	NA	0	0	0	0	0	0	NA	NA	NA	NA	NA	NA	NA	NA	NA	NA	NA	NA
8016	controle	5/8hz	12	34	63	9	3380	1656.82	NA	294.185	1951	533.669	8.61956e+06	0.400904	NA	NA	NA	NA	NA	NA	NA	NA	77.1	2.23333	NA	NA	NA	NA	NA	NA	38.6	0	1	0	0	0	0	NA	NA	NA	NA	NA	NA	NA	NA	NA	NA	NA	NA
8016	controle	5/8hz	12	34	64	9	5640	1790	NA	119.047	1909.05	428.672	8.43217e+06	0.400904	NA	NA	NA	NA	NA	NA	NA	NA	NA	NA	NA	NA	NA	NA	NA	NA	38.7	0	2	0	0	0	0	NA	NA	NA	NA	NA	NA	NA	NA	NA	NA	NA	NA
8016	controle	5/8hz	12	34	65	9	5680	1396.11	NA	145.601	1541.71	373.588	6.81024e+06	0.400904	NA	NA	NA	NA	NA	NA	NA	NA	NA	NA	NA	NA	NA	NA	NA	NA	39.4	0	2	0	0	0	0	NA	NA	NA	NA	NA	NA	NA	NA	NA	NA	NA	NA
8016	controle	5/8hz	12	34	66	9	5140	1858.02	NA	84.4366	1942.45	415.844	8.57925e+06	0.400904	NA	NA	NA	NA	NA	NA	NA	NA	NA	NA	NA	NA	NA	NA	NA	NA	37.7	0	0	0	0	0	0	NA	NA	NA	NA	NA	NA	NA	NA	NA	NA	NA	NA
8016	controle	5/8hz	12	34	67	10	5260	1734.27	NA	123.522	1857.8	421.412	8.20587e+06	0.400904	0.33433	29.07	80.871	NA	81.5	85	23	95	78.2	0.275	NA	NA	NA	NA	NA	NA	39	0	2	0	0	0	0	NA	NA	NA	NA	NA	NA	NA	NA	NA	NA	NA	NA
8016	controle	5/8hz	12	34	68	10	5620	2500.34	NA	77.5742	2577.91	532.78	1.13855e+07	0.400904	NA	NA	NA	NA	NA	NA	NA	NA	NA	NA	NA	NA	NA	NA	NA	NA	38.8	0	1	0	0	0	0	NA	NA	NA	NA	NA	NA	NA	NA	NA	NA	NA	NA
8016	controle	5/8hz	12	34	69	10	4660	1559.52	NA	222.28	1781.8	461.686	7.87148e+06	0.400904	NA	NA	NA	NA	NA	NA	NA	NA	NA	NA	NA	NA	NA	NA	NA	NA	38.7	0	1	0	0	0	0	NA	NA	NA	NA	NA	NA	NA	NA	NA	NA	NA	NA
8016	controle	5/8hz	12	34	70	10	4940	2649.58	NA	131.143	2780.73	607.155	1.22885e+07	0.400904	NA	NA	NA	NA	NA	NA	NA	NA	81.9	1.23333	NA	NA	NA	NA	NA	NA	38.9	0	2	0	0	0	0	NA	NA	NA	NA	NA	NA	NA	NA	NA	NA	NA	NA
8016	controle	5/8hz	12	34	71	10	5260	1897.69	NA	181.628	2079.32	504.229	9.19414e+06	0.400904	NA	NA	NA	NA	NA	NA	NA	NA	NA	NA	NA	NA	NA	NA	NA	NA	38.7	0	1	0	0	0	0	NA	NA	NA	NA	NA	NA	NA	NA	NA	NA	NA	NA
8016	controle	5/8hz	12	34	72	10	5600	3778.37	NA	209.709	3988.08	883.771	1.76254e+07	0.400904	NA	NA	NA	NA	NA	NA	NA	NA	NA	NA	NA	NA	NA	NA	NA	NA	39.3	0	2	0	0	0	0	NA	NA	NA	NA	NA	NA	NA	NA	NA	NA	NA	NA
8016	controle	5/8hz	12	34	73	10	4920	2625.03	NA	77.0725	2702.1	559.719	1.19378e+07	0.400904	NA	NA	NA	NA	NA	NA	NA	NA	NA	NA	NA	NA	NA	NA	NA	NA	39.5	0	3	0	0	0	0	NA	NA	NA	NA	NA	NA	NA	NA	NA	NA	NA	NA
8016	controle	5/8hz	12	34	74	11	6800	2699.65	NA	379.089	3078.74	812.793	1.36203e+07	0.400904	0.25074	19.2	91.8387	NA	82	85.5	23	98	83.8	0.475	6.01	35.765	29.259	3.731	1.22236	NA	40.7	0	3	0	0	0	0	NA	NA	NA	NA	NA	NA	NA	NA	NA	NA	NA	NA
8016	controle	5/8hz	12	34	75	11	7580	2220.74	NA	130.247	2350.99	524.965	1.03906e+07	0.400904	NA	NA	NA	NA	NA	NA	NA	NA	NA	NA	NA	NA	NA	NA	NA	NA	39.4	0	2	0	0	0	0	NA	NA	NA	NA	NA	NA	NA	NA	NA	NA	NA	NA
8016	controle	5/8hz	12	34	76	11	8080	0	NA	171.77	171.77	135.87	769444	0.400904	NA	NA	NA	NA	NA	NA	NA	NA	NA	NA	NA	NA	NA	NA	NA	NA	38.8	0	1	0	0	0	0	NA	NA	NA	NA	NA	NA	NA	NA	NA	NA	NA	NA
8016	controle	5/8hz	12	34	77	11	6660	2833.78	NA	434.586	3268.37	887.391	1.44781e+07	0.400904	NA	NA	NA	NA	NA	NA	NA	NA	84.4	0.2	NA	NA	NA	NA	NA	NA	39.5	0	3	0	0	0	0	NA	NA	NA	NA	NA	NA	NA	NA	NA	NA	NA	NA
8016	controle	5/8hz	12	34	78	11	8000	2833.78	NA	390.548	3224.33	852.028	1.42791e+07	0.400904	NA	NA	NA	NA	NA	NA	NA	NA	NA	NA	NA	NA	NA	NA	NA	NA	38.1	0	0	0	0	0	0	NA	NA	NA	NA	NA	NA	NA	NA	NA	NA	NA	NA
8016	controle	5/8hz	12	34	79	11	6040	1416.89	NA	324.491	1741.38	529.775	7.72343e+06	0.400904	NA	NA	NA	NA	NA	NA	NA	NA	NA	NA	NA	NA	NA	NA	NA	NA	38.6	0	1	0	0	0	0	NA	NA	NA	NA	NA	NA	NA	NA	NA	NA	NA	NA
8016	controle	5/8hz	12	34	80	11	7480	2383.21	NA	255.826	2639.04	658.238	1.16806e+07	0.400904	NA	NA	NA	NA	NA	NA	NA	NA	NA	NA	NA	NA	NA	NA	NA	NA	38.5	0	1	0	0	0	0	NA	NA	NA	NA	NA	NA	NA	NA	NA	NA	NA	NA
8016	controle	5/8hz	12	34	81	12	6960	1805.12	NA	272.63	2077.75	561.895	9.20358e+06	0.400904	NA	NA	98.4	NA	84	87	23	NA	91.5	1.775	NA	NA	NA	NA	NA	NA	37.8	0	0	0	0	0	0	NA	NA	NA	NA	NA	NA	NA	NA	NA	NA	NA	NA
8016	controle	5/8hz	12	34	82	12	6280	1416.89	NA	369.108	1786	565.603	7.92503e+06	0.400904	NA	NA	NA	NA	NA	NA	NA	NA	NA	NA	NA	NA	NA	NA	NA	NA	38.5	0	1	0	0	0	0	NA	NA	NA	NA	NA	NA	NA	NA	NA	NA	NA	NA
8016	controle	5/8hz	12	34	83	12	8300	2833.78	NA	481.606	3315.39	928.519	1.46936e+07	0.400904	NA	NA	NA	NA	NA	NA	NA	NA	NA	NA	NA	NA	NA	NA	NA	NA	38.4	0	1	0	0	0	0	NA	NA	NA	NA	NA	NA	NA	NA	NA	NA	NA	NA
8016	controle	5/8hz	12	34	84	12	5980	2679.81	NA	189.925	2869.74	663.003	1.26939e+07	0.400904	NA	NA	NA	NA	NA	NA	NA	NA	NA	NA	NA	NA	NA	NA	NA	NA	39.6	0	3	0	0	0	0	NA	NA	NA	NA	NA	NA	NA	NA	NA	NA	NA	NA
8016	controle	5/8hz	12	34	85	12	6620	2387.93	NA	511.499	2899.43	868.021	1.28599e+07	0.400904	NA	NA	NA	NA	NA	NA	NA	NA	96.8	1.325	NA	NA	NA	NA	NA	NA	NA	NA	NA	NA	NA	NA	NA	NA	NA	NA	NA	NA	NA	NA	NA	NA	NA	NA	NA
8016	controle	5/8hz	12	34	86	12	7320	2560.79	NA	320.064	2880.86	745.803	1.27571e+07	0.400904	NA	NA	NA	NA	NA	NA	NA	NA	NA	NA	NA	NA	NA	NA	NA	NA	NA	NA	NA	NA	NA	NA	NA	NA	NA	NA	NA	NA	NA	NA	NA	NA	NA	NA	NA
8016	controle	5/8hz	12	34	87	12	6080	2833.78	NA	0	2833.78	538.418	1.25145e+07	0.400904	NA	NA	NA	NA	NA	NA	NA	NA	NA	NA	NA	NA	NA	NA	NA	NA	NA	NA	NA	NA	NA	NA	NA	NA	NA	NA	NA	NA	NA	NA	NA	NA	NA	NA	NA
8016	controle	5/8hz	12	34	88	13	8000	2833.78	NA	398.269	3232.05	861.016	1.43165e+07	0.400904	NA	NA	NA	NA	NA	NA	NA	NA	NA	NA	NA	NA	NA	NA	NA	NA	NA	NA	NA	NA	NA	NA	NA	NA	NA	NA	NA	NA	NA	NA	NA	NA	NA	NA	NA
8016	controle	5/8hz	12	34	89	13	8000	2833.78	NA	347.561	3181.34	803.955	1.40747e+07	0.400904	NA	NA	NA	NA	NA	NA	NA	NA	NA	NA	NA	NA	NA	NA	NA	NA	NA	NA	NA	NA	NA	NA	NA	NA	NA	NA	NA	NA	NA	NA	NA	NA	NA	NA	NA
8016	controle	5/8hz	12	34	90	13	5860	2750.66	NA	241.921	2992.58	707.452	1.32334e+07	0.400904	0.474913	27.85	87.871	NA	85	89.5	24	105	99.4	0.52	NA	19.483	16.033	3.76	1.21518	121.6	NA	NA	NA	NA	NA	NA	NA	NA	NA	NA	NA	NA	NA	NA	NA	NA	NA	NA	NA
8016	controle	5/8hz	12	34	1	1	NA	NA	NA	NA	NA	NA	NA	NA	0.03039	16.21	137.8	137	64	67	15	73	NA	NA	NA	NA	NA	NA	NA	NA	NA	NA	NA	NA	NA	NA	NA	2.9	16.8	4.7	57.9	28	1700	0	17	0	85	1513	85
8019	apex	5/8hz	10	28.58	4	1	2320	0	579.9	NA	579.9	110.123	2.60846e+06	0.649438	NA	NA	NA	NA	NA	NA	NA	NA	NA	NA	NA	NA	NA	NA	NA	NA	38.6	0	1	0	1	0	0	NA	NA	NA	NA	NA	NA	NA	NA	NA	NA	NA	NA
8019	apex	5/8hz	10	28.58	5	1	180	0	724.875	NA	724.875	137.654	3.26057e+06	0.649438	NA	NA	NA	NA	NA	NA	NA	NA	NA	NA	NA	NA	NA	NA	NA	NA	37.7	0	0	0	0	0	0	NA	NA	NA	NA	NA	NA	NA	NA	NA	NA	NA	NA
8019	apex	5/8hz	10	28.58	6	1	2720	0	724.875	NA	724.875	137.654	3.26057e+06	0.649438	NA	NA	NA	NA	NA	NA	NA	NA	NA	NA	NA	NA	NA	NA	NA	NA	38	0	0	0	0	0	0	NA	NA	NA	NA	NA	NA	NA	NA	NA	NA	NA	NA
8019	apex	5/8hz	10	28.58	7	2	1900	0	724.875	NA	724.875	137.654	3.26057e+06	0.649438	0.05319	8.14	NA	NA	68	69.5	17.5	73	33.6	0.8875	NA	NA	NA	NA	NA	NA	38.1	0	0	0	0	0	0	NA	NA	NA	NA	NA	NA	NA	NA	NA	NA	NA	NA
8019	apex	5/8hz	10	28.58	8	2	1640	0	724.875	NA	724.875	137.654	3.26057e+06	0.649438	NA	NA	NA	NA	NA	NA	NA	NA	NA	NA	NA	NA	NA	NA	NA	NA	38.1	0	0	0	0	0	0	NA	NA	NA	NA	NA	NA	NA	NA	NA	NA	NA	NA
8019	apex	5/8hz	10	28.58	9	2	3380	63.2878	724.875	NA	788.163	149.678	3.54006e+06	0.649438	NA	NA	NA	NA	NA	NA	NA	NA	NA	NA	NA	NA	NA	NA	NA	NA	38.2	0	0	0	0	0	0	NA	NA	NA	NA	NA	NA	NA	NA	NA	NA	NA	NA
8019	apex	5/8hz	10	28.58	10	2	460	0	724.875	NA	724.875	137.654	3.26057e+06	0.649438	NA	NA	NA	NA	NA	NA	NA	NA	34.9	0.433333	NA	NA	NA	NA	NA	NA	38.1	0	0	0	0	0	0	NA	NA	NA	NA	NA	NA	NA	NA	NA	NA	NA	NA
8019	apex	5/8hz	10	28.58	11	2	2300	0	724.875	NA	724.875	137.654	3.26057e+06	0.649438	NA	NA	NA	NA	NA	NA	NA	NA	NA	NA	NA	NA	NA	NA	NA	NA	38.1	0	0	0	0	0	0	NA	NA	NA	NA	NA	NA	NA	NA	NA	NA	NA	NA
8019	apex	5/8hz	10	28.58	12	2	2820	0	724.875	NA	724.875	137.654	3.26057e+06	0.649438	NA	NA	NA	NA	NA	NA	NA	NA	NA	NA	NA	NA	NA	NA	NA	NA	37.8	0	0	0	0	0	0	NA	NA	NA	NA	NA	NA	NA	NA	NA	NA	NA	NA
8019	apex	5/8hz	10	28.58	13	2	1820	30.227	724.875	NA	755.102	143.397	3.39406e+06	0.649438	NA	NA	NA	NA	NA	NA	NA	NA	NA	NA	NA	NA	NA	NA	NA	NA	37.5	0	0	0	0	0	0	NA	NA	NA	NA	NA	NA	NA	NA	NA	NA	NA	NA
8019	apex	5/8hz	10	28.58	14	3	2700	30.227	724.875	NA	755.102	143.397	3.39406e+06	0.649438	NA	NA	122.133	NA	NA	NA	NA	NA	NA	NA	6.91	6.209	3.196	NA	1.94274	9.1	38	0	0	0	0	0	0	NA	NA	NA	NA	NA	NA	NA	NA	NA	NA	NA	NA
8019	apex	5/8hz	10	28.58	15	3	2320	34.95	724.875	NA	759.825	144.294	3.41492e+06	0.649438	NA	NA	NA	NA	NA	NA	NA	NA	NA	NA	NA	NA	NA	NA	NA	NA	37.8	0	0	0	0	0	0	NA	NA	NA	NA	NA	NA	NA	NA	NA	NA	NA	NA
8019	apex	5/8hz	10	28.58	16	3	2220	0	724.875	NA	724.875	137.654	3.26057e+06	0.649438	NA	NA	NA	NA	NA	NA	NA	NA	NA	NA	NA	NA	NA	NA	NA	NA	38.3	0	0	0	0	0	0	NA	NA	NA	NA	NA	NA	NA	NA	NA	NA	NA	NA
8019	apex	5/8hz	10	28.58	17	3	2880	30.227	724.875	NA	755.102	143.397	3.39406e+06	0.649438	NA	NA	NA	NA	NA	NA	NA	NA	NA	NA	NA	NA	NA	NA	NA	NA	37.9	0	0	0	0	0	0	NA	NA	NA	NA	NA	NA	NA	NA	NA	NA	NA	NA
8019	apex	5/8hz	10	28.58	18	3	2860	94.4593	724.875	NA	819.334	155.601	3.67772e+06	0.649438	NA	NA	NA	NA	NA	NA	NA	NA	NA	NA	NA	NA	NA	NA	NA	NA	38.1	0	0	0	0	0	0	NA	NA	NA	NA	NA	NA	NA	NA	NA	NA	NA	NA
8019	apex	5/8hz	10	28.58	19	3	2040	NA	724.875	NA	NA	NA	NA	0.649438	NA	NA	NA	NA	NA	NA	NA	NA	NA	NA	NA	NA	NA	NA	NA	NA	38	0	0	0	0	0	0	NA	NA	NA	NA	NA	NA	NA	NA	NA	NA	NA	NA
8019	apex	5/8hz	10	28.58	20	3	3900	68.9553	724.875	NA	793.83	150.755	3.56509e+06	0.649438	NA	NA	NA	NA	NA	NA	NA	NA	NA	NA	NA	NA	NA	NA	NA	NA	38	0	0	0	0	0	0	NA	NA	NA	NA	NA	NA	NA	NA	NA	NA	NA	NA
8019	apex	5/8hz	10	28.58	21	4	2300	67.0661	724.875	NA	791.941	150.396	3.55675e+06	0.649438	NA	NA	94.5667	NA	NA	NA	NA	NA	NA	NA	NA	NA	NA	NA	NA	NA	37.7	0	0	0	0	0	0	NA	NA	NA	NA	NA	NA	NA	NA	NA	NA	NA	NA
8019	apex	5/8hz	10	28.58	22	4	2200	67.0661	724.875	NA	791.941	150.396	3.55675e+06	0.649438	NA	NA	NA	NA	NA	NA	NA	NA	NA	NA	NA	NA	NA	NA	NA	NA	38.2	2	2	0	0	0	0	NA	NA	NA	NA	NA	NA	NA	NA	NA	NA	NA	NA
8019	apex	5/8hz	10	28.58	23	4	2980	43.4513	724.875	NA	768.326	145.91	3.45246e+06	0.649438	NA	NA	NA	NA	NA	NA	NA	NA	NA	NA	NA	NA	NA	NA	NA	NA	37.9	0	0	0	0	0	0	NA	NA	NA	NA	NA	NA	NA	NA	NA	NA	NA	NA
8019	apex	5/8hz	10	28.58	24	4	3160	87.8472	724.875	NA	812.722	154.345	3.64852e+06	0.649438	NA	NA	NA	NA	NA	NA	NA	NA	NA	NA	NA	NA	NA	NA	NA	NA	37.9	0	0	0	0	0	0	NA	NA	NA	NA	NA	NA	NA	NA	NA	NA	NA	NA
8019	apex	5/8hz	10	28.58	25	4	3120	94.4593	724.875	NA	819.334	155.601	3.67772e+06	0.649438	NA	NA	NA	NA	NA	NA	NA	NA	41.4	0.433333	NA	NA	NA	NA	NA	NA	38	0	0	0	0	0	0	NA	NA	NA	NA	NA	NA	NA	NA	NA	NA	NA	NA
8019	apex	5/8hz	10	28.58	26	4	2560	108.628	724.875	NA	833.503	158.293	3.7403e+06	0.649438	NA	NA	NA	NA	NA	NA	NA	NA	NA	NA	NA	NA	NA	NA	NA	NA	37.8	0	0	0	0	0	0	NA	NA	NA	NA	NA	NA	NA	NA	NA	NA	NA	NA
8019	apex	5/8hz	10	28.58	27	4	2940	135.077	724.875	NA	859.952	163.318	3.8571e+06	0.649438	NA	NA	NA	NA	NA	NA	NA	NA	NA	NA	NA	NA	NA	NA	NA	NA	38	3	3	0	0	0	0	NA	NA	NA	NA	NA	NA	NA	NA	NA	NA	NA	NA
8019	apex	5/8hz	10	28.58	28	5	2660	207.811	724.875	NA	932.686	177.138	4.1783e+06	0.649438	NA	NA	NA	NA	74	76.5	18.5	77	43.8	0.8	6.03	7.038	5.754	1.27	1.22315	9.1	37.8	1	1	0	0	0	0	NA	NA	NA	NA	NA	NA	NA	NA	NA	NA	NA	NA
8019	apex	5/8hz	10	28.58	29	5	1900	224.813	724.875	NA	949.688	180.368	4.25339e+06	0.649438	NA	NA	NA	NA	NA	NA	NA	NA	NA	NA	NA	NA	NA	NA	NA	NA	37.6	2	2	0	0	0	0	NA	NA	NA	NA	NA	NA	NA	NA	NA	NA	NA	NA
8019	apex	5/8hz	10	28.58	30	5	1180	219.146	724.875	NA	944.021	179.291	4.22836e+06	0.649438	0	11.17	120.967	122	NA	NA	NA	NA	NA	NA	NA	NA	NA	NA	NA	NA	37.6	0	0	0	0	0	0	8	37	11.4	46.2	30.8	9800	0	98	0	0	0	2646
8019	apex	5/8hz	10	28.58	31	5	1740	178.528	724.875	NA	903.403	171.574	4.04899e+06	0.649438	NA	NA	NA	NA	NA	NA	NA	NA	NA	NA	NA	NA	NA	NA	NA	NA	37.6	0	0	0	0	0	0	NA	NA	NA	NA	NA	NA	NA	NA	NA	NA	NA	NA
8019	apex	5/8hz	10	28.58	32	5	3620	229.536	724.875	NA	954.411	181.266	4.27425e+06	0.649438	NA	NA	NA	NA	NA	NA	NA	NA	NA	NA	NA	NA	NA	NA	NA	NA	37.7	0	0	0	0	0	0	NA	NA	NA	NA	NA	NA	NA	NA	NA	NA	NA	NA
8019	apex	5/8hz	10	28.58	33	5	2180	249.373	724.875	NA	974.248	185.035	4.36185e+06	0.649438	NA	NA	NA	NA	NA	NA	NA	NA	46.5	0.54	NA	NA	NA	NA	NA	NA	37.8	0	0	0	0	0	0	NA	NA	NA	NA	NA	NA	NA	NA	NA	NA	NA	NA
8019	apex	5/8hz	10	28.58	34	5	2020	305.104	724.875	NA	1029.98	195.623	4.60797e+06	0.649438	NA	NA	NA	NA	NA	NA	NA	NA	NA	NA	NA	NA	NA	NA	NA	NA	37.7	0	0	0	0	0	0	NA	NA	NA	NA	NA	NA	NA	NA	NA	NA	NA	NA
8019	apex	5/8hz	10	28.58	35	6	1920	282.433	724.875	NA	1007.31	191.316	4.50785e+06	0.649438	0.0456	11.85	118.839	NA	74	78	19	82	50	1.75	NA	NA	NA	NA	NA	NA	37.7	1	1	0	0	0	0	NA	NA	NA	NA	NA	NA	NA	NA	NA	NA	NA	NA
8019	apex	5/8hz	10	28.58	36	6	1960	317.383	724.875	NA	1042.26	197.957	4.6622e+06	0.649438	NA	NA	NA	NA	NA	NA	NA	NA	NA	NA	NA	NA	NA	NA	NA	NA	38.6	0	1	0	0	0	0	NA	NA	NA	NA	NA	NA	NA	NA	NA	NA	NA	NA
8019	apex	5/8hz	10	28.58	37	6	1800	274.877	724.875	NA	999.752	189.88	4.47448e+06	0.649438	NA	NA	NA	NA	NA	NA	NA	NA	NA	NA	NA	NA	NA	NA	NA	NA	38.1	0	0	0	0	0	0	NA	NA	NA	NA	NA	NA	NA	NA	NA	NA	NA	NA
8019	apex	5/8hz	10	28.58	38	6	3220	345.721	724.875	NA	1070.6	203.341	4.78734e+06	0.649438	NA	NA	NA	NA	NA	NA	NA	NA	NA	NA	NA	NA	NA	NA	NA	NA	38	0	0	0	0	0	0	NA	NA	NA	NA	NA	NA	NA	NA	NA	NA	NA	NA
8019	apex	5/8hz	10	28.58	39	6	2280	49.1189	724.875	NA	773.994	146.986	3.47749e+06	0.649438	NA	NA	NA	NA	NA	NA	NA	NA	52	0.5	NA	NA	NA	NA	NA	NA	38	0	0	0	0	0	0	NA	NA	NA	NA	NA	NA	NA	NA	NA	NA	NA	NA
8019	apex	5/8hz	10	28.58	40	6	3540	415.621	724.875	NA	1140.5	216.622	5.09603e+06	0.649438	NA	NA	NA	NA	NA	NA	NA	NA	NA	NA	NA	NA	NA	NA	NA	NA	38	0	0	0	0	0	0	NA	NA	NA	NA	NA	NA	NA	NA	NA	NA	NA	NA
8019	apex	5/8hz	10	28.58	41	6	3100	426.956	724.875	NA	1151.83	218.775	5.14609e+06	0.649438	NA	NA	NA	NA	NA	NA	NA	NA	NA	NA	NA	NA	NA	NA	NA	NA	37.9	0	0	0	0	0	0	NA	NA	NA	NA	NA	NA	NA	NA	NA	NA	NA	NA
8019	apex	5/8hz	10	28.58	42	7	1340	402.397	724.875	NA	1127.27	214.109	5.03763e+06	0.649438	0.0608	11.82	102.067	146	75	79	19.5	86	54.5	0.833333	5.77	29.927	28.235	4.215	1.05993	NA	37.9	0	0	0	0	0	0	NA	NA	NA	NA	NA	NA	NA	NA	NA	NA	NA	NA
8019	apex	5/8hz	10	28.58	43	7	3100	555.421	724.875	NA	1280.3	243.184	5.71341e+06	0.649438	NA	NA	NA	NA	NA	NA	NA	NA	NA	NA	NA	NA	NA	NA	NA	NA	38	0	0	0	0	0	0	NA	NA	NA	NA	NA	NA	NA	NA	NA	NA	NA	NA
8019	apex	5/8hz	10	28.58	44	7	3380	528.972	724.875	NA	1253.85	238.159	5.59661e+06	0.649438	NA	NA	NA	NA	NA	NA	NA	NA	NA	NA	NA	NA	NA	NA	NA	NA	37.9	0	0	0	0	0	0	NA	NA	NA	NA	NA	NA	NA	NA	NA	NA	NA	NA
8019	apex	5/8hz	10	28.58	45	7	1800	392.006	724.875	NA	1116.88	212.135	4.99175e+06	0.649438	NA	NA	NA	NA	NA	NA	NA	NA	54.4	-0.0333333	NA	NA	NA	NA	NA	NA	38.1	0	0	0	0	0	0	NA	NA	NA	NA	NA	NA	NA	NA	NA	NA	NA	NA
8019	apex	5/8hz	10	28.58	46	7	2440	670.661	724.875	NA	1395.54	265.079	6.22234e+06	0.649438	NA	NA	NA	NA	NA	NA	NA	NA	NA	NA	NA	NA	NA	NA	NA	NA	37.9	0	0	0	0	0	0	NA	NA	NA	NA	NA	NA	NA	NA	NA	NA	NA	NA
8019	apex	5/8hz	10	28.58	47	7	3860	595.094	724.875	NA	1319.97	250.722	5.88862e+06	0.649438	NA	NA	NA	NA	NA	NA	NA	NA	NA	NA	NA	NA	NA	NA	NA	NA	37.6	0	0	0	0	0	0	NA	NA	NA	NA	NA	NA	NA	NA	NA	NA	NA	NA
8019	apex	5/8hz	10	28.58	48	7	4400	760.398	724.875	NA	1485.27	282.129	6.61863e+06	0.649438	NA	NA	NA	NA	NA	NA	NA	NA	NA	NA	NA	NA	NA	NA	NA	NA	38.2	0	0	0	0	0	0	NA	NA	NA	NA	NA	NA	NA	NA	NA	NA	NA	NA
8019	apex	5/8hz	10	28.58	49	8	3600	629.099	724.875	NA	1353.97	257.183	6.03879e+06	0.649438	0.09878	10.88	NA	NA	79	84	21	88	58.2	0.95	NA	NA	NA	NA	NA	NA	38	0	0	0	0	0	0	NA	NA	NA	NA	NA	NA	NA	NA	NA	NA	NA	NA
8019	apex	5/8hz	10	28.58	50	8	4840	619.653	724.875	NA	1344.53	255.388	5.99708e+06	0.649438	NA	NA	NA	NA	NA	NA	NA	NA	NA	NA	NA	NA	NA	NA	NA	NA	38.5	0	1	0	0	0	0	NA	NA	NA	NA	NA	NA	NA	NA	NA	NA	NA	NA
8019	apex	5/8hz	10	28.58	51	8	3560	586.593	724.875	NA	1311.47	249.106	5.85107e+06	0.649438	NA	NA	NA	NA	NA	NA	NA	NA	NA	NA	NA	NA	NA	NA	NA	NA	38.2	1	1	0	0	0	0	NA	NA	NA	NA	NA	NA	NA	NA	NA	NA	NA	NA
8019	apex	5/8hz	10	28.58	52	8	3700	619.653	724.875	NA	1344.53	255.388	5.99708e+06	0.649438	NA	NA	NA	NA	NA	NA	NA	NA	60	0.6	NA	NA	NA	NA	NA	NA	37.8	0	0	0	0	0	0	NA	NA	NA	NA	NA	NA	NA	NA	NA	NA	NA	NA
8019	apex	5/8hz	10	28.58	53	8	3120	802.904	724.875	NA	1527.78	290.206	6.80635e+06	0.649438	NA	NA	NA	NA	NA	NA	NA	NA	NA	NA	NA	NA	NA	NA	NA	NA	37.8	0	0	0	0	0	0	NA	NA	NA	NA	NA	NA	NA	NA	NA	NA	NA	NA
8019	apex	5/8hz	10	28.58	54	8	3340	721.669	724.875	NA	1446.54	274.771	6.4476e+06	0.649438	NA	NA	NA	NA	NA	NA	NA	NA	NA	NA	NA	NA	NA	NA	NA	NA	38	0	0	0	0	0	0	NA	NA	NA	NA	NA	NA	NA	NA	NA	NA	NA	NA
8019	apex	5/8hz	10	28.58	55	8	4960	954.984	724.875	NA	1679.86	319.101	7.47796e+06	0.649438	NA	NA	NA	NA	NA	NA	NA	NA	NA	NA	NA	NA	NA	NA	NA	NA	37.6	0	0	0	0	0	0	NA	NA	NA	NA	NA	NA	NA	NA	NA	NA	NA	NA
8019	apex	5/8hz	10	28.58	56	9	3180	673.495	724.875	NA	1398.37	265.618	6.23485e+06	0.649438	NA	NA	NA	NA	NA	NA	NA	NA	62.8	0.7	NA	NA	NA	NA	NA	NA	NA	0	0	0	0	0	0	NA	NA	NA	NA	NA	NA	NA	NA	NA	NA	NA	NA
8019	apex	5/8hz	10	28.58	57	9	4180	1159.02	724.875	NA	1883.89	357.867	8.379e+06	0.649438	NA	NA	NA	NA	NA	NA	NA	NA	NA	NA	NA	NA	NA	NA	NA	NA	38	0	0	0	0	0	0	NA	NA	NA	NA	NA	NA	NA	NA	NA	NA	NA	NA
8019	apex	5/8hz	10	28.58	58	9	4540	949.316	724.875	NA	1674.19	318.024	7.45293e+06	0.649438	NA	NA	NA	NA	NA	NA	NA	NA	NA	NA	NA	NA	NA	NA	NA	NA	38.4	0	1	0	0	0	0	NA	NA	NA	NA	NA	NA	NA	NA	NA	NA	NA	NA
8019	apex	5/8hz	10	28.58	59	9	4020	985.211	724.875	NA	1710.09	324.844	7.61144e+06	0.649438	NA	NA	NA	NA	NA	NA	NA	NA	NA	NA	NA	NA	NA	NA	NA	NA	38	1	1	0	0	0	0	NA	NA	NA	NA	NA	NA	NA	NA	NA	NA	NA	NA
8019	apex	5/8hz	10	28.58	60	9	4940	1005.05	724.875	NA	1729.92	328.613	7.69905e+06	0.649438	0.10638	10.59	116.194	171	79	85	22	94	67.2	1.1	5.2	38.038	33.713	4.765	1.12829	9.8	38.3	0	0	0	0	0	0	9.9	40	12.3	40.4	30.8	11400	0	570	0	0	0	1596
8019	apex	5/8hz	10	28.58	61	9	5240	1030.55	NA	33.4166	1063.97	220.667	4.69908e+06	0.39189	NA	NA	NA	NA	NA	NA	NA	NA	NA	NA	NA	NA	NA	NA	NA	NA	38.2	0	0	0	0	0	0	NA	NA	NA	NA	NA	NA	NA	NA	NA	NA	NA	NA
8019	apex	5/8hz	10	28.58	62	9	4900	1321.49	NA	25.3608	1346.85	269.951	5.94823e+06	0.39189	NA	NA	NA	NA	NA	NA	NA	NA	NA	NA	NA	NA	NA	NA	NA	NA	38.1	0	0	0	0	0	0	NA	NA	NA	NA	NA	NA	NA	NA	NA	NA	NA	NA
8019	apex	5/8hz	10	28.58	63	9	NA	2160.29	NA	22.7035	2182.99	428.413	9.64191e+06	0.39189	NA	NA	NA	NA	NA	NA	NA	NA	NA	NA	NA	NA	NA	NA	NA	NA	37.2	0	0	0	0	0	0	NA	NA	NA	NA	NA	NA	NA	NA	NA	NA	NA	NA
8019	apex	5/8hz	10	28.58	64	9	4840	1936.42	NA	17.9238	1954.34	382.097	8.63185e+06	0.39189	NA	NA	NA	NA	NA	NA	NA	NA	NA	NA	NA	NA	NA	NA	NA	NA	37.8	0	0	0	0	0	0	NA	NA	NA	NA	NA	NA	NA	NA	NA	NA	NA	NA
8019	apex	5/8hz	10	28.58	65	9	5200	1963.81	NA	24.7946	1988.6	392.736	8.78361e+06	0.39189	NA	NA	NA	NA	NA	NA	NA	NA	NA	NA	NA	NA	NA	NA	NA	NA	38.5	0	1	0	0	0	0	NA	NA	NA	NA	NA	NA	NA	NA	NA	NA	NA	NA
8019	apex	5/8hz	10	28.58	66	9	6200	1803.23	NA	0	1803.23	342.614	7.96338e+06	0.39189	NA	NA	NA	NA	NA	NA	NA	NA	NA	NA	NA	NA	NA	NA	NA	NA	38.3	0	0	0	0	0	0	NA	NA	NA	NA	NA	NA	NA	NA	NA	NA	NA	NA
8019	apex	5/8hz	10	28.58	67	10	5200	1869.35	NA	323.824	2193.17	611.321	9.70596e+06	0.39189	0.22034	17.87	85.9355	NA	78	84	22.5	97	71.6	0.628571	NA	NA	NA	NA	NA	NA	38.3	0	0	0	0	0	0	NA	NA	NA	NA	NA	NA	NA	NA	NA	NA	NA	NA
8019	apex	5/8hz	10	28.58	68	10	4700	1927.92	NA	33.4578	1961.37	392.769	8.6639e+06	0.39189	NA	NA	NA	NA	NA	NA	NA	NA	NA	NA	NA	NA	NA	NA	NA	NA	38	0	0	0	0	0	0	NA	NA	NA	NA	NA	NA	NA	NA	NA	NA	NA	NA
8019	apex	5/8hz	10	28.58	69	10	4760	0	NA	51.6804	51.6804	40.8792	231502	0.39189	NA	NA	NA	NA	NA	NA	NA	NA	NA	NA	NA	NA	NA	NA	NA	NA	38.2	0	0	0	0	0	0	NA	NA	NA	NA	NA	NA	NA	NA	NA	NA	NA	NA
8019	apex	5/8hz	10	28.58	70	10	7080	2574.02	NA	28.1032	2602.12	511.63	1.14943e+07	0.39189	NA	NA	NA	NA	NA	NA	NA	NA	NA	NA	NA	NA	NA	NA	NA	NA	37.9	0	0	0	0	0	0	NA	NA	NA	NA	NA	NA	NA	NA	NA	NA	NA	NA
8019	apex	5/8hz	10	28.58	71	10	NA	0	NA	30.1313	30.1313	24.1954	136146	0.39189	NA	NA	NA	NA	NA	NA	NA	NA	NA	NA	NA	NA	NA	NA	NA	NA	38.6	0	1	0	0	0	0	NA	NA	NA	NA	NA	NA	NA	NA	NA	NA	NA	NA
8019	apex	5/8hz	10	28.58	72	10	5040	1416.89	NA	39.1127	1456	300.617	6.43397e+06	0.39189	NA	NA	NA	NA	NA	NA	NA	NA	NA	NA	NA	NA	NA	NA	NA	NA	38.4	0	1	0	0	0	0	NA	NA	NA	NA	NA	NA	NA	NA	NA	NA	NA	NA
8019	apex	5/8hz	10	28.58	73	10	8000	2631.64	NA	34.7669	2666.4	527.929	1.17789e+07	0.39189	NA	NA	NA	NA	NA	NA	NA	NA	NA	NA	NA	NA	NA	NA	NA	NA	39.3	0	2	0	0	0	0	NA	NA	NA	NA	NA	NA	NA	NA	NA	NA	NA	NA
8019	apex	5/8hz	10	28.58	74	11	8060	2021.43	NA	23.7574	2045.19	403.149	9.03434e+06	0.39189	NA	NA	66.5312	NA	81	87	23	96	76.2	0.657143	NA	51.823	41.644	9.828	1.24443	7.7	38.6	0	1	0	0	0	0	NA	NA	NA	NA	NA	NA	NA	NA	NA	NA	NA	NA
8019	apex	5/8hz	10	28.58	75	11	7200	1416.89	NA	24.0471	1440.94	288.519	6.3659e+06	0.39189	NA	NA	NA	NA	NA	NA	NA	NA	NA	NA	NA	NA	NA	NA	NA	NA	39.2	0	2	0	0	0	0	NA	NA	NA	NA	NA	NA	NA	NA	NA	NA	NA	NA
8019	apex	5/8hz	10	28.58	76	11	8000	2525.84	NA	45.5941	2571.44	516.841	1.13609e+07	0.39189	NA	NA	NA	NA	NA	NA	NA	NA	NA	NA	NA	NA	NA	NA	NA	NA	39.1	0	2	0	0	0	0	NA	NA	NA	NA	NA	NA	NA	NA	NA	NA	NA	NA
8019	apex	5/8hz	10	28.58	77	11	7320	2384.15	NA	47.4058	2431.56	491.388	1.07433e+07	0.39189	NA	NA	NA	NA	NA	NA	NA	NA	79.8	1.2	NA	NA	NA	NA	NA	NA	39.1	0	2	0	0	0	0	NA	NA	NA	NA	NA	NA	NA	NA	NA	NA	NA	NA
8019	apex	5/8hz	10	28.58	78	11	6660	1969.48	NA	0	1969.48	374.201	8.69757e+06	0.39189	NA	NA	NA	NA	NA	NA	NA	NA	NA	NA	NA	NA	NA	NA	NA	NA	39.4	0	2	0	0	0	0	NA	NA	NA	NA	NA	NA	NA	NA	NA	NA	NA	NA
8019	apex	5/8hz	10	28.58	79	11	13750	2588.19	NA	39.2532	2627.44	523.55	1.16075e+07	0.39189	NA	NA	NA	NA	NA	NA	NA	NA	NA	NA	NA	NA	NA	NA	NA	NA	38.1	0	0	0	0	0	0	NA	NA	NA	NA	NA	NA	NA	NA	NA	NA	NA	NA
8019	apex	5/8hz	10	28.58	80	11	6760	2096.05	NA	28.987	2125.04	421.73	9.3877e+06	0.39189	NA	NA	NA	NA	NA	NA	NA	NA	NA	NA	NA	NA	NA	NA	NA	NA	38.4	0	1	0	0	0	0	NA	NA	NA	NA	NA	NA	NA	NA	NA	NA	NA	NA
8019	apex	5/8hz	10	28.58	81	12	8000	1534.96	NA	85.7531	1620.72	361.103	7.16668e+06	0.39189	0.54709	26.19	63.875	NA	83	90	23	98	82	0.55	NA	NA	NA	NA	NA	NA	38.1	0	0	0	0	0	0	NA	NA	NA	NA	NA	NA	NA	NA	NA	NA	NA	NA
8019	apex	5/8hz	10	28.58	82	12	7120	2701.54	NA	34.4689	2736.01	539.626	1.20852e+07	0.39189	NA	NA	NA	NA	NA	NA	NA	NA	NA	NA	NA	NA	NA	NA	NA	NA	37.9	0	0	0	0	0	0	NA	NA	NA	NA	NA	NA	NA	NA	NA	NA	NA	NA
8019	apex	5/8hz	10	28.58	83	12	7120	2316.14	NA	63.5121	2379.66	488.59	1.05136e+07	0.39189	NA	NA	NA	NA	NA	NA	NA	NA	NA	NA	NA	NA	NA	NA	NA	NA	38.3	0	0	0	0	0	0	NA	NA	NA	NA	NA	NA	NA	NA	NA	NA	NA	NA
8019	apex	5/8hz	10	28.58	84	12	8000	2420.05	NA	86.8105	2506.86	526.132	1.10771e+07	0.39189	NA	NA	NA	NA	NA	NA	NA	NA	NA	NA	NA	NA	NA	NA	NA	NA	38.4	0	1	0	0	0	0	NA	NA	NA	NA	NA	NA	NA	NA	NA	NA	NA	NA
8019	apex	5/8hz	10	28.58	85	12	8000	2610.86	NA	52.6608	2663.52	536.296	1.17664e+07	0.39189	NA	NA	NA	NA	NA	NA	NA	NA	85.9	0.975	NA	NA	NA	NA	NA	NA	37.9	0	0	0	0	0	0	NA	NA	NA	NA	NA	NA	NA	NA	NA	NA	NA	NA
8019	apex	5/8hz	10	28.58	86	12	8000	2323.7	NA	118.407	2442.11	531.966	1.07934e+07	0.39189	NA	NA	NA	NA	NA	NA	NA	NA	NA	NA	NA	NA	NA	NA	NA	NA	NA	NA	NA	NA	NA	NA	NA	NA	NA	NA	NA	NA	NA	NA	NA	NA	NA	NA	NA
8019	apex	5/8hz	10	28.58	87	12	7320	2567.41	NA	206.175	2773.58	645.325	1.22637e+07	0.39189	NA	NA	NA	NA	NA	NA	NA	NA	NA	NA	NA	NA	NA	NA	NA	NA	NA	NA	NA	NA	NA	NA	NA	NA	NA	NA	NA	NA	NA	NA	NA	NA	NA	NA	NA
8019	apex	5/8hz	10	28.58	88	13	7220	2738.38	NA	160.216	2898.59	642.697	1.28124e+07	0.39189	NA	NA	NA	NA	NA	NA	NA	NA	NA	NA	NA	NA	NA	NA	NA	NA	NA	NA	NA	NA	NA	NA	NA	NA	NA	NA	NA	NA	NA	NA	NA	NA	NA	NA	NA
8019	apex	5/8hz	10	28.58	89	13	7720	2702.48	NA	122.875	2825.36	604.891	1.24788e+07	0.39189	NA	NA	NA	NA	NA	NA	NA	NA	NA	NA	NA	NA	NA	NA	NA	NA	NA	NA	NA	NA	NA	NA	NA	NA	NA	NA	NA	NA	NA	NA	NA	NA	NA	NA	NA
8019	apex	5/8hz	10	28.58	90	13	8000	2810.17	NA	93.832	2904	603.742	1.28257e+07	0.39189	0.5167	21.51	57.1667	NA	87	91	24	101	91.6	1.14	6.4	32.6	30.014	6.122	1.08616	7.7	NA	NA	NA	NA	NA	NA	NA	NA	NA	NA	NA	NA	NA	NA	NA	NA	NA	NA	NA
8019	apex	5/8hz	10	28.58	1	1	NA	NA	NA	NA	NA	NA	NA	NA	0.07599	34.51	60.3	68.3	67.5	69	16	71	NA	NA	NA	NA	NA	NA	NA	NA	NA	NA	NA	NA	NA	NA	NA	6.4	31	9.4	48.4	30.3	5000	0	50	0	1750	2800	400
8029	apex	5/8hz	11	26.8	4	1	700	0	463.92	NA	463.92	88.0984	2.08677e+06	0.620697	NA	NA	NA	NA	NA	NA	NA	NA	NA	NA	NA	NA	NA	NA	NA	NA	38.9	0	2	2	12	5	2	NA	NA	NA	NA	NA	NA	NA	NA	NA	NA	NA	NA
8029	apex	5/8hz	11	26.8	5	1	100	4.72297	724.875	NA	729.598	138.551	3.28143e+06	0.620697	NA	NA	NA	NA	NA	NA	NA	NA	NA	NA	NA	NA	NA	NA	NA	NA	38.6	0	1	0	0	0	0	NA	NA	NA	NA	NA	NA	NA	NA	NA	NA	NA	NA
8029	apex	5/8hz	11	26.8	6	1	120	25.504	724.875	NA	750.379	142.5	3.37321e+06	0.620697	NA	NA	NA	NA	NA	NA	NA	NA	NA	NA	NA	NA	NA	NA	NA	NA	38.6	1	2	0	0	0	0	NA	NA	NA	NA	NA	NA	NA	NA	NA	NA	NA	NA
8029	apex	5/8hz	11	26.8	7	2	60	28.3378	724.875	NA	753.213	143.038	3.38572e+06	0.620697	0.0076	17.83	89.7333	NA	68.5	71.5	17.5	78	36.1	0.95	NA	NA	NA	NA	NA	NA	38.3	0	0	0	0	0	0	NA	NA	NA	NA	NA	NA	NA	NA	NA	NA	NA	NA
8029	apex	5/8hz	11	26.8	8	2	60	8.50134	724.875	NA	733.376	139.269	3.29812e+06	0.620697	NA	NA	NA	NA	NA	NA	NA	NA	NA	NA	NA	NA	NA	NA	NA	NA	38.3	0	0	0	0	0	0	NA	NA	NA	NA	NA	NA	NA	NA	NA	NA	NA	NA
8029	apex	5/8hz	11	26.8	9	2	80	0	659.636	NA	659.636	125.265	2.96712e+06	0.620697	NA	NA	NA	NA	NA	NA	NA	NA	NA	NA	NA	NA	NA	NA	NA	NA	38.7	2	3	0	0	0	0	NA	NA	NA	NA	NA	NA	NA	NA	NA	NA	NA	NA
8029	apex	5/8hz	11	26.8	10	2	60	0	666.885	NA	666.885	126.641	2.99973e+06	0.620697	NA	NA	NA	NA	NA	NA	NA	NA	36.5	0.133333	NA	NA	NA	NA	NA	NA	38.9	1	2	0	0	0	0	NA	NA	NA	NA	NA	NA	NA	NA	NA	NA	NA	NA
8029	apex	5/8hz	11	26.8	11	2	80	0	565.402	NA	565.402	107.37	2.54325e+06	0.620697	NA	NA	NA	NA	NA	NA	NA	NA	NA	NA	NA	NA	NA	NA	NA	NA	38.7	3	3	0	0	0	0	NA	NA	NA	NA	NA	NA	NA	NA	NA	NA	NA	NA
8029	apex	5/8hz	11	26.8	12	2	80	0	681.382	NA	681.382	129.395	3.06494e+06	0.620697	NA	NA	NA	NA	NA	NA	NA	NA	NA	NA	NA	NA	NA	NA	NA	NA	38.5	3	5	0	0	0	0	NA	NA	NA	NA	NA	NA	NA	NA	NA	NA	NA	NA
8029	apex	5/8hz	11	26.8	13	2	160	14.1689	724.875	NA	739.044	140.346	3.32315e+06	0.620697	NA	NA	NA	NA	NA	NA	NA	NA	NA	NA	NA	NA	NA	NA	NA	NA	38.2	1	1	0	0	0	0	NA	NA	NA	NA	NA	NA	NA	NA	NA	NA	NA	NA
8029	apex	5/8hz	11	26.8	14	3	60	34.95	724.875	NA	759.825	144.294	3.41492e+06	0.620697	0.038	16.79	97.3226	63.7	70	74	18	79	37	0.125	5.61	24.207	15.62	5.96	1.54974	28	38	3	4	0	0	0	0	NA	NA	NA	NA	NA	NA	NA	NA	NA	NA	NA	NA
8029	apex	5/8hz	11	26.8	15	3	40	39.6729	724.875	NA	764.548	145.192	3.43578e+06	0.620697	NA	NA	NA	NA	NA	NA	NA	NA	NA	NA	NA	NA	NA	NA	NA	NA	38.2	3	3	0	0	0	0	NA	NA	NA	NA	NA	NA	NA	NA	NA	NA	NA	NA
8029	apex	5/8hz	11	26.8	16	3	0	54.7864	724.875	NA	779.661	148.063	3.50252e+06	0.620697	NA	NA	NA	NA	NA	NA	NA	NA	NA	NA	NA	NA	NA	NA	NA	NA	38.3	2	2	0	0	0	0	NA	NA	NA	NA	NA	NA	NA	NA	NA	NA	NA	NA
8029	apex	5/8hz	11	26.8	17	3	60	56.6756	724.875	NA	781.551	148.422	3.51086e+06	0.620697	NA	NA	NA	NA	NA	NA	NA	NA	36.5	-0.166667	NA	NA	NA	NA	NA	NA	38.2	1	2	0	0	0	0	NA	NA	NA	NA	NA	NA	NA	NA	NA	NA	NA	NA
8029	apex	5/8hz	11	26.8	18	3	0	123.742	724.875	NA	848.617	161.165	3.80704e+06	0.620697	NA	NA	NA	NA	NA	NA	NA	NA	NA	NA	NA	NA	NA	NA	NA	NA	38.8	0	1	0	0	0	0	NA	NA	NA	NA	NA	NA	NA	NA	NA	NA	NA	NA
8029	apex	5/8hz	11	26.8	19	3	40	95.4039	724.875	NA	820.279	155.781	3.6819e+06	0.620697	NA	NA	NA	NA	NA	NA	NA	NA	NA	NA	NA	NA	NA	NA	NA	NA	38.7	0	1	0	0	0	0	NA	NA	NA	NA	NA	NA	NA	NA	NA	NA	NA	NA
8029	apex	5/8hz	11	26.8	20	3	80	190.808	724.875	NA	915.683	173.907	4.10322e+06	0.620697	NA	NA	NA	NA	NA	NA	NA	NA	NA	NA	NA	NA	NA	NA	NA	NA	38.4	1	1	0	0	0	0	NA	NA	NA	NA	NA	NA	NA	NA	NA	NA	NA	NA
8029	apex	5/8hz	11	26.8	21	4	100	128.465	724.875	NA	853.34	162.062	3.8279e+06	0.620697	0.0152	14.84	96.9	NA	72.5	75	18.5	79	40.2	0.925	NA	NA	NA	NA	NA	NA	37.3	0	0	0	0	0	0	NA	NA	NA	NA	NA	NA	NA	NA	NA	NA	NA	NA
8029	apex	5/8hz	11	26.8	22	4	NA	165.304	724.875	NA	890.179	169.061	3.99059e+06	0.620697	NA	NA	NA	NA	NA	NA	NA	NA	NA	NA	NA	NA	NA	NA	NA	NA	38.1	0	0	0	0	0	0	NA	NA	NA	NA	NA	NA	NA	NA	NA	NA	NA	NA
8029	apex	5/8hz	11	26.8	23	4	80	167.193	724.875	NA	892.068	169.42	3.99893e+06	0.620697	NA	NA	NA	NA	NA	NA	NA	NA	NA	NA	NA	NA	NA	NA	NA	NA	38.3	1	1	0	0	0	0	NA	NA	NA	NA	NA	NA	NA	NA	NA	NA	NA	NA
8029	apex	5/8hz	11	26.8	24	4	60	113.351	724.875	NA	838.226	159.19	3.76115e+06	0.620697	NA	NA	NA	NA	NA	NA	NA	NA	41.2	0.333333	NA	NA	NA	NA	NA	NA	37.9	1	1	0	0	0	0	NA	NA	NA	NA	NA	NA	NA	NA	NA	NA	NA	NA
8029	apex	5/8hz	11	26.8	25	4	60	122.797	724.875	NA	847.672	160.985	3.80287e+06	0.620697	NA	NA	NA	NA	NA	NA	NA	NA	NA	NA	NA	NA	NA	NA	NA	NA	38.3	0	0	0	0	0	0	NA	NA	NA	NA	NA	NA	NA	NA	NA	NA	NA	NA
8029	apex	5/8hz	11	26.8	26	4	80	159.636	724.875	NA	884.511	167.985	3.96556e+06	0.620697	NA	NA	NA	NA	NA	NA	NA	NA	NA	NA	NA	NA	NA	NA	NA	NA	38	0	0	0	0	0	0	NA	NA	NA	NA	NA	NA	NA	NA	NA	NA	NA	NA
8029	apex	5/8hz	11	26.8	27	4	100	201.198	724.875	NA	926.073	175.881	4.1491e+06	0.620697	NA	NA	NA	NA	NA	NA	NA	NA	NA	NA	NA	NA	NA	NA	NA	NA	38.2	0	0	0	0	0	0	NA	NA	NA	NA	NA	NA	NA	NA	NA	NA	NA	NA
8029	apex	5/8hz	11	26.8	28	5	40	121.853	724.875	NA	846.728	160.806	3.7987e+06	0.620697	NA	NA	NA	NA	72	75.5	19	83	44.3	0.775	6.14	41.283	40.472	8.663	1.02004	23.1	38.2	1	1	0	0	0	0	NA	NA	NA	NA	NA	NA	NA	NA	NA	NA	NA	NA
8029	apex	5/8hz	11	26.8	29	5	40	144.523	724.875	NA	869.398	165.113	3.89881e+06	0.620697	NA	NA	NA	NA	NA	NA	NA	NA	NA	NA	NA	NA	NA	NA	NA	NA	38.3	0	1	0	0	0	0	NA	NA	NA	NA	NA	NA	NA	NA	NA	NA	NA	NA
8029	apex	5/8hz	11	26.8	30	5	60	67.0661	724.875	NA	791.941	150.396	3.55675e+06	0.620697	0.00759	16.32	104.806	67.9	NA	NA	NA	NA	NA	NA	NA	NA	NA	NA	NA	NA	38	2	2	0	0	0	0	10	44	13.5	44	30.7	18400	0	0	0	0	0	9016
8029	apex	5/8hz	11	26.8	31	5	100	98.2377	724.875	NA	823.113	156.319	3.69441e+06	0.620697	NA	NA	NA	NA	NA	NA	NA	NA	NA	NA	NA	NA	NA	NA	NA	NA	38	0	1	0	0	0	0	NA	NA	NA	NA	NA	NA	NA	NA	NA	NA	NA	NA
8029	apex	5/8hz	11	26.8	32	5	80	86.9026	724.875	NA	811.778	154.165	3.64435e+06	0.620697	NA	NA	NA	NA	NA	NA	NA	NA	NA	NA	NA	NA	NA	NA	NA	NA	38.5	2	2	0	0	0	0	NA	NA	NA	NA	NA	NA	NA	NA	NA	NA	NA	NA
8029	apex	5/8hz	11	26.8	33	5	280	101.072	724.875	NA	825.947	156.857	3.70692e+06	0.620697	NA	NA	NA	NA	NA	NA	NA	NA	45.1	0.16	NA	NA	NA	NA	NA	NA	37.6	0	0	0	0	0	0	NA	NA	NA	NA	NA	NA	NA	NA	NA	NA	NA	NA
8029	apex	5/8hz	11	26.8	34	5	100	43.4513	724.875	NA	768.326	145.91	3.45246e+06	0.620697	NA	NA	NA	NA	NA	NA	NA	NA	NA	NA	NA	NA	NA	NA	NA	NA	38.2	3	3	0	0	0	0	NA	NA	NA	NA	NA	NA	NA	NA	NA	NA	NA	NA
8029	apex	5/8hz	11	26.8	35	6	20	63.2878	724.875	NA	788.163	149.678	3.54006e+06	0.620697	0.12158	17.58	89.8065	NA	72	74	20	81	44.8	-0.15	NA	NA	NA	NA	NA	NA	37.7	0	0	0	0	0	0	NA	NA	NA	NA	NA	NA	NA	NA	NA	NA	NA	NA
8029	apex	5/8hz	11	26.8	36	6	480	85.958	724.875	NA	810.833	153.986	3.64018e+06	0.620697	NA	NA	NA	NA	NA	NA	NA	NA	NA	NA	NA	NA	NA	NA	NA	NA	38	2	2	0	0	0	0	NA	NA	NA	NA	NA	NA	NA	NA	NA	NA	NA	NA
8029	apex	5/8hz	11	26.8	37	6	960	69.8999	724.875	NA	794.775	150.935	3.56927e+06	0.620697	NA	NA	NA	NA	NA	NA	NA	NA	NA	NA	NA	NA	NA	NA	NA	NA	38.4	2	3	0	0	0	0	NA	NA	NA	NA	NA	NA	NA	NA	NA	NA	NA	NA
8029	apex	5/8hz	11	26.8	38	6	260	90.681	724.875	NA	815.556	154.883	3.66104e+06	0.620697	NA	NA	NA	NA	NA	NA	NA	NA	NA	NA	NA	NA	NA	NA	NA	NA	NA	0	0	0	0	0	0	NA	NA	NA	NA	NA	NA	NA	NA	NA	NA	NA	NA
8029	apex	5/8hz	11	26.8	39	6	0	120.908	724.875	NA	845.783	160.626	3.79453e+06	0.620697	NA	NA	NA	NA	NA	NA	NA	NA	44.9	0.025	NA	NA	NA	NA	NA	NA	38.5	1	2	0	0	0	0	NA	NA	NA	NA	NA	NA	NA	NA	NA	NA	NA	NA
8029	apex	5/8hz	11	26.8	40	6	100	212.534	724.875	NA	937.409	178.035	4.19916e+06	0.620697	NA	NA	NA	NA	NA	NA	NA	NA	NA	NA	NA	NA	NA	NA	NA	NA	38.6	1	2	0	0	0	0	NA	NA	NA	NA	NA	NA	NA	NA	NA	NA	NA	NA
8029	apex	5/8hz	11	26.8	41	6	60	184.196	724.875	NA	909.071	172.651	4.07402e+06	0.620697	NA	NA	NA	NA	NA	NA	NA	NA	NA	NA	NA	NA	NA	NA	NA	NA	38.5	0	1	0	0	0	0	NA	NA	NA	NA	NA	NA	NA	NA	NA	NA	NA	NA
8029	apex	5/8hz	11	26.8	42	7	20	253.151	724.875	NA	978.026	185.752	4.37854e+06	0.620697	0.04559	20.25	73.129	118	75.5	79	20	83	47.8	0.966667	5.88	35.711	28.567	4.598	1.25008	33.6	38.2	2	2	0	0	0	0	NA	NA	NA	NA	NA	NA	NA	NA	NA	NA	NA	NA
8029	apex	5/8hz	11	26.8	43	7	480	217.257	724.875	NA	942.132	178.932	4.22002e+06	0.620697	NA	NA	NA	NA	NA	NA	NA	NA	NA	NA	NA	NA	NA	NA	NA	NA	38.3	0	0	0	0	0	0	NA	NA	NA	NA	NA	NA	NA	NA	NA	NA	NA	NA
8029	apex	5/8hz	11	26.8	44	7	720	213.478	724.875	NA	938.353	178.215	4.20333e+06	0.620697	NA	NA	NA	NA	NA	NA	NA	NA	NA	NA	NA	NA	NA	NA	NA	NA	38.5	1	2	0	0	0	0	NA	NA	NA	NA	NA	NA	NA	NA	NA	NA	NA	NA
8029	apex	5/8hz	11	26.8	45	7	480	209.7	724.875	NA	934.575	177.497	4.18665e+06	0.620697	NA	NA	NA	NA	NA	NA	NA	NA	48.8	0.333333	NA	NA	NA	NA	NA	NA	38.4	1	2	0	0	0	0	NA	NA	NA	NA	NA	NA	NA	NA	NA	NA	NA	NA
8029	apex	5/8hz	11	26.8	46	7	200	306.993	724.875	NA	1031.87	195.982	4.61631e+06	0.620697	NA	NA	NA	NA	NA	NA	NA	NA	NA	NA	NA	NA	NA	NA	NA	NA	38	1	1	0	0	0	0	NA	NA	NA	NA	NA	NA	NA	NA	NA	NA	NA	NA
8029	apex	5/8hz	11	26.8	47	7	480	296.602	724.875	NA	1021.48	194.008	4.57042e+06	0.620697	NA	NA	NA	NA	NA	NA	NA	NA	NA	NA	NA	NA	NA	NA	NA	NA	37.9	0	0	0	0	0	0	NA	NA	NA	NA	NA	NA	NA	NA	NA	NA	NA	NA
8029	apex	5/8hz	11	26.8	48	7	1980	291.879	724.875	NA	1016.75	193.111	4.54957e+06	0.620697	NA	NA	NA	NA	NA	NA	NA	NA	NA	NA	NA	NA	NA	NA	NA	NA	38.1	1	1	0	0	0	0	NA	NA	NA	NA	NA	NA	NA	NA	NA	NA	NA	NA
8029	apex	5/8hz	11	26.8	49	8	2020	425.067	724.875	NA	1149.94	218.417	5.13775e+06	0.620697	0.05318	12.65	96.1935	NA	77	79	20	86	51.9	0.775	NA	NA	NA	NA	NA	NA	38.4	1	2	0	0	0	0	NA	NA	NA	NA	NA	NA	NA	NA	NA	NA	NA	NA
8029	apex	5/8hz	11	26.8	50	8	1640	307.937	724.875	NA	1032.81	196.162	4.62048e+06	0.620697	NA	NA	NA	NA	NA	NA	NA	NA	NA	NA	NA	NA	NA	NA	NA	NA	38	0	0	0	0	0	0	NA	NA	NA	NA	NA	NA	NA	NA	NA	NA	NA	NA
8029	apex	5/8hz	11	26.8	51	8	260	448.682	724.875	NA	1173.56	222.903	5.24203e+06	0.620697	NA	NA	NA	NA	NA	NA	NA	NA	NA	NA	NA	NA	NA	NA	NA	NA	38.3	0	0	0	0	0	0	NA	NA	NA	NA	NA	NA	NA	NA	NA	NA	NA	NA
8029	apex	5/8hz	11	26.8	52	8	1660	523.305	724.875	NA	1248.18	237.082	5.57158e+06	0.620697	NA	NA	NA	NA	NA	NA	NA	NA	54.2	0.766667	NA	NA	NA	NA	NA	NA	38.3	1	1	0	0	0	0	NA	NA	NA	NA	NA	NA	NA	NA	NA	NA	NA	NA
8029	apex	5/8hz	11	26.8	53	8	1340	423.178	724.875	NA	1148.05	218.058	5.1294e+06	0.620697	NA	NA	NA	NA	NA	NA	NA	NA	NA	NA	NA	NA	NA	NA	NA	NA	39.9	0	4	0	0	0	0	NA	NA	NA	NA	NA	NA	NA	NA	NA	NA	NA	NA
8029	apex	5/8hz	11	26.8	54	8	1060	640.434	724.875	NA	1365.31	259.336	6.08885e+06	0.620697	NA	NA	NA	NA	NA	NA	NA	NA	NA	NA	NA	NA	NA	NA	NA	NA	38.3	1	1	0	0	0	0	NA	NA	NA	NA	NA	NA	NA	NA	NA	NA	NA	NA
8029	apex	5/8hz	11	26.8	55	8	760	522.36	724.875	NA	1247.24	236.902	5.56741e+06	0.620697	NA	NA	NA	NA	NA	NA	NA	NA	NA	NA	NA	NA	NA	NA	NA	NA	38.8	1	2	0	0	0	0	NA	NA	NA	NA	NA	NA	NA	NA	NA	NA	NA	NA
8029	apex	5/8hz	11	26.8	56	9	1200	156.803	724.875	NA	881.678	167.446	3.95304e+06	0.620697	NA	NA	NA	NA	NA	NA	NA	NA	55.6	0.35	NA	NA	NA	NA	NA	NA	38.3	0	0	0	0	0	0	NA	NA	NA	NA	NA	NA	NA	NA	NA	NA	NA	NA
8029	apex	5/8hz	11	26.8	57	9	1060	899.253	724.875	NA	1624.13	308.512	7.23184e+06	0.620697	NA	NA	NA	NA	NA	NA	NA	NA	NA	NA	NA	NA	NA	NA	NA	NA	38	0	0	0	0	0	0	NA	NA	NA	NA	NA	NA	NA	NA	NA	NA	NA	NA
8029	apex	5/8hz	11	26.8	58	9	1820	1301.65	724.875	NA	2026.52	384.967	9.00889e+06	0.620697	NA	NA	NA	NA	NA	NA	NA	NA	NA	NA	NA	NA	NA	NA	NA	NA	38.4	0	1	0	0	0	0	NA	NA	NA	NA	NA	NA	NA	NA	NA	NA	NA	NA
8029	apex	5/8hz	11	26.8	59	9	1560	716.946	724.875	NA	1441.82	273.874	6.42674e+06	0.620697	NA	NA	NA	NA	NA	NA	NA	NA	NA	NA	NA	NA	NA	NA	NA	NA	39.5	0	7	0	0	0	0	NA	NA	NA	NA	NA	NA	NA	NA	NA	NA	NA	NA
8029	apex	5/8hz	11	26.8	60	9	100	571.479	724.875	NA	1296.35	246.235	5.78433e+06	0.620697	NA	NA	116.419	141	76	82	22	90	59.5	0.975	5.49	43.381	38.586	5.501	1.12427	NA	39.3	0	2	0	0	0	0	10.1	41.5	12.9	41.1	31.1	19200	0	1536	0	0	192	9792
8029	apex	5/8hz	11	26.8	61	9	1840	1362.1	NA	27.1753	1389.28	280.812	6.13825e+06	0.460515	NA	NA	NA	NA	NA	NA	NA	NA	NA	NA	NA	NA	NA	NA	NA	NA	38.6	0	1	0	1	0	0	NA	NA	NA	NA	NA	NA	NA	NA	NA	NA	NA	NA
8029	apex	5/8hz	11	26.8	62	9	3800	1256.31	NA	22.948	1279.26	257.287	5.65192e+06	0.460515	NA	NA	NA	NA	NA	NA	NA	NA	NA	NA	NA	NA	NA	NA	NA	NA	38.6	0	1	0	0	0	0	NA	NA	NA	NA	NA	NA	NA	NA	NA	NA	NA	NA
8029	apex	5/8hz	11	26.8	63	9	3280	1077.78	NA	33.2142	1111	231.682	4.90996e+06	0.460515	NA	NA	NA	NA	NA	NA	NA	NA	61.2	0.566667	NA	NA	NA	NA	NA	NA	38.7	0	1	0	0	0	0	NA	NA	NA	NA	NA	NA	NA	NA	NA	NA	NA	NA
8029	apex	5/8hz	11	26.8	64	9	3200	1416.89	NA	21.7026	1438.59	285.79	6.35467e+06	0.460515	NA	NA	NA	NA	NA	NA	NA	NA	NA	NA	NA	NA	NA	NA	NA	NA	38.5	0	1	0	0	0	0	NA	NA	NA	NA	NA	NA	NA	NA	NA	NA	NA	NA
8029	apex	5/8hz	11	26.8	65	9	2820	1476.4	NA	18.5111	1494.91	294.658	6.60315e+06	0.460515	NA	NA	NA	NA	NA	NA	NA	NA	NA	NA	NA	NA	NA	NA	NA	NA	38.6	0	1	0	0	0	0	NA	NA	NA	NA	NA	NA	NA	NA	NA	NA	NA	NA
8029	apex	5/8hz	11	26.8	66	9	2960	1445.23	NA	23.9367	1469.16	292.881	6.48984e+06	0.460515	NA	NA	NA	NA	NA	NA	NA	NA	NA	NA	NA	NA	NA	NA	NA	NA	38.8	0	1	0	0	0	0	NA	NA	NA	NA	NA	NA	NA	NA	NA	NA	NA	NA
8029	apex	5/8hz	11	26.8	67	10	3660	1280.87	NA	36.703	1317.57	271.406	5.82131e+06	0.460515	0.25645	21.47	74.5	NA	78	82.5	19	90	63.2	0.5	NA	NA	NA	NA	NA	NA	38.6	0	1	0	0	0	0	NA	NA	NA	NA	NA	NA	NA	NA	NA	NA	NA	NA
8029	apex	5/8hz	11	26.8	68	10	3260	1336.6	NA	41.1712	1377.77	285.409	6.08749e+06	0.460515	NA	NA	NA	NA	NA	NA	NA	NA	NA	NA	NA	NA	NA	NA	NA	NA	38.3	0	0	0	0	0	0	NA	NA	NA	NA	NA	NA	NA	NA	NA	NA	NA	NA
8029	apex	5/8hz	11	26.8	69	10	2920	1582.19	NA	37.3413	1619.54	329.146	7.15488e+06	0.460515	NA	NA	NA	NA	NA	NA	NA	NA	NA	NA	NA	NA	NA	NA	NA	NA	38.5	0	1	0	0	0	0	NA	NA	NA	NA	NA	NA	NA	NA	NA	NA	NA	NA
8029	apex	5/8hz	11	26.8	70	10	3080	1687.99	NA	40.5329	1728.52	351.685	7.63642e+06	0.460515	NA	NA	NA	NA	NA	NA	NA	NA	67.5	1.43333	NA	NA	NA	NA	NA	NA	38.3	0	0	0	0	0	0	NA	NA	NA	NA	NA	NA	NA	NA	NA	NA	NA	NA
8029	apex	5/8hz	11	26.8	71	10	4240	1416.89	NA	45.9585	1462.85	303.402	6.46076e+06	0.460515	NA	NA	NA	NA	NA	NA	NA	NA	NA	NA	NA	NA	NA	NA	NA	NA	38.5	0	1	0	0	0	0	NA	NA	NA	NA	NA	NA	NA	NA	NA	NA	NA	NA
8029	apex	5/8hz	11	26.8	72	10	3160	1998.76	NA	478.735	2477.49	735.943	1.09469e+07	0.460515	NA	NA	NA	NA	NA	NA	NA	NA	NA	NA	NA	NA	NA	NA	NA	NA	38.6	0	1	0	0	0	0	NA	NA	NA	NA	NA	NA	NA	NA	NA	NA	NA	NA
8029	apex	5/8hz	11	26.8	73	10	3940	1319.6	NA	85.0497	1404.65	306.686	6.2136e+06	0.460515	NA	NA	NA	NA	NA	NA	NA	NA	NA	NA	NA	NA	NA	NA	NA	NA	38.6	0	1	0	0	0	0	NA	NA	NA	NA	NA	NA	NA	NA	NA	NA	NA	NA
8029	apex	5/8hz	11	26.8	74	11	3880	1687.99	NA	54.3697	1742.36	356.493	7.70123e+06	0.460515	0.28874	23.02	85.8387	NA	80	85	19	94	72.6	1.275	NA	NA	NA	NA	NA	13.3	38.9	2	2	0	0	0	0	NA	NA	NA	NA	NA	NA	NA	NA	NA	NA	NA	NA
8029	apex	5/8hz	11	26.8	75	11	3800	1355.49	NA	198.061	1553.55	387.867	6.88504e+06	0.460515	NA	NA	NA	NA	NA	NA	NA	NA	NA	NA	NA	NA	NA	NA	NA	NA	39.1	0	2	0	0	0	0	NA	NA	NA	NA	NA	NA	NA	NA	NA	NA	NA	NA
8029	apex	5/8hz	11	26.8	76	11	4140	1416.89	NA	108.739	1525.63	340.76	6.75078e+06	0.460515	NA	NA	NA	NA	NA	NA	NA	NA	NA	NA	NA	NA	NA	NA	NA	NA	39.1	0	2	0	0	0	0	NA	NA	NA	NA	NA	NA	NA	NA	NA	NA	NA	NA
8029	apex	5/8hz	11	26.8	77	11	4280	1589.75	NA	93.5935	1683.34	360.736	7.42738e+06	0.460515	NA	NA	NA	NA	NA	NA	NA	NA	71.3	-0.433333	NA	NA	NA	NA	NA	NA	39	0	2	0	0	0	0	NA	NA	NA	NA	NA	NA	NA	NA	NA	NA	NA	NA
8029	apex	5/8hz	11	26.8	78	11	3820	1127.84	NA	58.2532	1186.1	250.815	5.23393e+06	0.460515	NA	NA	NA	NA	NA	NA	NA	NA	NA	NA	NA	NA	NA	NA	NA	NA	38.5	0	1	0	0	0	0	NA	NA	NA	NA	NA	NA	NA	NA	NA	NA	NA	NA
8029	apex	5/8hz	11	26.8	79	11	3640	1164.68	NA	155.73	1320.41	318.933	5.82026e+06	0.460515	NA	NA	NA	NA	NA	NA	NA	NA	NA	NA	NA	NA	NA	NA	NA	NA	38.7	0	1	0	0	0	0	NA	NA	NA	NA	NA	NA	NA	NA	NA	NA	NA	NA
8029	apex	5/8hz	11	26.8	80	11	4200	1217.58	NA	71.7036	1289.28	276.299	5.68868e+06	0.460515	NA	NA	NA	NA	NA	NA	NA	NA	NA	NA	NA	NA	NA	NA	NA	NA	38.7	0	1	0	0	0	0	NA	NA	NA	NA	NA	NA	NA	NA	NA	NA	NA	NA
8029	apex	5/8hz	11	26.8	81	12	3740	1059.83	NA	238.754	1298.59	351.067	5.71804e+06	0.460515	0.16717	35.42	79.129	NA	82	86	22	96	73.1	0.45	NA	NA	NA	NA	NA	NA	38.8	1	1	0	0	0	0	NA	NA	NA	NA	NA	NA	NA	NA	NA	NA	NA	NA
8029	apex	5/8hz	11	26.8	82	12	3280	1020.16	NA	343.402	1363.56	409.144	5.99764e+06	0.460515	NA	NA	NA	NA	NA	NA	NA	NA	NA	NA	NA	NA	NA	NA	NA	NA	38.6	0	1	0	0	0	0	NA	NA	NA	NA	NA	NA	NA	NA	NA	NA	NA	NA
8029	apex	5/8hz	11	26.8	83	12	3080	1807.01	NA	74.4167	1881.42	389.991	8.30349e+06	0.460515	NA	NA	NA	NA	NA	NA	NA	NA	NA	NA	NA	NA	NA	NA	NA	NA	38.4	0	1	0	0	0	0	NA	NA	NA	NA	NA	NA	NA	NA	NA	NA	NA	NA
8029	apex	5/8hz	11	26.8	84	12	3680	1221.36	NA	0	1221.36	232.058	5.39374e+06	0.460515	NA	NA	NA	NA	NA	NA	NA	NA	NA	NA	NA	NA	NA	NA	NA	NA	38.6	0	1	0	0	0	0	NA	NA	NA	NA	NA	NA	NA	NA	NA	NA	NA	NA
8029	apex	5/8hz	11	26.8	85	12	4080	1407.44	NA	317.434	1724.88	466.445	7.5951e+06	0.460515	NA	NA	NA	NA	NA	NA	NA	NA	76.6	0.875	NA	NA	NA	NA	NA	NA	38.5	0	1	0	0	0	0	NA	NA	NA	NA	NA	NA	NA	NA	NA	NA	NA	NA
8029	apex	5/8hz	11	26.8	86	12	4180	1621.87	NA	78.891	1700.76	366.85	7.51182e+06	0.460515	NA	NA	NA	NA	NA	NA	NA	NA	NA	NA	NA	NA	NA	NA	NA	NA	NA	NA	NA	NA	NA	NA	NA	NA	NA	NA	NA	NA	NA	NA	NA	NA	NA	NA	NA
8029	apex	5/8hz	11	26.8	87	12	4080	2833.78	NA	339.114	3172.89	790.719	1.40162e+07	0.460515	NA	NA	NA	NA	NA	NA	NA	NA	NA	NA	NA	NA	NA	NA	NA	NA	NA	NA	NA	NA	NA	NA	NA	NA	NA	NA	NA	NA	NA	NA	NA	NA	NA	NA	NA
8029	apex	5/8hz	11	26.8	88	13	2680	1428.23	NA	588.739	2016.96	709.385	8.91445e+06	0.460515	NA	NA	NA	NA	NA	NA	NA	NA	NA	NA	NA	NA	NA	NA	NA	NA	NA	NA	NA	NA	NA	NA	NA	NA	NA	NA	NA	NA	NA	NA	NA	NA	NA	NA	NA
8029	apex	5/8hz	11	26.8	89	13	4220	1555.75	NA	425.854	1981.6	612.427	8.75629e+06	0.460515	NA	NA	NA	NA	NA	NA	NA	NA	NA	NA	NA	NA	NA	NA	NA	NA	NA	NA	NA	NA	NA	NA	NA	NA	NA	NA	NA	NA	NA	NA	NA	NA	NA	NA	NA
8029	apex	5/8hz	11	26.8	90	13	4240	1596.36	NA	377.185	1973.55	583.935	8.72014e+06	0.460515	0.28114	26.11	86.4839	NA	83	86	23	101	81.7	1.02	6.46	31.157	30.984	3.391	1.00558	13.3	NA	NA	NA	NA	NA	NA	NA	NA	NA	NA	NA	NA	NA	NA	NA	NA	NA	NA	NA
8029	apex	5/8hz	11	26.8	1	1	NA	NA	NA	NA	NA	NA	NA	NA	0.06079	17.29	115.167	17.2	68	71.5	16.5	75	NA	NA	NA	NA	NA	NA	NA	NA	NA	NA	NA	NA	NA	NA	NA	9	48	15.3	53.3	31.9	14000	0	0	0	8540	4760	560
8030	apex	5/8hz	11	36.6	4	1	180	0	717.626	NA	717.626	136.277	3.22797e+06	0.539785	NA	NA	NA	NA	NA	NA	NA	NA	NA	NA	NA	NA	NA	NA	NA	NA	38.5	0	1	2	1	1	1	NA	NA	NA	NA	NA	NA	NA	NA	NA	NA	NA	NA
8030	apex	5/8hz	11	36.6	5	1	400	20.7811	594.397	NA	615.179	116.824	2.76544e+06	0.539785	NA	NA	NA	NA	NA	NA	NA	NA	NA	NA	NA	NA	NA	NA	NA	NA	38.1	0	0	0	0	0	0	NA	NA	NA	NA	NA	NA	NA	NA	NA	NA	NA	NA
8030	apex	5/8hz	11	36.6	6	1	380	9.44593	724.875	NA	734.321	139.448	3.30229e+06	0.539785	NA	NA	NA	NA	NA	NA	NA	NA	NA	NA	NA	NA	NA	NA	NA	NA	38.9	0	2	0	0	0	0	NA	NA	NA	NA	NA	NA	NA	NA	NA	NA	NA	NA
8030	apex	5/8hz	11	36.6	7	2	420	23.6148	724.875	NA	748.49	142.141	3.36486e+06	0.539785	1e-05	10.99	85.1667	NA	72	73	18	75	36.9	0.35	NA	NA	NA	NA	NA	NA	38	1	1	0	0	0	0	NA	NA	NA	NA	NA	NA	NA	NA	NA	NA	NA	NA
8030	apex	5/8hz	11	36.6	8	2	260	46.2851	601.646	NA	647.931	123.047	2.91068e+06	0.539785	NA	NA	NA	NA	NA	NA	NA	NA	NA	NA	NA	NA	NA	NA	NA	NA	38.7	1	2	0	0	0	0	NA	NA	NA	NA	NA	NA	NA	NA	NA	NA	NA	NA
8030	apex	5/8hz	11	36.6	9	2	160	47.2297	536.408	NA	583.637	110.837	2.6214e+06	0.539785	NA	NA	NA	NA	NA	NA	NA	NA	NA	NA	NA	NA	NA	NA	NA	NA	38.6	1	2	0	0	0	0	NA	NA	NA	NA	NA	NA	NA	NA	NA	NA	NA	NA
8030	apex	5/8hz	11	36.6	10	2	160	13.2243	724.875	NA	738.099	140.166	3.31898e+06	0.539785	NA	NA	NA	NA	NA	NA	NA	NA	40	1.03333	NA	NA	NA	NA	NA	NA	38.6	0	0	0	0	0	0	NA	NA	NA	NA	NA	NA	NA	NA	NA	NA	NA	NA
8030	apex	5/8hz	11	36.6	11	2	200	22.6702	514.661	NA	537.331	102.042	2.41512e+06	0.539785	NA	NA	NA	NA	NA	NA	NA	NA	NA	NA	NA	NA	NA	NA	NA	NA	38.2	3	4	0	0	0	0	NA	NA	NA	NA	NA	NA	NA	NA	NA	NA	NA	NA
8030	apex	5/8hz	11	36.6	12	2	360	8.50134	724.875	NA	733.376	139.269	3.29812e+06	0.539785	NA	NA	NA	NA	NA	NA	NA	NA	NA	NA	NA	NA	NA	NA	NA	NA	38.5	0	0	0	0	0	0	NA	NA	NA	NA	NA	NA	NA	NA	NA	NA	NA	NA
8030	apex	5/8hz	11	36.6	13	2	380	13.2243	724.875	NA	738.099	140.166	3.31898e+06	0.539785	NA	NA	NA	NA	NA	NA	NA	NA	NA	NA	NA	NA	NA	NA	NA	NA	38	0	1	0	0	0	0	NA	NA	NA	NA	NA	NA	NA	NA	NA	NA	NA	NA
8030	apex	5/8hz	11	36.6	14	3	320	24.5594	724.875	NA	749.434	142.32	3.36903e+06	0.539785	0.36471	12.54	77.7333	37.4	73	72	18.5	76	38	-0.5	7.07	13.399	4.973	NA	2.69435	20.3	37.9	1	1	0	0	0	0	NA	NA	NA	NA	NA	NA	NA	NA	NA	NA	NA	NA
8030	apex	5/8hz	11	36.6	15	3	260	34.95	724.875	NA	759.825	144.294	3.41492e+06	0.539785	NA	NA	NA	NA	NA	NA	NA	NA	NA	NA	NA	NA	NA	NA	NA	NA	37.8	1	1	0	0	0	0	NA	NA	NA	NA	NA	NA	NA	NA	NA	NA	NA	NA
8030	apex	5/8hz	11	36.6	16	3	360	29.2824	724.875	NA	754.157	143.217	3.38989e+06	0.539785	NA	NA	NA	NA	NA	NA	NA	NA	NA	NA	NA	NA	NA	NA	NA	NA	38	1	1	0	0	0	0	NA	NA	NA	NA	NA	NA	NA	NA	NA	NA	NA	NA
8030	apex	5/8hz	11	36.6	17	3	1200	64.2324	724.875	NA	789.107	149.858	3.54424e+06	0.539785	NA	NA	NA	NA	NA	NA	NA	NA	40.2	0.733333	NA	NA	NA	NA	NA	NA	38.3	1	1	0	0	0	0	NA	NA	NA	NA	NA	NA	NA	NA	NA	NA	NA	NA
8030	apex	5/8hz	11	36.6	18	3	580	59.5094	724.875	NA	784.384	148.961	3.52338e+06	0.539785	NA	NA	NA	NA	NA	NA	NA	NA	NA	NA	NA	NA	NA	NA	NA	NA	38.1	1	1	0	0	0	0	NA	NA	NA	NA	NA	NA	NA	NA	NA	NA	NA	NA
8030	apex	5/8hz	11	36.6	19	3	720	111.462	724.875	NA	836.337	158.832	3.75281e+06	0.539785	NA	NA	NA	NA	NA	NA	NA	NA	NA	NA	NA	NA	NA	NA	NA	NA	37.9	0	0	0	0	0	0	NA	NA	NA	NA	NA	NA	NA	NA	NA	NA	NA	NA
8030	apex	5/8hz	11	36.6	20	3	654	111.462	724.875	NA	836.337	158.832	3.75281e+06	0.539785	NA	NA	NA	NA	NA	NA	NA	NA	NA	NA	NA	NA	NA	NA	NA	NA	37.8	0	0	0	0	0	0	NA	NA	NA	NA	NA	NA	NA	NA	NA	NA	NA	NA
8030	apex	5/8hz	11	36.6	21	4	440	117.13	724.875	NA	842.005	159.908	3.77784e+06	0.539785	0.04559	11.82	97.4839	NA	72	75	19	77	42.3	0.525	NA	NA	NA	NA	NA	NA	38	0	0	0	0	0	0	NA	NA	NA	NA	NA	NA	NA	NA	NA	NA	NA	NA
8030	apex	5/8hz	11	36.6	22	4	420	153.969	724.875	NA	878.844	166.908	3.94053e+06	0.539785	NA	NA	NA	NA	NA	NA	NA	NA	NA	NA	NA	NA	NA	NA	NA	NA	37.8	0	0	0	0	0	0	NA	NA	NA	NA	NA	NA	NA	NA	NA	NA	NA	NA
8030	apex	5/8hz	11	36.6	23	4	440	110.517	724.875	NA	835.392	158.652	3.74864e+06	0.539785	NA	NA	NA	NA	NA	NA	NA	NA	NA	NA	NA	NA	NA	NA	NA	NA	38	0	0	0	0	0	0	NA	NA	NA	NA	NA	NA	NA	NA	NA	NA	NA	NA
8030	apex	5/8hz	11	36.6	24	4	700	159.636	724.875	NA	884.511	167.985	3.96556e+06	0.539785	NA	NA	NA	NA	NA	NA	NA	NA	42.3	0	NA	NA	NA	NA	NA	NA	38.2	0	0	0	0	0	0	NA	NA	NA	NA	NA	NA	NA	NA	NA	NA	NA	NA
8030	apex	5/8hz	11	36.6	25	4	800	139.8	724.875	NA	864.675	164.216	3.87796e+06	0.539785	NA	NA	NA	NA	NA	NA	NA	NA	NA	NA	NA	NA	NA	NA	NA	NA	37.7	0	0	0	0	0	0	NA	NA	NA	NA	NA	NA	NA	NA	NA	NA	NA	NA
8030	apex	5/8hz	11	36.6	26	4	420	220.09	724.875	NA	944.965	179.471	4.23253e+06	0.539785	NA	NA	NA	NA	NA	NA	NA	NA	NA	NA	NA	NA	NA	NA	NA	NA	38	0	0	0	0	0	0	NA	NA	NA	NA	NA	NA	NA	NA	NA	NA	NA	NA
8030	apex	5/8hz	11	36.6	27	4	560	225.758	724.875	NA	950.633	180.548	4.25756e+06	0.539785	NA	NA	NA	NA	NA	NA	NA	NA	NA	NA	NA	NA	NA	NA	NA	NA	37.8	0	0	0	0	0	0	NA	NA	NA	NA	NA	NA	NA	NA	NA	NA	NA	NA
8030	apex	5/8hz	11	36.6	28	5	320	165.304	724.875	NA	890.179	169.061	3.99059e+06	0.539785	NA	NA	NA	NA	72.5	76	19	79	46.3	1	5.59	31.373	30.702	2.768	1.02186	14.7	37.4	0	0	0	0	0	0	NA	NA	NA	NA	NA	NA	NA	NA	NA	NA	NA	NA
8030	apex	5/8hz	11	36.6	29	5	540	273.932	724.875	NA	998.807	189.701	4.47031e+06	0.539785	NA	NA	NA	NA	NA	NA	NA	NA	NA	NA	NA	NA	NA	NA	NA	NA	38.1	0	0	0	0	0	0	NA	NA	NA	NA	NA	NA	NA	NA	NA	NA	NA	NA
8030	apex	5/8hz	11	36.6	30	5	880	242.761	724.875	NA	967.636	183.778	4.33265e+06	0.539785	0.04559	11.57	100.774	114	NA	NA	NA	NA	NA	NA	NA	NA	NA	NA	NA	NA	37.9	0	0	0	0	0	0	8.2	33.5	10.1	40.9	30.1	16800	0	336	0	0	0	9576
8030	apex	5/8hz	11	36.6	31	5	540	213.478	724.875	NA	938.353	178.215	4.20333e+06	0.539785	NA	NA	NA	NA	NA	NA	NA	NA	NA	NA	NA	NA	NA	NA	NA	NA	38.5	0	1	0	0	0	0	NA	NA	NA	NA	NA	NA	NA	NA	NA	NA	NA	NA
8030	apex	5/8hz	11	36.6	32	5	660	368.391	724.875	NA	1093.27	207.648	4.88746e+06	0.539785	NA	NA	NA	NA	NA	NA	NA	NA	NA	NA	NA	NA	NA	NA	NA	NA	38.2	0	0	0	0	0	0	NA	NA	NA	NA	NA	NA	NA	NA	NA	NA	NA	NA
8030	apex	5/8hz	11	36.6	33	5	340	261.652	724.875	NA	986.527	187.368	4.41608e+06	0.539785	NA	NA	NA	NA	NA	NA	NA	NA	48.8	0.5	NA	NA	NA	NA	NA	NA	37.6	0	0	0	0	0	0	NA	NA	NA	NA	NA	NA	NA	NA	NA	NA	NA	NA
8030	apex	5/8hz	11	36.6	34	5	240	394.84	724.875	NA	1119.72	212.673	5.00426e+06	0.539785	NA	NA	NA	NA	NA	NA	NA	NA	NA	NA	NA	NA	NA	NA	NA	NA	38.1	0	0	0	0	0	0	NA	NA	NA	NA	NA	NA	NA	NA	NA	NA	NA	NA
8030	apex	5/8hz	11	36.6	35	6	400	264.486	724.875	NA	989.361	187.906	4.42859e+06	0.539785	0.39512	16.05	86.7419	NA	74	79	20	81	50.1	0.65	NA	NA	NA	NA	NA	NA	38	0	0	0	0	0	0	NA	NA	NA	NA	NA	NA	NA	NA	NA	NA	NA	NA
8030	apex	5/8hz	11	36.6	36	6	680	443.014	724.875	NA	1167.89	221.826	5.21701e+06	0.539785	NA	NA	NA	NA	NA	NA	NA	NA	NA	NA	NA	NA	NA	NA	NA	NA	37.9	0	0	0	0	0	0	NA	NA	NA	NA	NA	NA	NA	NA	NA	NA	NA	NA
8030	apex	5/8hz	11	36.6	37	6	320	221.035	724.875	NA	945.91	179.65	4.2367e+06	0.539785	NA	NA	NA	NA	NA	NA	NA	NA	NA	NA	NA	NA	NA	NA	NA	NA	NA	0	0	0	0	0	0	NA	NA	NA	NA	NA	NA	NA	NA	NA	NA	NA	NA
8030	apex	5/8hz	11	36.6	38	6	580	443.014	724.875	NA	1167.89	221.826	5.21701e+06	0.539785	NA	NA	NA	NA	NA	NA	NA	NA	NA	NA	NA	NA	NA	NA	NA	NA	38.2	0	0	0	0	0	0	NA	NA	NA	NA	NA	NA	NA	NA	NA	NA	NA	NA
8030	apex	5/8hz	11	36.6	39	6	640	374.059	724.875	NA	1098.93	208.725	4.91249e+06	0.539785	NA	NA	NA	NA	NA	NA	NA	NA	52.2	0.525	NA	NA	NA	NA	NA	NA	38.2	0	0	0	0	0	0	NA	NA	NA	NA	NA	NA	NA	NA	NA	NA	NA	NA
8030	apex	5/8hz	11	36.6	40	6	440	467.574	724.875	NA	1192.45	226.493	5.32546e+06	0.539785	NA	NA	NA	NA	NA	NA	NA	NA	NA	NA	NA	NA	NA	NA	NA	NA	38.2	0	0	0	0	0	0	NA	NA	NA	NA	NA	NA	NA	NA	NA	NA	NA	NA
8030	apex	5/8hz	11	36.6	41	6	280	435.458	724.875	NA	1160.33	220.391	5.18363e+06	0.539785	NA	NA	NA	NA	NA	NA	NA	NA	NA	NA	NA	NA	NA	NA	NA	NA	38.2	0	0	0	0	0	0	NA	NA	NA	NA	NA	NA	NA	NA	NA	NA	NA	NA
8030	apex	5/8hz	11	36.6	42	7	800	541.252	724.875	NA	1266.13	240.492	5.65084e+06	0.539785	0.03039	16.25	102.484	72.6	77.5	81.5	21	86	54	0.6	5.82	32.142	30.227	1.542	1.06335	14	38.3	0	0	0	0	0	0	NA	NA	NA	NA	NA	NA	NA	NA	NA	NA	NA	NA
8030	apex	5/8hz	11	36.6	43	7	540	453.405	724.875	NA	1178.28	223.801	5.26289e+06	0.539785	NA	NA	NA	NA	NA	NA	NA	NA	NA	NA	NA	NA	NA	NA	NA	NA	38.3	0	0	0	0	0	0	NA	NA	NA	NA	NA	NA	NA	NA	NA	NA	NA	NA
8030	apex	5/8hz	11	36.6	44	7	460	491.189	724.875	NA	1216.06	230.98	5.42975e+06	0.539785	NA	NA	NA	NA	NA	NA	NA	NA	NA	NA	NA	NA	NA	NA	NA	NA	37.6	0	0	0	0	0	0	NA	NA	NA	NA	NA	NA	NA	NA	NA	NA	NA	NA
8030	apex	5/8hz	11	36.6	45	7	100	621.543	724.875	NA	1346.42	255.747	6.00542e+06	0.539785	NA	NA	NA	NA	NA	NA	NA	NA	56.5	0.833333	NA	NA	NA	NA	NA	NA	38.2	0	0	0	0	0	0	NA	NA	NA	NA	NA	NA	NA	NA	NA	NA	NA	NA
8030	apex	5/8hz	11	36.6	46	7	440	725.448	724.875	NA	1450.32	275.489	6.46428e+06	0.539785	NA	NA	NA	NA	NA	NA	NA	NA	NA	NA	NA	NA	NA	NA	NA	NA	38.1	0	1	0	0	0	0	NA	NA	NA	NA	NA	NA	NA	NA	NA	NA	NA	NA
8030	apex	5/8hz	11	36.6	47	7	1040	692.387	724.875	NA	1417.26	269.207	6.31828e+06	0.539785	NA	NA	NA	NA	NA	NA	NA	NA	NA	NA	NA	NA	NA	NA	NA	NA	38.4	0	1	0	0	0	0	NA	NA	NA	NA	NA	NA	NA	NA	NA	NA	NA	NA
8030	apex	5/8hz	11	36.6	48	7	660	607.374	724.875	NA	1332.25	253.055	5.94285e+06	0.539785	NA	NA	NA	NA	NA	NA	NA	NA	NA	NA	NA	NA	NA	NA	NA	NA	38.5	0	1	0	0	0	0	NA	NA	NA	NA	NA	NA	NA	NA	NA	NA	NA	NA
8030	apex	5/8hz	11	36.6	49	8	1260	576.202	724.875	NA	1301.08	247.132	5.80519e+06	0.539785	0.73704	9.48	102.387	NA	77.5	81.5	22	87	58.7	0.55	NA	NA	NA	NA	NA	NA	38	0	0	0	0	0	0	NA	NA	NA	NA	NA	NA	NA	NA	NA	NA	NA	NA
8030	apex	5/8hz	11	36.6	50	8	1160	950.261	724.875	NA	1675.14	318.203	7.4571e+06	0.539785	NA	NA	NA	NA	NA	NA	NA	NA	NA	NA	NA	NA	NA	NA	NA	NA	38.2	0	0	0	0	0	0	NA	NA	NA	NA	NA	NA	NA	NA	NA	NA	NA	NA
8030	apex	5/8hz	11	36.6	51	8	700	760.398	724.875	NA	1485.27	282.129	6.61863e+06	0.539785	NA	NA	NA	NA	NA	NA	NA	NA	NA	NA	NA	NA	NA	NA	NA	NA	38.3	0	0	0	0	0	0	NA	NA	NA	NA	NA	NA	NA	NA	NA	NA	NA	NA
8030	apex	5/8hz	11	36.6	52	8	700	926.646	724.875	NA	1651.52	313.717	7.35281e+06	0.539785	NA	NA	NA	NA	NA	NA	NA	NA	63.2	1.5	NA	NA	NA	NA	NA	NA	38.5	0	1	0	0	0	0	NA	NA	NA	NA	NA	NA	NA	NA	NA	NA	NA	NA
8030	apex	5/8hz	11	36.6	53	8	640	656.492	724.875	NA	1381.37	262.387	6.15976e+06	0.539785	NA	NA	NA	NA	NA	NA	NA	NA	NA	NA	NA	NA	NA	NA	NA	NA	38.1	0	0	0	0	0	0	NA	NA	NA	NA	NA	NA	NA	NA	NA	NA	NA	NA
8030	apex	5/8hz	11	36.6	54	8	540	919.089	724.875	NA	1643.96	312.281	7.31944e+06	0.539785	NA	NA	NA	NA	NA	NA	NA	NA	NA	NA	NA	NA	NA	NA	NA	NA	38.7	0	1	0	0	0	0	NA	NA	NA	NA	NA	NA	NA	NA	NA	NA	NA	NA
8030	apex	5/8hz	11	36.6	55	8	760	445.848	724.875	NA	1170.72	222.365	5.22952e+06	0.539785	NA	NA	NA	NA	NA	NA	NA	NA	NA	NA	NA	NA	NA	NA	NA	NA	38.4	0	1	0	0	0	0	NA	NA	NA	NA	NA	NA	NA	NA	NA	NA	NA	NA
8030	apex	5/8hz	11	36.6	56	9	1180	809.517	724.875	NA	1534.39	291.462	6.83555e+06	0.539785	NA	NA	NA	NA	NA	NA	NA	NA	66	0.7	NA	NA	NA	NA	NA	NA	38	0	0	0	0	0	0	NA	NA	NA	NA	NA	NA	NA	NA	NA	NA	NA	NA
8030	apex	5/8hz	11	36.6	57	9	1100	918.145	724.875	NA	1643.02	312.101	7.31527e+06	0.539785	NA	NA	NA	NA	NA	NA	NA	NA	NA	NA	NA	NA	NA	NA	NA	NA	37.8	0	0	0	0	0	0	NA	NA	NA	NA	NA	NA	NA	NA	NA	NA	NA	NA
8030	apex	5/8hz	11	36.6	58	9	1080	900.198	724.875	NA	1625.07	308.691	7.23601e+06	0.539785	NA	NA	NA	NA	NA	NA	NA	NA	NA	NA	NA	NA	NA	NA	NA	NA	38.2	0	0	0	0	0	0	NA	NA	NA	NA	NA	NA	NA	NA	NA	NA	NA	NA
8030	apex	5/8hz	11	36.6	59	9	1480	1068.34	724.875	NA	1793.21	340.637	7.97854e+06	0.539785	NA	NA	NA	NA	NA	NA	NA	NA	NA	NA	NA	NA	NA	NA	NA	NA	39.8	0	3	0	0	0	0	NA	NA	NA	NA	NA	NA	NA	NA	NA	NA	NA	NA
8030	apex	5/8hz	11	36.6	60	9	600	521.416	724.875	NA	1246.29	236.723	5.56324e+06	0.539785	0.03799	13.29	82.2258	92.2	80	85	22	92	69.3	0.825	6.19	34.104	25.531	4.129	1.33579	16.1	40.1	0	6	0	0	0	0	6.1	31	9.5	50.8	30.6	22100	0	0	0	0	0	14365
8030	apex	5/8hz	11	36.6	61	9	660	415.621	NA	10.8701	426.491	87.7728	1.88464e+06	0.357744	NA	NA	NA	NA	NA	NA	NA	NA	NA	NA	NA	NA	NA	NA	NA	NA	40	0	3	4	0	0	0	NA	NA	NA	NA	NA	NA	NA	NA	NA	NA	NA	NA
8030	apex	5/8hz	11	36.6	62	9	2320	1033.39	NA	20.8344	1054.22	213.219	4.65788e+06	0.357744	NA	NA	NA	NA	NA	NA	NA	NA	NA	NA	NA	NA	NA	NA	NA	NA	39.9	0	3	0	0	0	0	NA	NA	NA	NA	NA	NA	NA	NA	NA	NA	NA	NA
8030	apex	5/8hz	11	36.6	63	9	820	292.824	NA	0	292.824	55.6366	1.29316e+06	0.357744	NA	NA	NA	NA	NA	NA	NA	NA	65.7	-1.2	NA	NA	NA	NA	NA	NA	38.1	0	1	0	0	0	0	NA	NA	NA	NA	NA	NA	NA	NA	NA	NA	NA	NA
8030	apex	5/8hz	11	36.6	64	9	2420	766.065	NA	14.362	780.427	156.525	3.44756e+06	0.357744	NA	NA	NA	NA	NA	NA	NA	NA	NA	NA	NA	NA	NA	NA	NA	NA	38.1	0	0	0	0	0	0	NA	NA	NA	NA	NA	NA	NA	NA	NA	NA	NA	NA
8030	apex	5/8hz	11	36.6	65	9	1680	713.168	NA	22.0218	735.19	152.327	3.24834e+06	0.357744	NA	NA	NA	NA	NA	NA	NA	NA	NA	NA	NA	NA	NA	NA	NA	NA	37.5	0	0	0	0	0	0	NA	NA	NA	NA	NA	NA	NA	NA	NA	NA	NA	NA
8030	apex	5/8hz	11	36.6	66	9	2540	1021.11	NA	30.639	1051.74	217.418	4.64693e+06	0.357744	NA	NA	NA	NA	NA	NA	NA	NA	NA	NA	NA	NA	NA	NA	NA	NA	37.5	0	0	0	0	0	0	NA	NA	NA	NA	NA	NA	NA	NA	NA	NA	NA	NA
8030	apex	5/8hz	11	36.6	67	10	2640	1319.6	NA	19.1494	1338.75	265.354	5.91354e+06	0.357744	0.34953	22.48	73.8333	NA	82	87.5	23	94	70.7	1.25	NA	NA	NA	NA	NA	NA	37.2	0	0	0	0	0	0	NA	NA	NA	NA	NA	NA	NA	NA	NA	NA	NA	NA
8030	apex	5/8hz	11	36.6	68	10	2920	1281.81	NA	28.0858	1309.9	265.002	5.7868e+06	0.357744	NA	NA	NA	NA	NA	NA	NA	NA	NA	NA	NA	NA	NA	NA	NA	NA	38.2	0	0	0	0	0	0	NA	NA	NA	NA	NA	NA	NA	NA	NA	NA	NA	NA
8030	apex	5/8hz	11	36.6	69	10	3760	1921.3	NA	28.0858	1949.39	386.505	8.6109e+06	0.357744	NA	NA	NA	NA	NA	NA	NA	NA	NA	NA	NA	NA	NA	NA	NA	NA	37.8	0	0	0	0	0	0	NA	NA	NA	NA	NA	NA	NA	NA	NA	NA	NA	NA
8030	apex	5/8hz	11	36.6	70	10	3460	1416.89	NA	49.7884	1466.68	306.252	6.47772e+06	0.357744	NA	NA	NA	NA	NA	NA	NA	NA	72.2	0.5	NA	NA	NA	NA	NA	NA	37.8	0	0	0	0	0	0	NA	NA	NA	NA	NA	NA	NA	NA	NA	NA	NA	NA
8030	apex	5/8hz	11	36.6	71	10	3400	1416.89	NA	21.3835	1438.27	285.118	6.35194e+06	0.357744	NA	NA	NA	NA	NA	NA	NA	NA	NA	NA	NA	NA	NA	NA	NA	NA	37.7	0	0	0	0	0	0	NA	NA	NA	NA	NA	NA	NA	NA	NA	NA	NA	NA
8030	apex	5/8hz	11	36.6	72	10	4220	480.798	NA	52.0395	532.838	125.594	2.35948e+06	0.357744	NA	NA	NA	NA	NA	NA	NA	NA	NA	NA	NA	NA	NA	NA	NA	NA	38.9	0	2	0	0	0	0	NA	NA	NA	NA	NA	NA	NA	NA	NA	NA	NA	NA
8030	apex	5/8hz	11	36.6	73	10	4760	1678.54	NA	62.1368	1740.68	359.809	7.69477e+06	0.357744	NA	NA	NA	NA	NA	NA	NA	NA	NA	NA	NA	NA	NA	NA	NA	NA	38.8	0	1	0	0	0	0	NA	NA	NA	NA	NA	NA	NA	NA	NA	NA	NA	NA
8030	apex	5/8hz	11	36.6	74	11	4740	2067.72	NA	120.002	2187.72	471.827	9.67606e+06	0.357744	0.31154	23.78	76.9677	NA	82	87.5	23	95	76.7	1.125	5.85	38.078	34.135	4.223	1.11551	7.7	39.5	0	3	0	0	0	0	NA	NA	NA	NA	NA	NA	NA	NA	NA	NA	NA	NA
8030	apex	5/8hz	11	36.6	75	11	4380	1851.4	NA	64.0785	1915.48	393.93	8.46697e+06	0.357744	NA	NA	NA	NA	NA	NA	NA	NA	NA	NA	NA	NA	NA	NA	NA	NA	39.5	0	3	0	0	0	0	NA	NA	NA	NA	NA	NA	NA	NA	NA	NA	NA	NA
8030	apex	5/8hz	11	36.6	76	11	3940	1246.86	NA	109.128	1355.99	305.327	5.98064e+06	0.357744	NA	NA	NA	NA	NA	NA	NA	NA	NA	NA	NA	NA	NA	NA	NA	NA	39.2	0	2	0	0	0	0	NA	NA	NA	NA	NA	NA	NA	NA	NA	NA	NA	NA
8030	apex	5/8hz	11	36.6	77	11	3340	2306.7	NA	82.3312	2389.03	489.894	1.05446e+07	0.357744	NA	NA	NA	NA	NA	NA	NA	NA	80.1	1.13333	NA	NA	NA	NA	NA	NA	39	0	2	0	0	0	0	NA	NA	NA	NA	NA	NA	NA	NA	NA	NA	NA	NA
8030	apex	5/8hz	11	36.6	78	11	5200	1363.99	NA	90.4867	1454.48	315.894	6.41689e+06	0.357744	NA	NA	NA	NA	NA	NA	NA	NA	NA	NA	NA	NA	NA	NA	NA	NA	38.3	0	0	0	0	0	0	NA	NA	NA	NA	NA	NA	NA	NA	NA	NA	NA	NA
8030	apex	5/8hz	11	36.6	79	11	4620	1518.91	NA	103.873	1622.78	353.721	7.1592e+06	0.357744	NA	NA	NA	NA	NA	NA	NA	NA	NA	NA	NA	NA	NA	NA	NA	NA	38.9	0	2	0	0	0	0	NA	NA	NA	NA	NA	NA	NA	NA	NA	NA	NA	NA
8030	apex	5/8hz	11	36.6	80	11	5640	2073.38	NA	75.5794	2148.96	441.331	9.4849e+06	0.357744	NA	NA	NA	NA	NA	NA	NA	NA	NA	NA	NA	NA	NA	NA	NA	NA	38.3	0	0	0	0	0	0	NA	NA	NA	NA	NA	NA	NA	NA	NA	NA	NA	NA
8030	apex	5/8hz	11	36.6	81	12	5100	1416.89	NA	237.203	1654.09	417.936	7.28813e+06	0.357744	0.40271	31.99	82.0323	NA	84	88	23	97	79.1	-0.25	NA	NA	NA	NA	NA	NA	38.5	0	1	0	0	0	0	NA	NA	NA	NA	NA	NA	NA	NA	NA	NA	NA	NA
8030	apex	5/8hz	11	36.6	82	12	4700	2167.84	NA	147.283	2315.13	504.236	1.02137e+07	0.357744	NA	NA	NA	NA	NA	NA	NA	NA	NA	NA	NA	NA	NA	NA	NA	NA	38.9	0	2	0	0	0	0	NA	NA	NA	NA	NA	NA	NA	NA	NA	NA	NA	NA
8030	apex	5/8hz	11	36.6	83	12	4380	1416.89	NA	368.983	1785.87	500.561	7.86084e+06	0.357744	NA	NA	NA	NA	NA	NA	NA	NA	NA	NA	NA	NA	NA	NA	NA	NA	38.5	0	1	0	0	0	0	NA	NA	NA	NA	NA	NA	NA	NA	NA	NA	NA	NA
8030	apex	5/8hz	11	36.6	84	12	5380	2385.1	NA	240.304	2625.4	603.839	1.15774e+07	0.357744	NA	NA	NA	NA	NA	NA	NA	NA	NA	NA	NA	NA	NA	NA	NA	NA	38.1	0	0	0	0	0	0	NA	NA	NA	NA	NA	NA	NA	NA	NA	NA	NA	NA
8030	apex	5/8hz	11	36.6	85	12	5980	2085.66	NA	146.007	2231.67	504.905	9.85723e+06	0.357744	NA	NA	NA	NA	NA	NA	NA	NA	82.6	0.875	NA	NA	NA	NA	NA	NA	38.5	0	1	0	0	0	0	NA	NA	NA	NA	NA	NA	NA	NA	NA	NA	NA	NA
8030	apex	5/8hz	11	36.6	86	12	4880	1858.96	NA	164.847	2023.81	475.848	8.9395e+06	0.357744	NA	NA	NA	NA	NA	NA	NA	NA	NA	NA	NA	NA	NA	NA	NA	NA	NA	NA	NA	NA	NA	NA	NA	NA	NA	NA	NA	NA	NA	NA	NA	NA	NA	NA	NA
8030	apex	5/8hz	11	36.6	87	12	6540	2147.06	NA	195.854	2342.91	553.657	1.03491e+07	0.357744	NA	NA	NA	NA	NA	NA	NA	NA	NA	NA	NA	NA	NA	NA	NA	NA	NA	NA	NA	NA	NA	NA	NA	NA	NA	NA	NA	NA	NA	NA	NA	NA	NA	NA	NA
8030	apex	5/8hz	11	36.6	88	13	5720	1949.64	NA	378.363	2328	651.934	1.02855e+07	0.357744	NA	NA	NA	NA	NA	NA	NA	NA	NA	NA	NA	NA	NA	NA	NA	NA	NA	NA	NA	NA	NA	NA	NA	NA	NA	NA	NA	NA	NA	NA	NA	NA	NA	NA	NA
8030	apex	5/8hz	11	36.6	89	13	6800	1927.92	NA	288.875	2216.79	581.227	9.79326e+06	0.357744	NA	NA	NA	NA	NA	NA	NA	NA	NA	NA	NA	NA	NA	NA	NA	NA	NA	NA	NA	NA	NA	NA	NA	NA	NA	NA	NA	NA	NA	NA	NA	NA	NA	NA	NA
8030	apex	5/8hz	11	36.6	90	13	5760	2078.11	NA	124.028	2202.13	487.117	9.72653e+06	0.357744	0.922438	36.46	69.5484	NA	85	90	24	99	86.8	0.84	6.18	37.14	31.408	4.885	1.1825	11.9	NA	NA	NA	NA	NA	NA	NA	NA	NA	NA	NA	NA	NA	NA	NA	NA	NA	NA	NA
8030	apex	5/8hz	11	36.6	1	1	NA	NA	NA	NA	NA	NA	NA	NA	0.03039	11.6	99.5	23.1	67	71	17	75	NA	NA	NA	NA	NA	NA	NA	NA	NA	NA	NA	NA	NA	NA	NA	6.5	30	9.7	46.2	32.3	10200	0	0	0	7752	2244	204
8031	controle	3/4hz	11	27.2	4	1	420	0	405.93	NA	405.93	77.0861	1.82592e+06	0.626869	NA	NA	NA	NA	NA	NA	NA	NA	NA	NA	NA	NA	NA	NA	NA	NA	38	0	1	2	6	3	1	NA	NA	NA	NA	NA	NA	NA	NA	NA	NA	NA	NA
8031	controle	3/4hz	11	27.2	5	1	1140	0	637.89	NA	637.89	121.135	2.86931e+06	0.626869	NA	NA	NA	NA	NA	NA	NA	NA	NA	NA	NA	NA	NA	NA	NA	NA	38.2	0	0	0	0	0	0	NA	NA	NA	NA	NA	NA	NA	NA	NA	NA	NA	NA
8031	controle	3/4hz	11	27.2	6	1	1420	0	645.139	NA	645.139	122.512	2.90191e+06	0.626869	NA	NA	NA	NA	NA	NA	NA	NA	NA	NA	NA	NA	NA	NA	NA	NA	38	1	1	0	0	0	0	NA	NA	NA	NA	NA	NA	NA	NA	NA	NA	NA	NA
8031	controle	3/4hz	11	27.2	7	2	1180	0	456.671	NA	456.671	86.7219	2.05416e+06	0.626869	0.0152	10.92	86.2333	NA	64	66	16	72	30.1	0.65	NA	NA	NA	NA	NA	NA	39	1	1	0	0	0	0	NA	NA	NA	NA	NA	NA	NA	NA	NA	NA	NA	NA
8031	controle	3/4hz	11	27.2	8	2	700	0	507.412	NA	507.412	96.3576	2.2824e+06	0.626869	NA	NA	NA	NA	NA	NA	NA	NA	NA	NA	NA	NA	NA	NA	NA	NA	38.5	3	6	0	0	0	0	NA	NA	NA	NA	NA	NA	NA	NA	NA	NA	NA	NA
8031	controle	3/4hz	11	27.2	9	2	1280	0	601.646	NA	601.646	114.253	2.70628e+06	0.626869	NA	NA	NA	NA	NA	NA	NA	NA	NA	NA	NA	NA	NA	NA	NA	NA	38.2	2	3	0	0	0	0	NA	NA	NA	NA	NA	NA	NA	NA	NA	NA	NA	NA
8031	controle	3/4hz	11	27.2	10	2	1380	0	579.9	NA	579.9	110.123	2.60846e+06	0.626869	NA	NA	NA	NA	NA	NA	NA	NA	30.1	0	NA	NA	NA	NA	NA	NA	38.1	1	1	0	0	0	0	NA	NA	NA	NA	NA	NA	NA	NA	NA	NA	NA	NA
8031	controle	3/4hz	11	27.2	11	2	2140	0	565.402	NA	565.402	107.37	2.54325e+06	0.626869	NA	NA	NA	NA	NA	NA	NA	NA	NA	NA	NA	NA	NA	NA	NA	NA	38.2	0	1	0	0	0	0	NA	NA	NA	NA	NA	NA	NA	NA	NA	NA	NA	NA
8031	controle	3/4hz	11	27.2	12	2	1200	0	724.875	NA	724.875	137.654	3.26057e+06	0.626869	NA	NA	NA	NA	NA	NA	NA	NA	NA	NA	NA	NA	NA	NA	NA	NA	38.3	3	4	0	0	0	0	NA	NA	NA	NA	NA	NA	NA	NA	NA	NA	NA	NA
8031	controle	3/4hz	11	27.2	13	2	900	14.1689	724.875	NA	739.044	140.346	3.32315e+06	0.626869	NA	NA	NA	NA	NA	NA	NA	NA	NA	NA	NA	NA	NA	NA	NA	NA	38.2	3	4	0	0	0	0	NA	NA	NA	NA	NA	NA	NA	NA	NA	NA	NA	NA
8031	controle	3/4hz	11	27.2	14	3	740	10.3905	724.875	NA	735.266	139.628	3.30646e+06	0.626869	0.04939	7.475	124.419	33.7	64	66.5	16	73	30.1	0	7.04	9.941	2.425	2.155	4.09938	8.4	38	2	2	0	0	0	0	NA	NA	NA	NA	NA	NA	NA	NA	NA	NA	NA	NA
8031	controle	3/4hz	11	27.2	15	3	460	102.961	724.875	NA	827.836	157.216	3.71527e+06	0.626869	NA	NA	NA	NA	NA	NA	NA	NA	NA	NA	NA	NA	NA	NA	NA	NA	38	2	2	0	0	0	0	NA	NA	NA	NA	NA	NA	NA	NA	NA	NA	NA	NA
8031	controle	3/4hz	11	27.2	16	3	NA	45.3405	724.875	NA	770.215	146.268	3.46081e+06	0.626869	NA	NA	NA	NA	NA	NA	NA	NA	NA	NA	NA	NA	NA	NA	NA	NA	38.1	1	1	0	0	0	0	NA	NA	NA	NA	NA	NA	NA	NA	NA	NA	NA	NA
8031	controle	3/4hz	11	27.2	17	3	1560	85.958	724.875	NA	810.833	153.986	3.64018e+06	0.626869	NA	NA	NA	NA	NA	NA	NA	NA	31.9	0.6	NA	NA	NA	NA	NA	NA	38.1	0	0	0	0	0	0	NA	NA	NA	NA	NA	NA	NA	NA	NA	NA	NA	NA
8031	controle	3/4hz	11	27.2	18	3	900	119.019	724.875	NA	843.894	160.267	3.78618e+06	0.626869	NA	NA	NA	NA	NA	NA	NA	NA	NA	NA	NA	NA	NA	NA	NA	NA	37.8	1	1	0	0	0	0	NA	NA	NA	NA	NA	NA	NA	NA	NA	NA	NA	NA
8031	controle	3/4hz	11	27.2	19	3	1000	144.523	724.875	NA	869.398	165.113	3.89881e+06	0.626869	NA	NA	NA	NA	NA	NA	NA	NA	NA	NA	NA	NA	NA	NA	NA	NA	38.1	0	0	0	0	0	0	NA	NA	NA	NA	NA	NA	NA	NA	NA	NA	NA	NA
8031	controle	3/4hz	11	27.2	20	3	1060	109.573	724.875	NA	834.448	158.473	3.74447e+06	0.626869	NA	NA	NA	NA	NA	NA	NA	NA	NA	NA	NA	NA	NA	NA	NA	NA	38.5	0	1	0	0	0	0	NA	NA	NA	NA	NA	NA	NA	NA	NA	NA	NA	NA
8031	controle	3/4hz	11	27.2	21	4	500	188.919	724.875	NA	913.794	173.548	4.09487e+06	0.626869	0.03799	9.55	106.258	NA	67	70	17	75	34.7	0.7	NA	NA	NA	NA	NA	NA	38	0	1	0	0	0	0	NA	NA	NA	NA	NA	NA	NA	NA	NA	NA	NA	NA
8031	controle	3/4hz	11	27.2	22	4	760	167.193	724.875	NA	892.068	169.42	3.99893e+06	0.626869	NA	NA	NA	NA	NA	NA	NA	NA	NA	NA	NA	NA	NA	NA	NA	NA	38.3	0	0	0	0	0	0	NA	NA	NA	NA	NA	NA	NA	NA	NA	NA	NA	NA
8031	controle	3/4hz	11	27.2	23	4	240	99.1823	724.875	NA	824.057	156.498	3.69858e+06	0.626869	NA	NA	NA	NA	NA	NA	NA	NA	NA	NA	NA	NA	NA	NA	NA	NA	38.1	0	1	0	0	0	0	NA	NA	NA	NA	NA	NA	NA	NA	NA	NA	NA	NA
8031	controle	3/4hz	11	27.2	24	4	380	169.082	724.875	NA	893.957	169.779	4.00727e+06	0.626869	NA	NA	NA	NA	NA	NA	NA	NA	32	-0.9	NA	NA	NA	NA	NA	NA	38.3	0	1	0	0	0	0	NA	NA	NA	NA	NA	NA	NA	NA	NA	NA	NA	NA
8031	controle	3/4hz	11	27.2	25	4	440	228.592	724.875	NA	953.467	181.086	4.27008e+06	0.626869	NA	NA	NA	NA	NA	NA	NA	NA	NA	NA	NA	NA	NA	NA	NA	NA	38.1	0	0	0	0	0	0	NA	NA	NA	NA	NA	NA	NA	NA	NA	NA	NA	NA
8031	controle	3/4hz	11	27.2	26	4	500	269.209	724.875	NA	994.084	188.803	4.44945e+06	0.626869	NA	NA	NA	NA	NA	NA	NA	NA	NA	NA	NA	NA	NA	NA	NA	NA	37.9	0	1	0	0	0	0	NA	NA	NA	NA	NA	NA	NA	NA	NA	NA	NA	NA
8031	controle	3/4hz	11	27.2	27	4	380	282.433	724.875	NA	1007.31	191.316	4.50785e+06	0.626869	NA	NA	NA	NA	NA	NA	NA	NA	NA	NA	NA	NA	NA	NA	NA	NA	38.2	0	0	0	0	0	0	NA	NA	NA	NA	NA	NA	NA	NA	NA	NA	NA	NA
8031	controle	3/4hz	11	27.2	28	5	340	313.605	724.875	NA	1038.48	197.239	4.64551e+06	0.626869	NA	NA	NA	NA	69	72	18	78	40	2	5.22	12.884	9.243	NA	1.39392	7.7	38.4	0	1	0	0	0	0	NA	NA	NA	NA	NA	NA	NA	NA	NA	NA	NA	NA
8031	controle	3/4hz	11	27.2	29	5	580	236.148	724.875	NA	961.023	182.522	4.30345e+06	0.626869	NA	NA	NA	NA	NA	NA	NA	NA	NA	NA	NA	NA	NA	NA	NA	NA	38.1	0	1	0	0	0	0	NA	NA	NA	NA	NA	NA	NA	NA	NA	NA	NA	NA
8031	controle	3/4hz	11	27.2	30	5	680	386.339	724.875	NA	1111.21	211.058	4.96672e+06	0.626869	0.06839	9.08	111.097	137	NA	NA	NA	NA	NA	NA	NA	NA	NA	NA	NA	NA	38.1	0	0	0	0	0	0	7.5	30.5	9.7	40.7	31.8	11200	0	0	0	0	0	7168
8031	controle	3/4hz	11	27.2	31	5	360	312.66	724.875	NA	1037.54	197.059	4.64134e+06	0.626869	NA	NA	NA	NA	NA	NA	NA	NA	NA	NA	NA	NA	NA	NA	NA	NA	38.1	0	0	0	0	0	0	NA	NA	NA	NA	NA	NA	NA	NA	NA	NA	NA	NA
8031	controle	3/4hz	11	27.2	32	5	400	426.012	724.875	NA	1150.89	218.596	5.14192e+06	0.626869	NA	NA	NA	NA	NA	NA	NA	NA	NA	NA	NA	NA	NA	NA	NA	NA	38	0	0	0	0	0	0	NA	NA	NA	NA	NA	NA	NA	NA	NA	NA	NA	NA
8031	controle	3/4hz	11	27.2	33	5	380	346.666	724.875	NA	1071.54	203.52	4.79151e+06	0.626869	NA	NA	NA	NA	NA	NA	NA	NA	43.1	0.62	NA	NA	NA	NA	NA	NA	38.3	0	0	0	0	0	0	NA	NA	NA	NA	NA	NA	NA	NA	NA	NA	NA	NA
8031	controle	3/4hz	11	27.2	34	5	620	411.843	724.875	NA	1136.72	215.904	5.07935e+06	0.626869	NA	NA	NA	NA	NA	NA	NA	NA	NA	NA	NA	NA	NA	NA	NA	NA	37.9	0	0	0	0	0	0	NA	NA	NA	NA	NA	NA	NA	NA	NA	NA	NA	NA
8031	controle	3/4hz	11	27.2	35	6	860	431.679	724.875	NA	1156.55	219.673	5.16695e+06	0.626869	2.81141	9.565	114.161	NA	71.5	74.5	19.5	85	49.1	3	NA	NA	NA	NA	NA	NA	38	0	0	0	0	0	0	NA	NA	NA	NA	NA	NA	NA	NA	NA	NA	NA	NA
8031	controle	3/4hz	11	27.2	36	6	1020	375.004	724.875	NA	1099.88	208.904	4.91666e+06	0.626869	NA	NA	NA	NA	NA	NA	NA	NA	NA	NA	NA	NA	NA	NA	NA	NA	38.5	0	1	0	0	0	0	NA	NA	NA	NA	NA	NA	NA	NA	NA	NA	NA	NA
8031	controle	3/4hz	11	27.2	37	6	820	528.972	724.875	NA	1253.85	238.159	5.59661e+06	0.626869	NA	NA	NA	NA	NA	NA	NA	NA	NA	NA	NA	NA	NA	NA	NA	NA	NA	0	0	0	0	0	0	NA	NA	NA	NA	NA	NA	NA	NA	NA	NA	NA	NA
8031	controle	3/4hz	11	27.2	38	6	560	373.114	724.875	NA	1097.99	208.546	4.90832e+06	0.626869	NA	NA	NA	NA	NA	NA	NA	NA	NA	NA	NA	NA	NA	NA	NA	NA	38.2	0	0	0	0	0	0	NA	NA	NA	NA	NA	NA	NA	NA	NA	NA	NA	NA
8031	controle	3/4hz	11	27.2	39	6	1060	492.133	724.875	NA	1217.01	231.159	5.43392e+06	0.626869	NA	NA	NA	NA	NA	NA	NA	NA	47.8	-0.325	NA	NA	NA	NA	NA	NA	37.7	0	0	0	0	0	0	NA	NA	NA	NA	NA	NA	NA	NA	NA	NA	NA	NA
8031	controle	3/4hz	11	27.2	40	6	640	363.668	724.875	NA	1088.54	206.751	4.8666e+06	0.626869	NA	NA	NA	NA	NA	NA	NA	NA	NA	NA	NA	NA	NA	NA	NA	NA	38.8	0	1	0	0	0	0	NA	NA	NA	NA	NA	NA	NA	NA	NA	NA	NA	NA
8031	controle	3/4hz	11	27.2	41	6	660	407.12	724.875	NA	1131.99	215.007	5.05849e+06	0.626869	NA	NA	NA	NA	NA	NA	NA	NA	NA	NA	NA	NA	NA	NA	NA	NA	38.7	1	3	0	0	0	0	NA	NA	NA	NA	NA	NA	NA	NA	NA	NA	NA	NA
8031	controle	3/4hz	11	27.2	42	7	760	612.097	724.875	NA	1336.97	253.952	5.9637e+06	0.626869	0.09878	14.12	118.935	102	NA	NA	NA	NA	NA	NA	5.97	27.988	24.71	2.895	1.13266	9.1	38.2	0	0	0	0	0	0	NA	NA	NA	NA	NA	NA	NA	NA	NA	NA	NA	NA
8031	controle	3/4hz	11	27.2	43	7	940	472.297	724.875	NA	1197.17	227.39	5.34632e+06	0.626869	NA	NA	NA	NA	NA	NA	NA	NA	NA	NA	NA	NA	NA	NA	NA	NA	38.1	0	2	0	0	0	0	NA	NA	NA	NA	NA	NA	NA	NA	NA	NA	NA	NA
8031	controle	3/4hz	11	27.2	44	7	420	623.432	724.875	NA	1348.31	256.106	6.01376e+06	0.626869	NA	NA	NA	NA	NA	NA	NA	NA	NA	NA	NA	NA	NA	NA	NA	NA	38.1	0	2	0	0	0	0	NA	NA	NA	NA	NA	NA	NA	NA	NA	NA	NA	NA
8031	controle	3/4hz	11	27.2	45	7	340	574.313	724.875	NA	1299.19	246.773	5.79684e+06	0.626869	NA	NA	NA	NA	NA	NA	NA	NA	50.4	0.433333	NA	NA	NA	NA	NA	NA	38.5	0	3	0	0	0	0	NA	NA	NA	NA	NA	NA	NA	NA	NA	NA	NA	NA
8031	controle	3/4hz	11	27.2	46	7	280	676.329	724.875	NA	1401.2	266.156	6.24737e+06	0.626869	NA	NA	NA	NA	NA	NA	NA	NA	NA	NA	NA	NA	NA	NA	NA	NA	38.2	0	0	0	0	0	0	NA	NA	NA	NA	NA	NA	NA	NA	NA	NA	NA	NA
8031	controle	3/4hz	11	27.2	47	7	1800	741.506	724.875	NA	1466.38	278.54	6.5352e+06	0.626869	NA	NA	NA	NA	NA	NA	NA	NA	NA	NA	NA	NA	NA	NA	NA	NA	38.3	0	1	0	0	0	0	NA	NA	NA	NA	NA	NA	NA	NA	NA	NA	NA	NA
8031	controle	3/4hz	11	27.2	48	7	760	779.29	724.875	NA	1504.16	285.719	6.70206e+06	0.626869	NA	NA	NA	NA	NA	NA	NA	NA	NA	NA	NA	NA	NA	NA	NA	NA	38.2	0	0	0	0	0	0	NA	NA	NA	NA	NA	NA	NA	NA	NA	NA	NA	NA
8031	controle	3/4hz	11	27.2	49	8	1140	NA	724.875	NA	NA	NA	NA	0.626869	0.12157	2.13	109.258	NA	71.5	75	20	86	54.4	1	NA	NA	NA	NA	NA	NA	38.4	0	1	0	0	0	0	NA	NA	NA	NA	NA	NA	NA	NA	NA	NA	NA	NA
8031	controle	3/4hz	11	27.2	50	8	1100	915.311	724.875	NA	1640.19	311.563	7.30275e+06	0.626869	NA	NA	NA	NA	NA	NA	NA	NA	NA	NA	NA	NA	NA	NA	NA	NA	38.3	0	0	0	0	0	0	NA	NA	NA	NA	NA	NA	NA	NA	NA	NA	NA	NA
8031	controle	3/4hz	11	27.2	51	8	1040	905.865	724.875	NA	1630.74	309.768	7.26104e+06	0.626869	NA	NA	NA	NA	NA	NA	NA	NA	NA	NA	NA	NA	NA	NA	NA	NA	38.5	0	1	0	0	0	0	NA	NA	NA	NA	NA	NA	NA	NA	NA	NA	NA	NA
8031	controle	3/4hz	11	27.2	52	8	1140	1137.29	724.875	NA	1862.17	353.739	8.28305e+06	0.626869	NA	NA	NA	NA	NA	NA	NA	NA	58	1.2	NA	NA	NA	NA	NA	NA	38.5	1	2	0	0	0	0	NA	NA	NA	NA	NA	NA	NA	NA	NA	NA	NA	NA
8031	controle	3/4hz	11	27.2	53	8	1220	1190.19	724.875	NA	1915.06	363.789	8.51666e+06	0.626869	NA	NA	NA	NA	NA	NA	NA	NA	NA	NA	NA	NA	NA	NA	NA	NA	38.2	0	1	0	0	0	0	NA	NA	NA	NA	NA	NA	NA	NA	NA	NA	NA	NA
8031	controle	3/4hz	11	27.2	54	8	1260	1072.11	724.875	NA	1796.99	341.355	7.99522e+06	0.626869	NA	NA	NA	NA	NA	NA	NA	NA	NA	NA	NA	NA	NA	NA	NA	NA	38.4	0	2	0	0	0	0	NA	NA	NA	NA	NA	NA	NA	NA	NA	NA	NA	NA
8031	controle	3/4hz	11	27.2	55	8	1400	NA	724.875	NA	NA	NA	NA	0.626869	NA	NA	NA	NA	NA	NA	NA	NA	NA	NA	NA	NA	NA	NA	NA	NA	38.3	0	2	0	0	0	0	NA	NA	NA	NA	NA	NA	NA	NA	NA	NA	NA	NA
8031	controle	3/4hz	11	27.2	56	9	1800	739.617	724.875	NA	1464.49	278.181	6.52686e+06	0.626869	NA	NA	NA	NA	NA	NA	NA	NA	63.2	1.3	NA	NA	NA	NA	NA	NA	37.1	0	0	0	0	0	0	NA	NA	NA	NA	NA	NA	NA	NA	NA	NA	NA	NA
8031	controle	3/4hz	11	27.2	57	9	1360	NA	724.875	NA	NA	NA	NA	0.626869	NA	NA	NA	NA	NA	NA	NA	NA	NA	NA	NA	NA	NA	NA	NA	NA	37.6	0	0	0	0	0	0	NA	NA	NA	NA	NA	NA	NA	NA	NA	NA	NA	NA
8031	controle	3/4hz	11	27.2	58	9	1680	1112.73	724.875	NA	1837.61	349.073	8.1746e+06	0.626869	NA	NA	NA	NA	NA	NA	NA	NA	NA	NA	NA	NA	NA	NA	NA	NA	39.2	0	2	0	0	0	0	NA	NA	NA	NA	NA	NA	NA	NA	NA	NA	NA	NA
8031	controle	3/4hz	11	27.2	59	9	1440	696.165	724.875	NA	1421.04	269.925	6.33497e+06	0.626869	NA	NA	NA	NA	NA	NA	NA	NA	NA	NA	NA	NA	NA	NA	NA	NA	40	0	3	0	0	0	0	NA	NA	NA	NA	NA	NA	NA	NA	NA	NA	NA	NA
8031	controle	3/4hz	11	27.2	60	9	1680	1009.77	724.875	NA	1734.65	329.51	7.7199e+06	0.626869	0.12917	16.97	100.5	168	77	81	21	91	65.2	0.5	6.56	NA	NA	NA	NA	5.6	39.5	0	3	0	0	0	0	5.3	31	10	58.5	32.3	7100	0	0	0	0	71	2769
8031	controle	3/4hz	11	27.2	61	9	2240	1237.42	NA	32.6103	1270.03	261.524	5.61221e+06	0.449895	NA	NA	NA	NA	NA	NA	NA	NA	NA	NA	NA	NA	NA	NA	NA	NA	38.5	0	1	1	0	1	0	NA	NA	NA	NA	NA	NA	NA	NA	NA	NA	NA	NA
8031	controle	3/4hz	11	27.2	62	9	5660	2221.68	NA	44.9902	2266.67	458.562	1.00149e+07	0.449895	NA	NA	NA	NA	NA	NA	NA	NA	NA	NA	NA	NA	NA	NA	NA	NA	38.6	0	1	0	0	0	0	NA	NA	NA	NA	NA	NA	NA	NA	NA	NA	NA	NA
8031	controle	3/4hz	11	27.2	63	9	5700	2409.66	NA	27.7666	2437.42	479.049	1.07661e+07	0.449895	NA	NA	NA	NA	NA	NA	NA	NA	68.4	1.06667	NA	NA	NA	NA	NA	NA	39.4	0	3	0	0	0	0	NA	NA	NA	NA	NA	NA	NA	NA	NA	NA	NA	NA
8031	controle	3/4hz	11	27.2	64	9	6060	1759.78	NA	20.7452	1780.52	350.207	7.86462e+06	0.449895	NA	NA	NA	NA	NA	NA	NA	NA	NA	NA	NA	NA	NA	NA	NA	NA	38.7	0	2	0	0	0	0	NA	NA	NA	NA	NA	NA	NA	NA	NA	NA	NA	NA
8031	controle	3/4hz	11	27.2	65	9	4640	1838.18	NA	70.5336	1908.71	403.142	8.43437e+06	0.449895	NA	NA	NA	NA	NA	NA	NA	NA	NA	NA	NA	NA	NA	NA	NA	NA	38.1	0	1	0	0	0	0	NA	NA	NA	NA	NA	NA	NA	NA	NA	NA	NA	NA
8031	controle	3/4hz	11	27.2	66	9	4240	1989.31	NA	19.7877	2009.1	393.087	8.874e+06	0.449895	NA	NA	NA	NA	NA	NA	NA	NA	NA	NA	NA	NA	NA	NA	NA	NA	38.8	0	2	0	0	0	0	NA	NA	NA	NA	NA	NA	NA	NA	NA	NA	NA	NA
8031	controle	3/4hz	11	27.2	67	10	5340	2406.82	NA	63.193	2470.02	505.576	1.09127e+07	0.449895	0.41031	21.26	78.7187	NA	78	82	22	94	71.9	0.875	NA	NA	NA	NA	NA	NA	37.8	0	1	0	0	0	0	NA	NA	NA	NA	NA	NA	NA	NA	NA	NA	NA	NA
8031	controle	3/4hz	11	27.2	68	10	6200	2598.58	NA	67.342	2665.92	545.179	1.17781e+07	0.449895	NA	NA	NA	NA	NA	NA	NA	NA	NA	NA	NA	NA	NA	NA	NA	NA	38.2	0	0	0	0	0	0	NA	NA	NA	NA	NA	NA	NA	NA	NA	NA	NA	NA
8031	controle	3/4hz	11	27.2	69	10	5920	2268.91	NA	81.3849	2350.3	493.272	1.03853e+07	0.449895	NA	NA	NA	NA	NA	NA	NA	NA	NA	NA	NA	NA	NA	NA	NA	NA	38.2	0	0	0	0	0	0	NA	NA	NA	NA	NA	NA	NA	NA	NA	NA	NA	NA
8031	controle	3/4hz	11	27.2	70	10	4540	1949.64	NA	85.2147	2034.86	433.832	8.98733e+06	0.449895	NA	NA	NA	NA	NA	NA	NA	NA	74.8	0.966667	NA	NA	NA	NA	NA	NA	38.3	0	1	0	0	0	0	NA	NA	NA	NA	NA	NA	NA	NA	NA	NA	NA	NA
8031	controle	3/4hz	11	27.2	71	10	4480	1286.54	NA	262.985	1549.52	440.103	6.84617e+06	0.449895	NA	NA	NA	NA	NA	NA	NA	NA	NA	NA	NA	NA	NA	NA	NA	NA	38.1	0	0	0	0	0	0	NA	NA	NA	NA	NA	NA	NA	NA	NA	NA	NA	NA
8031	controle	3/4hz	11	27.2	72	10	6940	1161.85	NA	224.469	1386.32	368.452	6.14975e+06	0.449895	NA	NA	NA	NA	NA	NA	NA	NA	NA	NA	NA	NA	NA	NA	NA	NA	38.5	0	2	0	0	0	0	NA	NA	NA	NA	NA	NA	NA	NA	NA	NA	NA	NA
8031	controle	3/4hz	11	27.2	73	10	6220	2114	NA	334.762	2448.76	621.933	1.08552e+07	0.449895	NA	NA	NA	NA	NA	NA	NA	NA	NA	NA	NA	NA	NA	NA	NA	NA	38.2	0	1	0	0	0	0	NA	NA	NA	NA	NA	NA	NA	NA	NA	NA	NA	NA
8031	controle	3/4hz	11	27.2	74	11	5300	2451.22	NA	159.225	2610.45	570.502	1.15477e+07	0.449895	0.04559	12.79	107.129	NA	79	84	23	96	79.2	1.1	7.8	26.2	25.465	2.513	1.02886	6.3	39.4	0	3	0	0	0	0	NA	NA	NA	NA	NA	NA	NA	NA	NA	NA	NA	NA
8031	controle	3/4hz	11	27.2	75	11	6040	2468.22	NA	89.3216	2557.54	527.736	1.13055e+07	0.449895	NA	NA	NA	NA	NA	NA	NA	NA	NA	NA	NA	NA	NA	NA	NA	NA	39.1	0	3	0	0	0	0	NA	NA	NA	NA	NA	NA	NA	NA	NA	NA	NA	NA
8031	controle	3/4hz	11	27.2	76	11	6100	2235.85	NA	220.974	2456.83	563.363	1.08343e+07	0.449895	NA	NA	NA	NA	NA	NA	NA	NA	NA	NA	NA	NA	NA	NA	NA	NA	39.5	0	5	0	0	0	0	NA	NA	NA	NA	NA	NA	NA	NA	NA	NA	NA	NA
8031	controle	3/4hz	11	27.2	77	11	6360	1151.46	NA	99.8072	1251.27	281.356	5.51882e+06	0.449895	NA	NA	NA	NA	NA	NA	NA	NA	75.8	-1.13333	NA	NA	NA	NA	NA	NA	39.2	0	3	0	0	0	0	NA	NA	NA	NA	NA	NA	NA	NA	NA	NA	NA	NA
8031	controle	3/4hz	11	27.2	78	11	6120	2191.46	NA	226.799	2418.26	558.58	1.06635e+07	0.449895	NA	NA	NA	NA	NA	NA	NA	NA	NA	NA	NA	NA	NA	NA	NA	NA	38.9	0	2	0	0	0	0	NA	NA	NA	NA	NA	NA	NA	NA	NA	NA	NA	NA
8031	controle	3/4hz	11	27.2	79	11	6200	2454.05	NA	342.627	2796.68	681.097	1.23266e+07	0.449895	NA	NA	NA	NA	NA	NA	NA	NA	NA	NA	NA	NA	NA	NA	NA	NA	38.9	0	2	0	0	0	0	NA	NA	NA	NA	NA	NA	NA	NA	NA	NA	NA	NA
8031	controle	3/4hz	11	27.2	80	11	8000	1394.22	NA	182.941	1577.16	379.606	6.95219e+06	0.449895	NA	NA	NA	NA	NA	NA	NA	NA	NA	NA	NA	NA	NA	NA	NA	NA	38.6	0	1	0	0	0	0	NA	NA	NA	NA	NA	NA	NA	NA	NA	NA	NA	NA
8031	controle	3/4hz	11	27.2	81	12	7540	2389.82	NA	263.947	2653.77	619.561	1.1701e+07	0.449895	0.11398	2.77	84.6129	NA	81	85	22	100	86	2.55	NA	NA	NA	NA	NA	NA	38.3	0	0	0	0	0	0	NA	NA	NA	NA	NA	NA	NA	NA	NA	NA	NA	NA
8031	controle	3/4hz	11	27.2	82	12	6320	2312.36	NA	335.263	2647.63	649.559	1.16689e+07	0.449895	NA	NA	NA	NA	NA	NA	NA	NA	NA	NA	NA	NA	NA	NA	NA	NA	38.5	0	1	0	0	0	0	NA	NA	NA	NA	NA	NA	NA	NA	NA	NA	NA	NA
8031	controle	3/4hz	11	27.2	83	12	6320	2524.9	NA	651.146	3176.04	887.999	1.39803e+07	0.449895	NA	NA	NA	NA	NA	NA	NA	NA	NA	NA	NA	NA	NA	NA	NA	NA	38.2	0	0	0	0	0	0	NA	NA	NA	NA	NA	NA	NA	NA	NA	NA	NA	NA
8031	controle	3/4hz	11	27.2	84	12	6420	1945.86	NA	477.119	2422.98	668.868	1.06668e+07	0.449895	NA	NA	NA	NA	NA	NA	NA	NA	NA	NA	NA	NA	NA	NA	NA	NA	38.2	0	0	0	0	0	0	NA	NA	NA	NA	NA	NA	NA	NA	NA	NA	NA	NA
8031	controle	3/4hz	11	27.2	85	12	7620	2710.98	NA	380.325	3091.31	798.049	1.36564e+07	0.449895	NA	NA	NA	NA	NA	NA	NA	NA	90.1	1.025	NA	NA	NA	NA	NA	NA	37.5	0	1	0	0	0	0	NA	NA	NA	NA	NA	NA	NA	NA	NA	NA	NA	NA
8031	controle	3/4hz	11	27.2	86	12	6940	1669.1	NA	413.687	2082.78	624.912	9.20299e+06	0.449895	NA	NA	NA	NA	NA	NA	NA	NA	NA	NA	NA	NA	NA	NA	NA	NA	NA	NA	NA	NA	NA	NA	NA	NA	NA	NA	NA	NA	NA	NA	NA	NA	NA	NA	NA
8031	controle	3/4hz	11	27.2	87	12	7640	2436.11	NA	386.605	2822.71	750.495	1.24703e+07	0.449895	NA	NA	NA	NA	NA	NA	NA	NA	NA	NA	NA	NA	NA	NA	NA	NA	NA	NA	NA	NA	NA	NA	NA	NA	NA	NA	NA	NA	NA	NA	NA	NA	NA	NA	NA
8031	controle	3/4hz	11	27.2	88	13	6740	2547.57	NA	537.322	3084.89	883.806	1.363e+07	0.449895	NA	NA	NA	NA	NA	NA	NA	NA	NA	NA	NA	NA	NA	NA	NA	NA	NA	NA	NA	NA	NA	NA	NA	NA	NA	NA	NA	NA	NA	NA	NA	NA	NA	NA	NA
8031	controle	3/4hz	11	27.2	89	13	7800	2606.13	NA	317.134	2923.27	731.113	1.29135e+07	0.449895	NA	NA	NA	NA	NA	NA	NA	NA	NA	NA	NA	NA	NA	NA	NA	NA	NA	NA	NA	NA	NA	NA	NA	NA	NA	NA	NA	NA	NA	NA	NA	NA	NA	NA	NA
8031	controle	3/4hz	11	27.2	90	13	9140	2507.9	NA	356.776	2864.67	741.941	1.26553e+07	0.449895	0.69905	14.12	80.3548	NA	82	87	24	100	96.7	1.32	6.67	30.876	25.418	4.486	1.21473	6.3	NA	NA	NA	NA	NA	NA	NA	NA	NA	NA	NA	NA	NA	NA	NA	NA	NA	NA	NA
8031	controle	3/4hz	11	27.2	1	1	NA	NA	NA	NA	NA	NA	NA	NA	0.09877	23.81	86.3333	47.2	64	66	15	71	NA	NA	NA	NA	NA	NA	NA	NA	NA	NA	NA	NA	NA	NA	NA	7.9	35	11.3	44.3	32.3	10400	0	0	0	8424	1768	208
8032	apex	3/4hz	10.1	29.45	4	1	1160	0	724.875	NA	724.875	137.654	3.26057e+06	0.672734	NA	NA	NA	NA	NA	NA	NA	NA	NA	NA	NA	NA	NA	NA	NA	NA	39.2	0	2	2	9	0	0	NA	NA	NA	NA	NA	NA	NA	NA	NA	NA	NA	NA
8032	apex	3/4hz	10.1	29.45	5	1	1140	0	724.875	NA	724.875	137.654	3.26057e+06	0.672734	NA	NA	NA	NA	NA	NA	NA	NA	NA	NA	NA	NA	NA	NA	NA	NA	38.4	0	1	0	0	0	0	NA	NA	NA	NA	NA	NA	NA	NA	NA	NA	NA	NA
8032	apex	3/4hz	10.1	29.45	6	1	980	0.944593	724.875	NA	725.82	137.833	3.26475e+06	0.672734	NA	NA	NA	NA	NA	NA	NA	NA	NA	NA	NA	NA	NA	NA	NA	NA	38.3	0	0	0	0	0	0	NA	NA	NA	NA	NA	NA	NA	NA	NA	NA	NA	NA
8032	apex	3/4hz	10.1	29.45	7	2	760	0	724.875	NA	724.875	137.654	3.26057e+06	0.672734	0.24314	10.88	129.567	NA	69	73	17.5	77	39.4	1.75	NA	NA	NA	NA	NA	NA	38.3	0	0	0	0	0	0	NA	NA	NA	NA	NA	NA	NA	NA	NA	NA	NA	NA
8032	apex	3/4hz	10.1	29.45	8	2	1040	0	724.875	NA	724.875	137.654	3.26057e+06	0.672734	NA	NA	NA	NA	NA	NA	NA	NA	NA	NA	NA	NA	NA	NA	NA	NA	38.6	0	1	0	0	0	0	NA	NA	NA	NA	NA	NA	NA	NA	NA	NA	NA	NA
8032	apex	3/4hz	10.1	29.45	9	2	580	0	724.875	NA	724.875	137.654	3.26057e+06	0.672734	NA	NA	NA	NA	NA	NA	NA	NA	NA	NA	NA	NA	NA	NA	NA	NA	38.7	0	1	0	0	0	0	NA	NA	NA	NA	NA	NA	NA	NA	NA	NA	NA	NA
8032	apex	3/4hz	10.1	29.45	10	2	1740	0	536.408	NA	536.408	101.864	2.41283e+06	0.672734	NA	NA	NA	NA	NA	NA	NA	NA	NA	NA	NA	NA	NA	NA	NA	NA	39.2	2	4	0	0	0	0	NA	NA	NA	NA	NA	NA	NA	NA	NA	NA	NA	NA
8032	apex	3/4hz	10.1	29.45	11	2	146	29.2824	659.636	NA	688.919	130.829	3.09644e+06	0.672734	NA	NA	NA	NA	NA	NA	NA	NA	36.4	-0.75	NA	NA	NA	NA	NA	NA	38.5	2	3	0	0	0	0	NA	NA	NA	NA	NA	NA	NA	NA	NA	NA	NA	NA
8032	apex	3/4hz	10.1	29.45	12	2	1360	18.8919	724.875	NA	743.767	141.243	3.344e+06	0.672734	NA	NA	NA	NA	NA	NA	NA	NA	NA	NA	NA	NA	NA	NA	NA	NA	38.4	2	3	0	0	0	0	NA	NA	NA	NA	NA	NA	NA	NA	NA	NA	NA	NA
8032	apex	3/4hz	10.1	29.45	13	2	1860	0	724.875	NA	724.875	137.654	3.26057e+06	0.672734	NA	NA	NA	NA	NA	NA	NA	NA	NA	NA	NA	NA	NA	NA	NA	NA	38.3	2	2	0	0	0	0	NA	NA	NA	NA	NA	NA	NA	NA	NA	NA	NA	NA
8032	apex	3/4hz	10.1	29.45	14	3	1260	0	724.875	NA	724.875	137.654	3.26057e+06	0.672734	0.0076	14.02	98.3	74.9	70	72.5	17.5	77	40.2	1.26667	6.81	NA	NA	NA	NA	11.2	38.4	2	4	0	0	0	0	NA	NA	NA	NA	NA	NA	NA	NA	NA	NA	NA	NA
8032	apex	3/4hz	10.1	29.45	15	3	1440	6.61215	724.875	NA	731.487	138.91	3.28978e+06	0.672734	NA	NA	NA	NA	NA	NA	NA	NA	NA	NA	NA	NA	NA	NA	NA	NA	38.6	2	4	0	0	0	0	NA	NA	NA	NA	NA	NA	NA	NA	NA	NA	NA	NA
8032	apex	3/4hz	10.1	29.45	16	3	1600	0	724.875	NA	724.875	137.654	3.26057e+06	0.672734	NA	NA	NA	NA	NA	NA	NA	NA	NA	NA	NA	NA	NA	NA	NA	NA	38	2	2	0	0	0	0	NA	NA	NA	NA	NA	NA	NA	NA	NA	NA	NA	NA
8032	apex	3/4hz	10.1	29.45	17	3	1720	0	724.875	NA	724.875	137.654	3.26057e+06	0.672734	NA	NA	NA	NA	NA	NA	NA	NA	37.5	-0.9	NA	NA	NA	NA	NA	NA	37.9	2	3	0	0	0	0	NA	NA	NA	NA	NA	NA	NA	NA	NA	NA	NA	NA
8032	apex	3/4hz	10.1	29.45	18	3	1660	55.731	724.875	NA	780.606	148.243	3.50669e+06	0.672734	NA	NA	NA	NA	NA	NA	NA	NA	NA	NA	NA	NA	NA	NA	NA	NA	37.7	2	2	0	0	0	0	NA	NA	NA	NA	NA	NA	NA	NA	NA	NA	NA	NA
8032	apex	3/4hz	10.1	29.45	19	3	1400	44.3959	724.875	NA	769.271	146.089	3.45663e+06	0.672734	NA	NA	NA	NA	NA	NA	NA	NA	NA	NA	NA	NA	NA	NA	NA	NA	38	1	1	0	0	0	0	NA	NA	NA	NA	NA	NA	NA	NA	NA	NA	NA	NA
8032	apex	3/4hz	10.1	29.45	20	3	1360	148.301	724.875	NA	873.176	165.831	3.9155e+06	0.672734	NA	NA	NA	NA	NA	NA	NA	NA	NA	NA	NA	NA	NA	NA	NA	NA	38.1	1	1	0	0	0	0	NA	NA	NA	NA	NA	NA	NA	NA	NA	NA	NA	NA
8032	apex	3/4hz	10.1	29.45	21	4	1160	151.135	724.875	NA	876.01	166.369	3.92801e+06	0.672734	0.01519	10.16	92.7097	NA	71	74.5	19	80	40.2	0.675	NA	NA	NA	NA	NA	NA	38.4	0	1	0	0	0	0	NA	NA	NA	NA	NA	NA	NA	NA	NA	NA	NA	NA
8032	apex	3/4hz	10.1	29.45	22	4	1160	168.138	724.875	NA	893.013	169.6	4.0031e+06	0.672734	NA	NA	NA	NA	NA	NA	NA	NA	NA	NA	NA	NA	NA	NA	NA	NA	38.3	0	0	0	0	0	0	NA	NA	NA	NA	NA	NA	NA	NA	NA	NA	NA	NA
8032	apex	3/4hz	10.1	29.45	23	4	1460	148.301	724.875	NA	873.176	165.831	3.9155e+06	0.672734	NA	NA	NA	NA	NA	NA	NA	NA	NA	NA	NA	NA	NA	NA	NA	NA	38.3	1	1	0	0	0	0	NA	NA	NA	NA	NA	NA	NA	NA	NA	NA	NA	NA
8032	apex	3/4hz	10.1	29.45	24	4	580	NA	724.875	NA	NA	NA	NA	0.672734	NA	NA	NA	NA	NA	NA	NA	NA	42.7	0.833333	NA	NA	NA	NA	NA	NA	38.1	0	0	0	0	0	0	NA	NA	NA	NA	NA	NA	NA	NA	NA	NA	NA	NA
8032	apex	3/4hz	10.1	29.45	25	4	1220	243.705	724.875	NA	968.58	183.958	4.33682e+06	0.672734	NA	NA	NA	NA	NA	NA	NA	NA	NA	NA	NA	NA	NA	NA	NA	NA	38.3	0	0	0	0	0	0	NA	NA	NA	NA	NA	NA	NA	NA	NA	NA	NA	NA
8032	apex	3/4hz	10.1	29.45	26	4	1100	135.077	724.875	NA	859.952	163.318	3.8571e+06	0.672734	NA	NA	NA	NA	NA	NA	NA	NA	NA	NA	NA	NA	NA	NA	NA	NA	38.3	0	0	0	0	0	0	NA	NA	NA	NA	NA	NA	NA	NA	NA	NA	NA	NA
8032	apex	3/4hz	10.1	29.45	27	4	860	49.1189	724.875	NA	773.994	146.986	3.47749e+06	0.672734	NA	NA	NA	NA	NA	NA	NA	NA	NA	NA	NA	NA	NA	NA	NA	NA	38.1	0	0	0	0	0	0	NA	NA	NA	NA	NA	NA	NA	NA	NA	NA	NA	NA
8032	apex	3/4hz	10.1	29.45	28	5	1540	199.309	724.875	NA	924.184	175.523	4.14076e+06	0.672734	NA	NA	NA	NA	72.5	77	20	81	44.1	0.35	5.05	NA	NA	NA	NA	17.5	38.6	0	1	0	0	0	0	NA	NA	NA	NA	NA	NA	NA	NA	NA	NA	NA	NA
8032	apex	3/4hz	10.1	29.45	29	5	1920	156.803	724.875	NA	881.678	167.446	3.95304e+06	0.672734	NA	NA	NA	NA	NA	NA	NA	NA	NA	NA	NA	NA	NA	NA	NA	NA	37.9	0	0	0	0	0	0	NA	NA	NA	NA	NA	NA	NA	NA	NA	NA	NA	NA
8032	apex	3/4hz	10.1	29.45	30	5	NA	377.837	724.875	NA	1102.71	209.443	4.92917e+06	0.672734	0.06838	12.98	119.645	42.6	NA	NA	NA	NA	NA	NA	NA	NA	NA	NA	NA	NA	NA	0	0	0	0	0	0	8.5	34	10.7	40	31.5	12600	0	0	0	0	0	3276
8032	apex	3/4hz	10.1	29.45	31	5	1540	478.909	724.875	NA	1203.78	228.646	5.37552e+06	0.672734	NA	NA	NA	NA	NA	NA	NA	NA	NA	NA	NA	NA	NA	NA	NA	NA	37.9	0	0	0	0	0	0	NA	NA	NA	NA	NA	NA	NA	NA	NA	NA	NA	NA
8032	apex	3/4hz	10.1	29.45	32	5	2520	582.814	724.875	NA	1307.69	248.388	5.83439e+06	0.672734	NA	NA	NA	NA	NA	NA	NA	NA	NA	NA	NA	NA	NA	NA	NA	NA	38.2	0	0	0	0	0	0	NA	NA	NA	NA	NA	NA	NA	NA	NA	NA	NA	NA
8032	apex	3/4hz	10.1	29.45	33	5	1820	527.083	724.875	NA	1251.96	237.8	5.58827e+06	0.672734	NA	NA	NA	NA	NA	NA	NA	NA	49.3	1.04	NA	NA	NA	NA	NA	NA	38.4	0	1	0	0	0	0	NA	NA	NA	NA	NA	NA	NA	NA	NA	NA	NA	NA
8032	apex	3/4hz	10.1	29.45	34	5	1980	584.703	724.875	NA	1309.58	248.747	5.84273e+06	0.672734	NA	NA	NA	NA	NA	NA	NA	NA	NA	NA	NA	NA	NA	NA	NA	NA	38.6	0	1	0	0	0	0	NA	NA	NA	NA	NA	NA	NA	NA	NA	NA	NA	NA
8032	apex	3/4hz	10.1	29.45	35	6	NA	686.719	724.875	NA	1411.59	268.13	6.29325e+06	0.672734	0	10.2	116.677	NA	71	74.5	21	86	51.2	0.95	NA	NA	NA	NA	NA	NA	38.8	0	1	0	0	0	0	NA	NA	NA	NA	NA	NA	NA	NA	NA	NA	NA	NA
8032	apex	3/4hz	10.1	29.45	36	6	2080	473.241	724.875	NA	1198.12	227.57	5.35049e+06	0.672734	NA	NA	NA	NA	NA	NA	NA	NA	NA	NA	NA	NA	NA	NA	NA	NA	38.5	0	1	0	0	0	0	NA	NA	NA	NA	NA	NA	NA	NA	NA	NA	NA	NA
8032	apex	3/4hz	10.1	29.45	37	6	2360	877.527	724.875	NA	1602.4	304.384	7.13589e+06	0.672734	NA	NA	NA	NA	NA	NA	NA	NA	NA	NA	NA	NA	NA	NA	NA	NA	38.2	0	0	0	0	0	0	NA	NA	NA	NA	NA	NA	NA	NA	NA	NA	NA	NA
8032	apex	3/4hz	10.1	29.45	38	6	1520	190.808	724.875	NA	915.683	173.907	4.10322e+06	0.672734	NA	NA	NA	NA	NA	NA	NA	NA	NA	NA	NA	NA	NA	NA	NA	NA	38.5	0	1	0	0	0	0	NA	NA	NA	NA	NA	NA	NA	NA	NA	NA	NA	NA
8032	apex	3/4hz	10.1	29.45	39	6	1740	1296.93	724.875	NA	2021.8	384.07	8.98804e+06	0.672734	NA	NA	NA	NA	NA	NA	NA	NA	54.1	0.725	NA	NA	NA	NA	NA	NA	38.6	0	1	0	0	0	0	NA	NA	NA	NA	NA	NA	NA	NA	NA	NA	NA	NA
8032	apex	3/4hz	10.1	29.45	40	6	2220	866.192	724.875	NA	1591.07	302.23	7.08584e+06	0.672734	NA	NA	NA	NA	NA	NA	NA	NA	NA	NA	NA	NA	NA	NA	NA	NA	38.5	0	1	0	0	0	0	NA	NA	NA	NA	NA	NA	NA	NA	NA	NA	NA	NA
8032	apex	3/4hz	10.1	29.45	41	6	2480	911.533	724.875	NA	1636.41	310.845	7.28607e+06	0.672734	NA	NA	NA	NA	NA	NA	NA	NA	NA	NA	NA	NA	NA	NA	NA	NA	38.1	0	0	0	0	0	0	NA	NA	NA	NA	NA	NA	NA	NA	NA	NA	NA	NA
8032	apex	3/4hz	10.1	29.45	42	7	2900	NA	724.875	NA	NA	NA	NA	0.672734	0.15956	13.98	103.333	NA	75.5	79	21	89	58.5	1.46667	6.21	30.176	26.577	2.378	1.13542	6.3	38.7	0	1	0	0	0	0	NA	NA	NA	NA	NA	NA	NA	NA	NA	NA	NA	NA
8032	apex	3/4hz	10.1	29.45	43	7	3300	1284.65	724.875	NA	2009.52	381.737	8.93381e+06	0.672734	NA	NA	NA	NA	NA	NA	NA	NA	NA	NA	NA	NA	NA	NA	NA	NA	38.6	0	1	0	0	0	0	NA	NA	NA	NA	NA	NA	NA	NA	NA	NA	NA	NA
8032	apex	3/4hz	10.1	29.45	44	7	2320	1209.08	724.875	NA	1933.95	367.379	8.60009e+06	0.672734	NA	NA	NA	NA	NA	NA	NA	NA	NA	NA	NA	NA	NA	NA	NA	NA	38.8	0	1	0	0	0	0	NA	NA	NA	NA	NA	NA	NA	NA	NA	NA	NA	NA
8032	apex	3/4hz	10.1	29.45	45	7	2360	1296.93	724.875	NA	2021.8	384.07	8.98804e+06	0.672734	NA	NA	NA	NA	NA	NA	NA	NA	61.5	1	NA	NA	NA	NA	NA	NA	37.9	0	0	0	0	0	0	NA	NA	NA	NA	NA	NA	NA	NA	NA	NA	NA	NA
8032	apex	3/4hz	10.1	29.45	46	7	2360	1450.9	724.875	NA	2175.77	413.324	9.66799e+06	0.672734	NA	NA	NA	NA	NA	NA	NA	NA	NA	NA	NA	NA	NA	NA	NA	NA	39.2	0	2	0	0	0	0	NA	NA	NA	NA	NA	NA	NA	NA	NA	NA	NA	NA
8032	apex	3/4hz	10.1	29.45	47	7	2960	1166.57	724.875	NA	1891.45	359.303	8.41237e+06	0.672734	NA	NA	NA	NA	NA	NA	NA	NA	NA	NA	NA	NA	NA	NA	NA	NA	38.7	0	1	0	0	0	0	NA	NA	NA	NA	NA	NA	NA	NA	NA	NA	NA	NA
8032	apex	3/4hz	10.1	29.45	48	7	3740	364.613	724.875	NA	1089.49	206.93	4.87077e+06	0.672734	NA	NA	NA	NA	NA	NA	NA	NA	NA	NA	NA	NA	NA	NA	NA	NA	38.8	0	1	0	0	0	0	NA	NA	NA	NA	NA	NA	NA	NA	NA	NA	NA	NA
8032	apex	3/4hz	10.1	29.45	49	8	4040	1191.13	724.875	NA	1916.01	363.969	8.52083e+06	0.672734	NA	NA	122	NA	78	82	21.5	91	65.8	1.075	NA	NA	NA	NA	NA	NA	38.6	0	1	0	0	0	0	NA	NA	NA	NA	NA	NA	NA	NA	NA	NA	NA	NA
8032	apex	3/4hz	10.1	29.45	50	8	3480	1317.71	724.875	NA	2042.58	388.018	9.07981e+06	0.672734	NA	NA	NA	NA	NA	NA	NA	NA	NA	NA	NA	NA	NA	NA	NA	NA	38.7	0	1	0	0	0	0	NA	NA	NA	NA	NA	NA	NA	NA	NA	NA	NA	NA
8032	apex	3/4hz	10.1	29.45	51	8	2540	1398	724.875	NA	2122.87	403.273	9.43439e+06	0.672734	NA	NA	NA	NA	NA	NA	NA	NA	NA	NA	NA	NA	NA	NA	NA	NA	40	0	3	0	0	0	0	NA	NA	NA	NA	NA	NA	NA	NA	NA	NA	NA	NA
8032	apex	3/4hz	10.1	29.45	52	8	2360	1230.81	724.875	NA	1955.68	371.507	8.69603e+06	0.672734	NA	NA	NA	NA	NA	NA	NA	NA	70.8	1.66667	NA	NA	NA	NA	NA	NA	40	0	3	0	0	0	0	NA	NA	NA	NA	NA	NA	NA	NA	NA	NA	NA	NA
8032	apex	3/4hz	10.1	29.45	53	8	3640	1475.46	724.875	NA	2200.33	417.99	9.77645e+06	0.672734	NA	NA	NA	NA	NA	NA	NA	NA	NA	NA	NA	NA	NA	NA	NA	NA	38.4	0	1	0	0	0	0	NA	NA	NA	NA	NA	NA	NA	NA	NA	NA	NA	NA
8032	apex	3/4hz	10.1	29.45	54	8	3000	1488.68	724.875	NA	2213.55	420.503	9.83485e+06	0.672734	NA	NA	NA	NA	NA	NA	NA	NA	NA	NA	NA	NA	NA	NA	NA	NA	38.1	0	0	0	0	0	0	NA	NA	NA	NA	NA	NA	NA	NA	NA	NA	NA	NA
8032	apex	3/4hz	10.1	29.45	55	8	3420	1340.38	724.875	NA	2065.25	392.326	9.17993e+06	0.672734	NA	NA	NA	NA	NA	NA	NA	NA	NA	NA	NA	NA	NA	NA	NA	NA	NA	0	0	0	0	0	0	NA	NA	NA	NA	NA	NA	NA	NA	NA	NA	NA	NA
8032	apex	3/4hz	10.1	29.45	56	9	4040	1688.93	724.875	NA	2413.81	458.551	1.07192e+07	0.672734	NA	NA	NA	NA	NA	NA	NA	NA	NA	NA	NA	NA	NA	NA	NA	NA	38.6	0	1	0	0	0	0	NA	NA	NA	NA	NA	NA	NA	NA	NA	NA	NA	NA
8032	apex	3/4hz	10.1	29.45	57	9	3620	1295.98	724.875	NA	2020.86	383.89	8.98387e+06	0.672734	NA	NA	NA	NA	NA	NA	NA	NA	NA	NA	NA	NA	NA	NA	NA	NA	38.7	0	1	0	0	0	0	NA	NA	NA	NA	NA	NA	NA	NA	NA	NA	NA	NA
8032	apex	3/4hz	10.1	29.45	58	9	4080	1591.64	724.875	NA	2316.52	440.065	1.02895e+07	0.672734	NA	NA	NA	NA	NA	NA	NA	NA	NA	NA	NA	NA	NA	NA	NA	NA	38.8	0	1	0	0	0	0	NA	NA	NA	NA	NA	NA	NA	NA	NA	NA	NA	NA
8032	apex	3/4hz	10.1	29.45	59	9	3960	1689.88	724.875	NA	2414.75	458.731	1.07234e+07	0.672734	NA	NA	NA	NA	NA	NA	NA	NA	NA	NA	NA	NA	NA	NA	NA	NA	38.5	0	1	0	0	0	0	NA	NA	NA	NA	NA	NA	NA	NA	NA	NA	NA	NA
8032	apex	3/4hz	10.1	29.45	60	9	4460	1442.39	724.875	NA	2167.27	411.709	9.63045e+06	0.672734	0.18237	14.95	112.833	103	82	86	22	97	79.5	1.0875	5.51	46.112	43.552	5.726	1.05878	7.7	38	0	0	0	0	0	0	8.4	37	11.6	44	31.4	15200	0	152	0	0	0	5472
8032	apex	3/4hz	10.1	29.45	61	9	2940	1494.35	NA	17.8728	1512.22	297.581	6.67954e+06	0.370993	NA	NA	NA	NA	NA	NA	NA	NA	NA	NA	NA	NA	NA	NA	NA	NA	38.7	0	1	0	0	0	0	NA	NA	NA	NA	NA	NA	NA	NA	NA	NA	NA	NA
8032	apex	3/4hz	10.1	29.45	62	9	6160	3608.35	NA	197.558	3805.9	836.52	1.6822e+07	0.370993	NA	NA	NA	NA	NA	NA	NA	NA	NA	NA	NA	NA	NA	NA	NA	NA	38.6	0	1	0	0	0	0	NA	NA	NA	NA	NA	NA	NA	NA	NA	NA	NA	NA
8032	apex	3/4hz	10.1	29.45	63	9	6120	2833.78	NA	103.087	2936.87	615.115	1.2971e+07	0.370993	NA	NA	NA	NA	NA	NA	NA	NA	83.1	1.2	NA	NA	NA	NA	NA	NA	38.5	0	1	0	0	0	0	NA	NA	NA	NA	NA	NA	NA	NA	NA	NA	NA	NA
8032	apex	3/4hz	10.1	29.45	64	9	7160	2814.89	NA	24.8942	2839.78	553.35	1.25413e+07	0.370993	NA	NA	NA	NA	NA	NA	NA	NA	NA	NA	NA	NA	NA	NA	NA	NA	38.6	0	1	0	0	0	0	NA	NA	NA	NA	NA	NA	NA	NA	NA	NA	NA	NA
8032	apex	3/4hz	10.1	29.45	65	9	6780	2321.81	NA	30.68	2352.49	461.332	1.03928e+07	0.370993	NA	NA	NA	NA	NA	NA	NA	NA	NA	NA	NA	NA	NA	NA	NA	NA	38.9	0	2	0	0	0	0	NA	NA	NA	NA	NA	NA	NA	NA	NA	NA	NA	NA
8032	apex	3/4hz	10.1	29.45	66	9	6900	2709.09	NA	69.9039	2779	560.725	1.22811e+07	0.370993	NA	NA	NA	NA	NA	NA	NA	NA	NA	NA	NA	NA	NA	NA	NA	NA	38.5	0	1	0	0	0	0	NA	NA	NA	NA	NA	NA	NA	NA	NA	NA	NA	NA
8032	apex	3/4hz	10.1	29.45	67	10	8000	2714.76	NA	53.2046	2767.97	550.813	1.22304e+07	0.370993	0.42552	24.14	78.2581	NA	82	85.5	22.5	NA	88.9	1.45	NA	NA	NA	NA	NA	NA	38.2	0	0	0	0	0	0	NA	NA	NA	NA	NA	NA	NA	NA	NA	NA	NA	NA
8032	apex	3/4hz	10.1	29.45	68	10	8000	2833.78	NA	87.7682	2921.55	596.17	1.29128e+07	0.370993	NA	NA	NA	NA	NA	NA	NA	NA	NA	NA	NA	NA	NA	NA	NA	NA	38.6	0	1	0	0	0	0	NA	NA	NA	NA	NA	NA	NA	NA	NA	NA	NA	NA
8032	apex	3/4hz	10.1	29.45	69	10	7120	2802.61	NA	81.5545	2884.16	583.63	1.27313e+07	0.370993	NA	NA	NA	NA	NA	NA	NA	NA	NA	NA	NA	NA	NA	NA	NA	NA	37.8	0	0	0	0	0	0	NA	NA	NA	NA	NA	NA	NA	NA	NA	NA	NA	NA
8032	apex	3/4hz	10.1	29.45	70	10	3860	2816.78	NA	124.274	2941.05	613.107	1.29795e+07	0.370993	NA	NA	NA	NA	NA	NA	NA	NA	91.7	0.933333	NA	NA	NA	NA	NA	NA	38.6	0	1	0	0	0	0	NA	NA	NA	NA	NA	NA	NA	NA	NA	NA	NA	NA
8032	apex	3/4hz	10.1	29.45	71	10	7080	2713.82	NA	32.6218	2746.44	536.079	1.21265e+07	0.370993	NA	NA	NA	NA	NA	NA	NA	NA	NA	NA	NA	NA	NA	NA	NA	NA	38.3	0	0	0	0	0	0	NA	NA	NA	NA	NA	NA	NA	NA	NA	NA	NA	NA
8032	apex	3/4hz	10.1	29.45	72	10	7960	2833.78	NA	101.16	2934.94	601.846	1.29541e+07	0.370993	NA	NA	NA	NA	NA	NA	NA	NA	NA	NA	NA	NA	NA	NA	NA	NA	38.2	0	0	0	0	0	0	NA	NA	NA	NA	NA	NA	NA	NA	NA	NA	NA	NA
8032	apex	3/4hz	10.1	29.45	73	10	8000	2809.22	NA	161.624	2970.84	635.09	1.31084e+07	0.370993	NA	NA	NA	NA	NA	NA	NA	NA	NA	NA	NA	NA	NA	NA	NA	NA	38.3	0	0	0	0	0	0	NA	NA	NA	NA	NA	NA	NA	NA	NA	NA	NA	NA
8032	apex	3/4hz	10.1	29.45	74	11	9160	2812.05	NA	256.583	3068.64	695.168	1.35337e+07	0.370993	0.56227	28.97	69.6129	NA	84	89	23	102	96.6	1.225	5.56	50.921	47.052	9.992	1.08223	13.3	38.7	0	1	0	0	0	0	NA	NA	NA	NA	NA	NA	NA	NA	NA	NA	NA	NA
8032	apex	3/4hz	10.1	29.45	75	11	7760	2710.98	NA	198.444	2909.43	639.512	1.28346e+07	0.370993	NA	NA	NA	NA	NA	NA	NA	NA	NA	NA	NA	NA	NA	NA	NA	NA	39.4	0	2	0	0	0	0	NA	NA	NA	NA	NA	NA	NA	NA	NA	NA	NA	NA
8032	apex	3/4hz	10.1	29.45	76	11	8000	2474.83	NA	111.237	2586.07	539.965	1.14128e+07	0.370993	NA	NA	NA	NA	NA	NA	NA	NA	NA	NA	NA	NA	NA	NA	NA	NA	38.7	0	1	0	0	0	0	NA	NA	NA	NA	NA	NA	NA	NA	NA	NA	NA	NA
8032	apex	3/4hz	10.1	29.45	77	11	8000	2328.42	NA	346.115	2674.54	659.415	1.1787e+07	0.370993	NA	NA	NA	NA	NA	NA	NA	NA	97.8	0.4	NA	NA	NA	NA	NA	NA	39.1	0	2	0	0	0	0	NA	NA	NA	NA	NA	NA	NA	NA	NA	NA	NA	NA
8032	apex	3/4hz	10.1	29.45	78	11	8000	2833.78	NA	299.864	3133.64	761.517	1.38424e+07	0.370993	NA	NA	NA	NA	NA	NA	NA	NA	NA	NA	NA	NA	NA	NA	NA	NA	38.6	0	1	0	0	0	0	NA	NA	NA	NA	NA	NA	NA	NA	NA	NA	NA	NA
8032	apex	3/4hz	10.1	29.45	79	11	10860	2833.78	NA	166.809	3000.59	662.524	1.32532e+07	0.370993	NA	NA	NA	NA	NA	NA	NA	NA	NA	NA	NA	NA	NA	NA	NA	NA	38.8	0	1	0	0	0	0	NA	NA	NA	NA	NA	NA	NA	NA	NA	NA	NA	NA
8032	apex	3/4hz	10.1	29.45	80	11	7900	2833.78	NA	261.4	3095.18	732.9	1.36721e+07	0.370993	NA	NA	NA	NA	NA	NA	NA	NA	NA	NA	NA	NA	NA	NA	NA	NA	38.7	0	1	0	0	0	0	NA	NA	NA	NA	NA	NA	NA	NA	NA	NA	NA	NA
8032	apex	3/4hz	10.1	29.45	81	12	10120	2833.78	NA	449.404	3283.18	872.775	1.45046e+07	0.370993	0.55469	27.85	72.0667	NA	87.5	91	24.5	106	102.6	1.2	NA	NA	NA	NA	NA	NA	38.9	0	2	0	0	0	0	NA	NA	NA	NA	NA	NA	NA	NA	NA	NA	NA	NA
8032	apex	3/4hz	10.1	29.45	82	12	8680	2833.78	NA	394.848	3228.63	832.185	1.4263e+07	0.370993	NA	NA	NA	NA	NA	NA	NA	NA	NA	NA	NA	NA	NA	NA	NA	NA	38.5	0	1	0	0	0	0	NA	NA	NA	NA	NA	NA	NA	NA	NA	NA	NA	NA
8032	apex	3/4hz	10.1	29.45	83	12	8800	2833.78	NA	217.833	3051.61	700.486	1.34791e+07	0.370993	NA	NA	NA	NA	NA	NA	NA	NA	NA	NA	NA	NA	NA	NA	NA	NA	38.4	0	1	0	0	0	0	NA	NA	NA	NA	NA	NA	NA	NA	NA	NA	NA	NA
8032	apex	3/4hz	10.1	29.45	84	12	9260	2833.78	NA	588.739	3422.52	976.44	1.51216e+07	0.370993	NA	NA	NA	NA	NA	NA	NA	NA	NA	NA	NA	NA	NA	NA	NA	NA	38.2	0	0	0	0	0	0	NA	NA	NA	NA	NA	NA	NA	NA	NA	NA	NA	NA
8032	apex	3/4hz	10.1	29.45	85	12	7800	2833.78	NA	595.804	3429.58	981.696	1.51529e+07	0.370993	NA	NA	NA	NA	NA	NA	NA	NA	107.5	1.225	NA	NA	NA	NA	NA	NA	38.2	0	0	0	0	0	0	NA	NA	NA	NA	NA	NA	NA	NA	NA	NA	NA	NA
8032	apex	3/4hz	10.1	29.45	86	12	8680	2833.78	NA	686.47	3520.25	1075.92	1.55184e+07	0.370993	NA	NA	NA	NA	NA	NA	NA	NA	NA	NA	NA	NA	NA	NA	NA	NA	NA	NA	NA	NA	NA	NA	NA	NA	NA	NA	NA	NA	NA	NA	NA	NA	NA	NA	NA
8032	apex	3/4hz	10.1	29.45	87	12	7820	2833.78	NA	620.531	3454.31	1024.29	1.52299e+07	0.370993	NA	NA	NA	NA	NA	NA	NA	NA	NA	NA	NA	NA	NA	NA	NA	NA	NA	NA	NA	NA	NA	NA	NA	NA	NA	NA	NA	NA	NA	NA	NA	NA	NA	NA	NA
8032	apex	3/4hz	10.1	29.45	88	13	7900	2833.78	NA	111.468	2945.25	625.698	1.30023e+07	0.370993	NA	NA	NA	NA	NA	NA	NA	NA	NA	NA	NA	NA	NA	NA	NA	NA	NA	NA	NA	NA	NA	NA	NA	NA	NA	NA	NA	NA	NA	NA	NA	NA	NA	NA	NA
8032	apex	3/4hz	10.1	29.45	89	13	9280	2833.78	NA	175.052	3008.83	675.484	1.32805e+07	0.370993	NA	NA	NA	NA	NA	NA	NA	NA	NA	NA	NA	NA	NA	NA	NA	NA	NA	NA	NA	NA	NA	NA	NA	NA	NA	NA	NA	NA	NA	NA	NA	NA	NA	NA	NA
8032	apex	3/4hz	10.1	29.45	90	13	7580	2833.78	NA	450.189	3283.97	890.916	1.44845e+07	0.370993	NA	NA	66.8065	NA	87	91	25	110	112.7	1.04	5.49	39.852	33.328	7.757	1.19575	11.2	NA	NA	NA	NA	NA	NA	NA	NA	NA	NA	NA	NA	NA	NA	NA	NA	NA	NA	NA
8032	apex	3/4hz	10.1	29.45	1	1	NA	NA	NA	NA	NA	NA	NA	NA	0.005318	18.09	116.5	75.5	69	73	17	75	NA	NA	NA	NA	NA	NA	NA	NA	NA	NA	NA	NA	NA	NA	NA	9.1	43	13.2	47.3	30.7	9200	0	92	0	5796	3220	92
8034	controle	5/8hz	12.4	34.48	4	1	3780	0	724.875	NA	724.875	137.654	3.26057e+06	0.625571	NA	NA	NA	NA	NA	NA	NA	NA	NA	NA	NA	NA	NA	NA	NA	NA	38.7	0	1	4	4	4	2	NA	NA	NA	NA	NA	NA	NA	NA	NA	NA	NA	NA
8034	controle	5/8hz	12.4	34.48	5	1	3380	0	724.875	NA	724.875	137.654	3.26057e+06	0.625571	NA	NA	NA	NA	NA	NA	NA	NA	NA	NA	NA	NA	NA	NA	NA	NA	38.5	1	2	0	0	0	0	NA	NA	NA	NA	NA	NA	NA	NA	NA	NA	NA	NA
8034	controle	5/8hz	12.4	34.48	6	1	2120	0	724.875	NA	724.875	137.654	3.26057e+06	0.625571	NA	NA	NA	NA	NA	NA	NA	NA	NA	NA	NA	NA	NA	NA	NA	NA	38.8	0	1	0	0	0	0	NA	NA	NA	NA	NA	NA	NA	NA	NA	NA	NA	NA
8034	controle	5/8hz	12.4	34.48	7	2	2200	NA	724.875	NA	724.875	137.654	3.26057e+06	0.625571	0.86621	14.2	97.5484	NA	72.5	76.5	18	78	40.7	1.03667	NA	NA	NA	NA	NA	NA	39.3	1	2	0	0	0	0	NA	NA	NA	NA	NA	NA	NA	NA	NA	NA	NA	NA
8034	controle	5/8hz	12.4	34.48	8	2	3520	NA	376.935	NA	376.935	71.58	1.6955e+06	0.625571	NA	NA	NA	NA	NA	NA	NA	NA	NA	NA	NA	NA	NA	NA	NA	NA	38.8	2	3	0	0	0	0	NA	NA	NA	NA	NA	NA	NA	NA	NA	NA	NA	NA
8034	controle	5/8hz	12.4	34.48	9	2	1580	0	724.875	NA	724.875	137.654	3.26057e+06	0.625571	NA	NA	NA	NA	NA	NA	NA	NA	NA	NA	NA	NA	NA	NA	NA	NA	38.9	1	2	0	0	0	0	NA	NA	NA	NA	NA	NA	NA	NA	NA	NA	NA	NA
8034	controle	5/8hz	12.4	34.48	10	2	2100	0	724.875	NA	724.875	137.654	3.26057e+06	0.625571	NA	NA	NA	NA	NA	NA	NA	NA	40.5	-0.0666667	NA	NA	NA	NA	NA	NA	38.3	1	1	0	0	0	0	NA	NA	NA	NA	NA	NA	NA	NA	NA	NA	NA	NA
8034	controle	5/8hz	12.4	34.48	11	2	2460	0	724.875	NA	724.875	137.654	3.26057e+06	0.625571	NA	NA	NA	NA	NA	NA	NA	NA	NA	NA	NA	NA	NA	NA	NA	NA	38.5	3	5	0	0	0	0	NA	NA	NA	NA	NA	NA	NA	NA	NA	NA	NA	NA
8034	controle	5/8hz	12.4	34.48	12	2	2760	0	724.875	NA	724.875	137.654	3.26057e+06	0.625571	NA	NA	NA	NA	NA	NA	NA	NA	NA	NA	NA	NA	NA	NA	NA	NA	38.8	3	4	0	0	0	0	NA	NA	NA	NA	NA	NA	NA	NA	NA	NA	NA	NA
8034	controle	5/8hz	12.4	34.48	13	2	3020	0	724.875	NA	724.875	137.654	3.26057e+06	0.625571	NA	NA	NA	NA	NA	NA	NA	NA	NA	NA	NA	NA	NA	NA	NA	NA	38.7	3	5	0	0	0	0	NA	NA	NA	NA	NA	NA	NA	NA	NA	NA	NA	NA
8034	controle	5/8hz	12.4	34.48	14	3	2300	NA	724.875	NA	724.875	137.654	3.26057e+06	0.625571	0.064	8.75	93.6774	47.2	74	77	18	78	40.1	-0.1	6.34	NA	NA	NA	NA	7.7	38.3	3	3	0	0	0	0	NA	NA	NA	NA	NA	NA	NA	NA	NA	NA	NA	NA
8034	controle	5/8hz	12.4	34.48	15	3	2620	14.1689	724.875	NA	739.044	140.346	3.32315e+06	0.625571	NA	NA	NA	NA	NA	NA	NA	NA	NA	NA	NA	NA	NA	NA	NA	NA	38.2	1	1	0	0	0	0	NA	NA	NA	NA	NA	NA	NA	NA	NA	NA	NA	NA
8034	controle	5/8hz	12.4	34.48	16	3	2520	66.1215	724.875	NA	790.997	150.217	3.55258e+06	0.625571	NA	NA	NA	NA	NA	NA	NA	NA	NA	NA	NA	NA	NA	NA	NA	NA	38.3	2	2	0	0	0	0	NA	NA	NA	NA	NA	NA	NA	NA	NA	NA	NA	NA
8034	controle	5/8hz	12.4	34.48	17	3	1920	67.0661	724.875	NA	791.941	150.396	3.55675e+06	0.625571	NA	NA	NA	NA	NA	NA	NA	NA	42	0.633333	NA	NA	NA	NA	NA	NA	38.1	0	0	0	0	0	0	NA	NA	NA	NA	NA	NA	NA	NA	NA	NA	NA	NA
8034	controle	5/8hz	12.4	34.48	18	3	2220	83.1242	724.875	NA	807.999	153.447	3.62767e+06	0.625571	NA	NA	NA	NA	NA	NA	NA	NA	NA	NA	NA	NA	NA	NA	NA	NA	38.2	0	0	0	0	0	0	NA	NA	NA	NA	NA	NA	NA	NA	NA	NA	NA	NA
8034	controle	5/8hz	12.4	34.48	19	3	1800	193.642	724.875	NA	918.517	174.446	4.11573e+06	0.625571	NA	NA	NA	NA	NA	NA	NA	NA	NA	NA	NA	NA	NA	NA	NA	NA	38.1	0	0	0	0	0	0	NA	NA	NA	NA	NA	NA	NA	NA	NA	NA	NA	NA
8034	controle	5/8hz	12.4	34.48	20	3	2000	217.257	724.875	NA	942.132	178.932	4.22002e+06	0.625571	NA	NA	NA	NA	NA	NA	NA	NA	NA	NA	NA	NA	NA	NA	NA	NA	38.1	0	0	0	0	0	0	NA	NA	NA	NA	NA	NA	NA	NA	NA	NA	NA	NA
8034	controle	5/8hz	12.4	34.48	21	4	1860	56.6756	724.875	NA	781.551	148.422	3.51086e+06	0.625571	0.88899	14.12	71.2333	NA	74	78	20	79	43.5	0.375	NA	NA	NA	NA	NA	NA	38.3	0	0	0	0	0	0	NA	NA	NA	NA	NA	NA	NA	NA	NA	NA	NA	NA
8034	controle	5/8hz	12.4	34.48	22	4	2260	218.201	724.875	NA	943.076	179.112	4.22419e+06	0.625571	NA	NA	NA	NA	NA	NA	NA	NA	NA	NA	NA	NA	NA	NA	NA	NA	37.7	0	0	0	0	0	0	NA	NA	NA	NA	NA	NA	NA	NA	NA	NA	NA	NA
8034	controle	5/8hz	12.4	34.48	23	4	1160	302.27	724.875	NA	1027.14	195.085	4.59545e+06	0.625571	NA	NA	NA	NA	NA	NA	NA	NA	NA	NA	NA	NA	NA	NA	NA	NA	NA	0	0	0	0	0	0	NA	NA	NA	NA	NA	NA	NA	NA	NA	NA	NA	NA
8034	controle	5/8hz	12.4	34.48	24	4	1340	262.597	724.875	NA	987.472	187.547	4.42025e+06	0.625571	NA	NA	NA	NA	NA	NA	NA	NA	46.7	1.06667	NA	NA	NA	NA	NA	NA	38.5	0	1	0	0	0	0	NA	NA	NA	NA	NA	NA	NA	NA	NA	NA	NA	NA
8034	controle	5/8hz	12.4	34.48	25	4	2460	409.009	724.875	NA	1133.88	215.365	5.06683e+06	0.625571	NA	NA	NA	NA	NA	NA	NA	NA	NA	NA	NA	NA	NA	NA	NA	NA	38.3	0	0	0	0	0	0	NA	NA	NA	NA	NA	NA	NA	NA	NA	NA	NA	NA
8034	controle	5/8hz	12.4	34.48	26	4	1460	387.283	724.875	NA	1112.16	211.238	4.97089e+06	0.625571	NA	NA	NA	NA	NA	NA	NA	NA	NA	NA	NA	NA	NA	NA	NA	NA	38.5	0	1	0	0	0	0	NA	NA	NA	NA	NA	NA	NA	NA	NA	NA	NA	NA
8034	controle	5/8hz	12.4	34.48	27	4	1540	NA	724.875	NA	NA	NA	NA	0.625571	NA	NA	NA	NA	NA	NA	NA	NA	NA	NA	NA	NA	NA	NA	NA	NA	38.6	0	1	0	0	0	0	NA	NA	NA	NA	NA	NA	NA	NA	NA	NA	NA	NA
8034	controle	5/8hz	12.4	34.48	28	5	1940	887.918	724.875	NA	1612.79	306.358	7.18178e+06	0.625571	NA	NA	NA	NA	77	79	20	84	49.6	0.725	5.02	38.076	36.11	3.969	1.05444	10.5	38.2	0	0	0	0	0	0	NA	NA	NA	NA	NA	NA	NA	NA	NA	NA	NA	NA
8034	controle	5/8hz	12.4	34.48	29	5	1380	70.8445	724.875	NA	795.72	151.114	3.57344e+06	0.625571	NA	NA	NA	NA	NA	NA	NA	NA	NA	NA	NA	NA	NA	NA	NA	NA	38.4	0	1	0	0	0	0	NA	NA	NA	NA	NA	NA	NA	NA	NA	NA	NA	NA
8034	controle	5/8hz	12.4	34.48	30	5	1320	926.646	724.875	NA	1651.52	313.717	7.35281e+06	0.625571	0.06078	15.6	82.129	87.2	NA	NA	NA	NA	NA	NA	NA	NA	NA	NA	NA	NA	38.2	0	0	0	0	0	0	7.8	35	11	44.9	31.4	5800	0	464	0	0	58	1450
8034	controle	5/8hz	12.4	34.48	31	5	1760	779.29	724.875	NA	1504.16	285.719	6.70206e+06	0.625571	NA	NA	NA	NA	NA	NA	NA	NA	NA	NA	NA	NA	NA	NA	NA	NA	38.5	0	1	0	0	0	0	NA	NA	NA	NA	NA	NA	NA	NA	NA	NA	NA	NA
8034	controle	5/8hz	12.4	34.48	32	5	860	708.445	724.875	NA	1433.32	272.258	6.3892e+06	0.625571	NA	NA	NA	NA	NA	NA	NA	NA	NA	NA	NA	NA	NA	NA	NA	NA	38.6	0	1	0	0	0	0	NA	NA	NA	NA	NA	NA	NA	NA	NA	NA	NA	NA
8034	controle	5/8hz	12.4	34.48	33	5	3100	714.113	724.875	NA	1438.99	273.335	6.41422e+06	0.625571	NA	NA	NA	NA	NA	NA	NA	NA	53.2	0.72	NA	NA	NA	NA	NA	NA	38.5	2	3	0	0	0	0	NA	NA	NA	NA	NA	NA	NA	NA	NA	NA	NA	NA
8034	controle	5/8hz	12.4	34.48	34	5	1640	881.306	724.875	NA	1606.18	305.102	7.15258e+06	0.625571	NA	NA	NA	NA	NA	NA	NA	NA	NA	NA	NA	NA	NA	NA	NA	NA	38.5	0	1	0	0	0	0	NA	NA	NA	NA	NA	NA	NA	NA	NA	NA	NA	NA
8034	controle	5/8hz	12.4	34.48	35	6	2020	1052.28	724.875	NA	1777.15	337.586	7.90762e+06	0.625571	0.10638	14.3	153.097	NA	75.5	80	20.5	86	56.5	1.65	NA	NA	NA	NA	NA	NA	38.3	0	0	0	0	0	0	NA	NA	NA	NA	NA	NA	NA	NA	NA	NA	NA	NA
8034	controle	5/8hz	12.4	34.48	36	6	1200	512.914	724.875	NA	1237.79	235.107	5.5257e+06	0.625571	NA	NA	NA	NA	NA	NA	NA	NA	NA	NA	NA	NA	NA	NA	NA	NA	38	0	0	0	0	0	0	NA	NA	NA	NA	NA	NA	NA	NA	NA	NA	NA	NA
8034	controle	5/8hz	12.4	34.48	37	6	1680	784.013	724.875	NA	1508.89	286.616	6.72292e+06	0.625571	NA	NA	NA	NA	NA	NA	NA	NA	NA	NA	NA	NA	NA	NA	NA	NA	39.5	0	3	0	0	0	0	NA	NA	NA	NA	NA	NA	NA	NA	NA	NA	NA	NA
8034	controle	5/8hz	12.4	34.48	38	6	2440	1180.74	724.875	NA	1905.62	361.995	8.47494e+06	0.625571	NA	NA	NA	NA	NA	NA	NA	NA	NA	NA	NA	NA	NA	NA	NA	NA	39.3	0	2	0	0	0	0	NA	NA	NA	NA	NA	NA	NA	NA	NA	NA	NA	NA
8034	controle	5/8hz	12.4	34.48	39	6	1740	1049.44	724.875	NA	1774.32	337.048	7.89511e+06	0.625571	NA	NA	NA	NA	NA	NA	NA	NA	61.3	1.2	NA	NA	NA	NA	NA	NA	39.6	0	3	0	0	0	0	NA	NA	NA	NA	NA	NA	NA	NA	NA	NA	NA	NA
8034	controle	5/8hz	12.4	34.48	40	6	NA	1077.78	724.875	NA	1802.66	342.432	8.02025e+06	0.625571	NA	NA	NA	NA	NA	NA	NA	NA	NA	NA	NA	NA	NA	NA	NA	NA	38.4	0	1	0	0	0	0	NA	NA	NA	NA	NA	NA	NA	NA	NA	NA	NA	NA
8034	controle	5/8hz	12.4	34.48	41	6	2940	1261.03	724.875	NA	1985.91	377.25	8.82952e+06	0.625571	NA	NA	NA	NA	NA	NA	NA	NA	NA	NA	NA	NA	NA	NA	NA	NA	38.6	0	1	0	0	0	0	NA	NA	NA	NA	NA	NA	NA	NA	NA	NA	NA	NA
8034	controle	5/8hz	12.4	34.48	42	7	3160	1345.1	724.875	NA	2069.98	393.223	9.20078e+06	0.625571	0.0228	14.09	118.258	80.7	80	84	21	90	64.3	1	5.54	31.691	28.464	6.708	1.11337	7.7	37.8	0	0	0	0	0	0	NA	NA	NA	NA	NA	NA	NA	NA	NA	NA	NA	NA
8034	controle	5/8hz	12.4	34.48	43	7	2160	1544.41	724.875	NA	2269.29	431.092	1.0081e+07	0.625571	NA	NA	NA	NA	NA	NA	NA	NA	NA	NA	NA	NA	NA	NA	NA	NA	38.3	0	0	0	0	0	0	NA	NA	NA	NA	NA	NA	NA	NA	NA	NA	NA	NA
8034	controle	5/8hz	12.4	34.48	44	7	3200	758.509	724.875	NA	1483.38	281.77	6.61029e+06	0.625571	NA	NA	NA	NA	NA	NA	NA	NA	NA	NA	NA	NA	NA	NA	NA	NA	39.9	0	3	0	0	0	0	NA	NA	NA	NA	NA	NA	NA	NA	NA	NA	NA	NA
8034	controle	5/8hz	12.4	34.48	45	7	2060	1230.81	724.875	NA	1955.68	371.507	8.69603e+06	0.625571	NA	NA	NA	NA	NA	NA	NA	NA	67	0.9	NA	NA	NA	NA	NA	NA	40.3	0	3	0	0	0	0	NA	NA	NA	NA	NA	NA	NA	NA	NA	NA	NA	NA
8034	controle	5/8hz	12.4	34.48	46	7	2040	1398	724.875	NA	2122.87	403.273	9.43439e+06	0.625571	NA	NA	NA	NA	NA	NA	NA	NA	NA	NA	NA	NA	NA	NA	NA	NA	38.5	0	1	0	0	0	0	NA	NA	NA	NA	NA	NA	NA	NA	NA	NA	NA	NA
8034	controle	5/8hz	12.4	34.48	47	7	2200	1359.27	724.875	NA	2084.15	395.915	9.26336e+06	0.625571	NA	NA	NA	NA	NA	NA	NA	NA	NA	NA	NA	NA	NA	NA	NA	NA	38.1	0	0	0	0	0	0	NA	NA	NA	NA	NA	NA	NA	NA	NA	NA	NA	NA
8034	controle	5/8hz	12.4	34.48	48	7	2780	1433.89	724.875	NA	2158.77	410.093	9.5929e+06	0.625571	NA	NA	NA	NA	NA	NA	NA	NA	NA	NA	NA	NA	NA	NA	NA	NA	38.4	0	1	0	0	0	0	NA	NA	NA	NA	NA	NA	NA	NA	NA	NA	NA	NA
8034	controle	5/8hz	12.4	34.48	49	8	2400	1605.81	724.875	NA	2330.68	442.757	1.03521e+07	0.625571	0.25645	15.78	85.9032	NA	82.5	87.5	22	96	70.5	0.875	NA	NA	NA	NA	NA	NA	38.8	0	1	0	0	0	0	NA	NA	NA	NA	NA	NA	NA	NA	NA	NA	NA	NA
8034	controle	5/8hz	12.4	34.48	50	8	3320	1318.65	724.875	NA	2043.53	388.198	9.08398e+06	0.625571	NA	NA	NA	NA	NA	NA	NA	NA	NA	NA	NA	NA	NA	NA	NA	NA	NA	0	0	0	0	0	0	NA	NA	NA	NA	NA	NA	NA	NA	NA	NA	NA	NA
8034	controle	5/8hz	12.4	34.48	51	8	3880	1492.46	724.875	NA	2217.33	421.221	9.85154e+06	0.625571	NA	NA	NA	NA	NA	NA	NA	NA	NA	NA	NA	NA	NA	NA	NA	NA	38.4	0	1	0	0	0	0	NA	NA	NA	NA	NA	NA	NA	NA	NA	NA	NA	NA
8034	controle	5/8hz	12.4	34.48	52	8	3440	1480.18	724.875	NA	2205.05	418.888	9.79731e+06	0.625571	NA	NA	NA	NA	NA	NA	NA	NA	73	0.833333	NA	NA	NA	NA	NA	NA	38.4	0	1	0	0	0	0	NA	NA	NA	NA	NA	NA	NA	NA	NA	NA	NA	NA
8034	controle	5/8hz	12.4	34.48	53	8	3460	1368.72	724.875	NA	2093.59	397.71	9.30507e+06	0.625571	NA	NA	NA	NA	NA	NA	NA	NA	NA	NA	NA	NA	NA	NA	NA	NA	38.6	0	1	0	0	0	0	NA	NA	NA	NA	NA	NA	NA	NA	NA	NA	NA	NA
8034	controle	5/8hz	12.4	34.48	54	8	4500	2597.63	724.875	NA	3322.51	631.204	1.47322e+07	0.625571	NA	NA	NA	NA	NA	NA	NA	NA	NA	NA	NA	NA	NA	NA	NA	NA	38.3	0	0	0	0	0	0	NA	NA	NA	NA	NA	NA	NA	NA	NA	NA	NA	NA
8034	controle	5/8hz	12.4	34.48	55	8	2920	64.2324	724.875	NA	789.107	149.858	3.54424e+06	0.625571	NA	NA	NA	NA	NA	NA	NA	NA	NA	NA	NA	NA	NA	NA	NA	NA	38.2	0	0	0	0	0	0	NA	NA	NA	NA	NA	NA	NA	NA	NA	NA	NA	NA
8034	controle	5/8hz	12.4	34.48	56	9	3180	1619.03	724.875	NA	2343.91	445.27	1.04105e+07	0.625571	NA	NA	NA	NA	NA	NA	NA	NA	79.6	1.65	NA	NA	NA	NA	NA	NA	37.9	0	0	0	0	0	0	NA	NA	NA	NA	NA	NA	NA	NA	NA	NA	NA	NA
8034	controle	5/8hz	12.4	34.48	57	9	2780	1889.19	724.875	NA	2614.06	496.599	1.16036e+07	0.625571	NA	NA	NA	NA	NA	NA	NA	NA	NA	NA	NA	NA	NA	NA	NA	NA	38	0	0	0	0	0	0	NA	NA	NA	NA	NA	NA	NA	NA	NA	NA	NA	NA
8034	controle	5/8hz	12.4	34.48	58	9	4380	2284.97	724.875	NA	3009.85	571.798	1.33514e+07	0.625571	NA	NA	NA	NA	NA	NA	NA	NA	NA	NA	NA	NA	NA	NA	NA	NA	38.5	1	2	0	0	0	0	NA	NA	NA	NA	NA	NA	NA	NA	NA	NA	NA	NA
8034	controle	5/8hz	12.4	34.48	59	9	4720	1440.51	724.875	NA	2165.38	411.35	9.6221e+06	0.625571	NA	NA	NA	NA	NA	NA	NA	NA	NA	NA	NA	NA	NA	NA	NA	NA	38.3	0	0	0	0	0	0	NA	NA	NA	NA	NA	NA	NA	NA	NA	NA	NA	NA
8034	controle	5/8hz	12.4	34.48	60	9	3740	2110.22	724.875	NA	2835.1	538.596	1.25797e+07	0.625571	0.161075	19.185	98.0323	187	84	89	23	99	86.7	1.775	6.46	NA	NA	NA	NA	6.3	38.4	0	1	0	0	0	0	8.1	36	11.4	44.4	31.7	7400	0	0	0	0	0	2664
8034	controle	5/8hz	12.4	34.48	61	9	5020	2504.12	NA	99.8072	2603.92	541.455	1.15116e+07	0.326291	NA	NA	NA	NA	NA	NA	NA	NA	NA	NA	NA	NA	NA	NA	NA	NA	38.6	0	1	0	0	0	0	NA	NA	NA	NA	NA	NA	NA	NA	NA	NA	NA	NA
8034	controle	5/8hz	12.4	34.48	62	9	7520	2805.44	NA	34.1752	2839.62	554.462	1.25379e+07	0.326291	NA	NA	NA	NA	NA	NA	NA	NA	NA	NA	NA	NA	NA	NA	NA	NA	38.4	0	1	0	0	0	0	NA	NA	NA	NA	NA	NA	NA	NA	NA	NA	NA	NA
8034	controle	5/8hz	12.4	34.48	63	9	7520	2486.17	NA	22.9129	2509.08	486.739	1.1079e+07	0.326291	NA	NA	NA	NA	NA	NA	NA	NA	88.6	0.633333	NA	NA	NA	NA	NA	NA	38.8	0	1	0	0	0	0	NA	NA	NA	NA	NA	NA	NA	NA	NA	NA	NA	NA
8034	controle	5/8hz	12.4	34.48	64	9	7340	2796	NA	27.9615	2823.96	548.771	1.24691e+07	0.326291	NA	NA	NA	NA	NA	NA	NA	NA	NA	NA	NA	NA	NA	NA	NA	NA	38.4	0	1	0	0	0	0	NA	NA	NA	NA	NA	NA	NA	NA	NA	NA	NA	NA
8034	controle	5/8hz	12.4	34.48	65	9	7400	2803.55	NA	142.244	2945.8	621.862	1.29992e+07	0.326291	NA	NA	NA	NA	NA	NA	NA	NA	NA	NA	NA	NA	NA	NA	NA	NA	38.4	0	1	0	0	0	0	NA	NA	NA	NA	NA	NA	NA	NA	NA	NA	NA	NA
8034	controle	5/8hz	12.4	34.48	66	9	8000	2677.92	NA	34.4952	2712.42	530.434	1.19761e+07	0.326291	NA	NA	NA	NA	NA	NA	NA	NA	NA	NA	NA	NA	NA	NA	NA	NA	38.5	0	1	0	0	0	0	NA	NA	NA	NA	NA	NA	NA	NA	NA	NA	NA	NA
8034	controle	5/8hz	12.4	34.48	67	10	9300	2785.61	NA	56.9753	2842.58	564.989	1.25494e+07	0.326291	0.50148	27.96	102.323	NA	87	91	23	101	93.2	1.15	NA	NA	NA	NA	NA	NA	38.8	0	1	0	0	0	0	NA	NA	NA	NA	NA	NA	NA	NA	NA	NA	NA	NA
8034	controle	5/8hz	12.4	34.48	68	10	7580	2833.78	NA	61.6263	2895.41	577.058	1.27823e+07	0.326291	NA	NA	NA	NA	NA	NA	NA	NA	NA	NA	NA	NA	NA	NA	NA	NA	38.3	0	0	0	0	0	0	NA	NA	NA	NA	NA	NA	NA	NA	NA	NA	NA	NA
8034	controle	5/8hz	12.4	34.48	69	10	7740	2833.78	NA	536.808	3370.59	874.997	1.48475e+07	0.326291	NA	NA	NA	NA	NA	NA	NA	NA	NA	NA	NA	NA	NA	NA	NA	NA	38.5	0	1	0	0	0	0	NA	NA	NA	NA	NA	NA	NA	NA	NA	NA	NA	NA
8034	controle	5/8hz	12.4	34.48	70	10	7820	2745.93	NA	123.253	2869.19	599.007	1.26622e+07	0.326291	NA	NA	NA	NA	NA	NA	NA	NA	96.1	0.966667	NA	NA	NA	NA	NA	NA	38.7	0	1	0	0	0	0	NA	NA	NA	NA	NA	NA	NA	NA	NA	NA	NA	NA
8034	controle	5/8hz	12.4	34.48	71	10	7620	2833.78	NA	93.4132	2927.19	607.918	1.29282e+07	0.326291	NA	NA	NA	NA	NA	NA	NA	NA	NA	NA	NA	NA	NA	NA	NA	NA	38.6	0	1	0	0	0	0	NA	NA	NA	NA	NA	NA	NA	NA	NA	NA	NA	NA
8034	controle	5/8hz	12.4	34.48	72	10	7760	2833.78	NA	76.9285	2910.71	595.653	1.28552e+07	0.326291	NA	NA	NA	NA	NA	NA	NA	NA	NA	NA	NA	NA	NA	NA	NA	NA	38.4	0	1	0	0	0	0	NA	NA	NA	NA	NA	NA	NA	NA	NA	NA	NA	NA
8034	controle	5/8hz	12.4	34.48	73	10	7840	2833.78	NA	215.871	3049.65	699.026	1.34704e+07	0.326291	NA	NA	NA	NA	NA	NA	NA	NA	NA	NA	NA	NA	NA	NA	NA	NA	38.6	0	1	0	0	0	0	NA	NA	NA	NA	NA	NA	NA	NA	NA	NA	NA	NA
8034	controle	5/8hz	12.4	34.48	74	11	11960	2216.96	NA	50.2391	2267.2	458.6	1.0013e+07	0.326291	0.42551	31.99	111.581	NA	89.5	93	25	108	102	1.475	NA	NA	NA	NA	NA	9.8	38.2	0	0	0	0	0	0	NA	NA	NA	NA	NA	NA	NA	NA	NA	NA	NA	NA
8034	controle	5/8hz	12.4	34.48	75	11	9260	2833.78	NA	117.748	2951.53	626.023	1.30359e+07	0.326291	NA	NA	NA	NA	NA	NA	NA	NA	NA	NA	NA	NA	NA	NA	NA	NA	39	0	1	0	0	0	0	NA	NA	NA	NA	NA	NA	NA	NA	NA	NA	NA	NA
8034	controle	5/8hz	12.4	34.48	76	11	8420	2328.42	NA	51.809	2380.23	480.946	1.05122e+07	0.326291	NA	NA	NA	NA	NA	NA	NA	NA	NA	NA	NA	NA	NA	NA	NA	NA	39.4	0	2	0	0	0	0	NA	NA	NA	NA	NA	NA	NA	NA	NA	NA	NA	NA
8034	controle	5/8hz	12.4	34.48	77	11	9920	2824.33	NA	159.352	2983.69	655.181	1.31784e+07	0.326291	NA	NA	NA	NA	NA	NA	NA	NA	103.3	0.433333	NA	NA	NA	NA	NA	NA	38.9	0	2	0	0	0	0	NA	NA	NA	NA	NA	NA	NA	NA	NA	NA	NA	NA
8034	controle	5/8hz	12.4	34.48	78	11	7460	2833.78	NA	201.741	3035.52	688.514	1.34079e+07	0.326291	NA	NA	NA	NA	NA	NA	NA	NA	NA	NA	NA	NA	NA	NA	NA	NA	39.3	0	2	0	0	0	0	NA	NA	NA	NA	NA	NA	NA	NA	NA	NA	NA	NA
8034	controle	5/8hz	12.4	34.48	79	11	11680	2609.91	NA	101.263	2711.17	575.172	1.1969e+07	0.326291	NA	NA	NA	NA	NA	NA	NA	NA	NA	NA	NA	NA	NA	NA	NA	NA	38.8	0	1	0	0	0	0	NA	NA	NA	NA	NA	NA	NA	NA	NA	NA	NA	NA
8034	controle	5/8hz	12.4	34.48	80	11	7280	2829.06	NA	259.438	3088.5	740.661	1.36289e+07	0.326291	NA	NA	NA	NA	NA	NA	NA	NA	NA	NA	NA	NA	NA	NA	NA	NA	38.8	0	1	0	0	0	0	NA	NA	NA	NA	NA	NA	NA	NA	NA	NA	NA	NA
8034	controle	5/8hz	12.4	34.48	81	12	7880	2833.78	NA	184.472	3018.25	682.859	1.33217e+07	0.326291	0.05091	33.11	113.5	NA	90	96	25	106	105.1	0.45	NA	NA	NA	NA	NA	NA	37.7	0	0	0	0	0	0	NA	NA	NA	NA	NA	NA	NA	NA	NA	NA	NA	NA
8034	controle	5/8hz	12.4	34.48	82	12	10240	2833.78	NA	206.059	3039.84	699.762	1.34162e+07	0.326291	NA	NA	NA	NA	NA	NA	NA	NA	NA	NA	NA	NA	NA	NA	NA	NA	38.5	0	1	0	0	0	0	NA	NA	NA	NA	NA	NA	NA	NA	NA	NA	NA	NA
8034	controle	5/8hz	12.4	34.48	83	12	7680	2833.78	NA	194.676	3028.46	690.85	1.33664e+07	0.326291	NA	NA	NA	NA	NA	NA	NA	NA	NA	NA	NA	NA	NA	NA	NA	NA	38.4	0	1	0	0	0	0	NA	NA	NA	NA	NA	NA	NA	NA	NA	NA	NA	NA
8034	controle	5/8hz	12.4	34.48	84	12	7780	2833.78	NA	198.994	3032.77	694.23	1.33853e+07	0.326291	NA	NA	NA	NA	NA	NA	NA	NA	NA	NA	NA	NA	NA	NA	NA	NA	38.4	0	1	0	0	0	0	NA	NA	NA	NA	NA	NA	NA	NA	NA	NA	NA	NA
8034	controle	5/8hz	12.4	34.48	85	12	7540	2833.78	NA	171.226	3005.01	665.811	1.32727e+07	0.326291	NA	NA	NA	NA	NA	NA	NA	NA	112.5	1.85	NA	NA	NA	NA	NA	NA	38.3	0	0	0	0	0	0	NA	NA	NA	NA	NA	NA	NA	NA	NA	NA	NA	NA
8034	controle	5/8hz	12.4	34.48	86	12	7980	2833.78	NA	140.384	2974.16	642.864	1.31362e+07	0.326291	NA	NA	NA	NA	NA	NA	NA	NA	NA	NA	NA	NA	NA	NA	NA	NA	NA	NA	NA	NA	NA	NA	NA	NA	NA	NA	NA	NA	NA	NA	NA	NA	NA	NA	NA
8034	controle	5/8hz	12.4	34.48	87	12	8000	2833.78	NA	494.181	3327.96	906.089	1.47029e+07	0.326291	NA	NA	NA	NA	NA	NA	NA	NA	NA	NA	NA	NA	NA	NA	NA	NA	NA	NA	NA	NA	NA	NA	NA	NA	NA	NA	NA	NA	NA	NA	NA	NA	NA	NA	NA
8034	controle	5/8hz	12.4	34.48	88	13	8000	2833.78	NA	0	2833.78	538.418	1.25145e+07	0.326291	NA	NA	NA	NA	NA	NA	NA	NA	NA	NA	NA	NA	NA	NA	NA	NA	NA	NA	NA	NA	NA	NA	NA	NA	NA	NA	NA	NA	NA	NA	NA	NA	NA	NA	NA
8034	controle	5/8hz	12.4	34.48	89	13	14420	2799.78	NA	78.7004	2878.48	590.51	1.27128e+07	0.326291	NA	NA	NA	NA	NA	NA	NA	NA	NA	NA	NA	NA	NA	NA	NA	NA	NA	NA	NA	NA	NA	NA	NA	NA	NA	NA	NA	NA	NA	NA	NA	NA	NA	NA	NA
8034	controle	5/8hz	12.4	34.48	90	13	10920	2815.83	NA	59.9115	2875.74	579.582	1.27005e+07	0.326291	0.569887	33.51	115	NA	93	99	25	109	115	0.5	6.33	32.746	27.539	7.095	1.18908	12.6	NA	NA	NA	NA	NA	NA	NA	NA	NA	NA	NA	NA	NA	NA	NA	NA	NA	NA	NA
8034	controle	5/8hz	12.4	34.48	1	1	NA	NA	NA	NA	NA	NA	NA	NA	0.66106	13.55	97.3	80.3	71.5	74	17	77	NA	NA	NA	NA	NA	NA	NA	NA	NA	NA	NA	NA	NA	NA	NA	6.7	34	10.6	50.7	31.2	10000	0	100	0	6700	3000	200
8037	apex	3/4hz	9.2	29.5	4	1	200	8.50134	724.875	NA	733.376	139.269	3.29812e+06	0.627734	NA	NA	NA	NA	NA	NA	NA	NA	NA	NA	NA	NA	NA	NA	NA	NA	38	0	0	2	11	5	5	NA	NA	NA	NA	NA	NA	NA	NA	NA	NA	NA	NA
8037	apex	3/4hz	9.2	29.5	5	1	620	0	724.875	NA	724.875	137.654	3.26057e+06	0.627734	NA	NA	NA	NA	NA	NA	NA	NA	NA	NA	NA	NA	NA	NA	NA	NA	38.7	0	1	0	0	0	0	NA	NA	NA	NA	NA	NA	NA	NA	NA	NA	NA	NA
8037	apex	3/4hz	9.2	29.5	6	1	520	7.55675	724.875	NA	732.432	139.09	3.29395e+06	0.627734	NA	NA	NA	NA	NA	NA	NA	NA	NA	NA	NA	NA	NA	NA	NA	NA	38.7	0	1	0	0	0	0	NA	NA	NA	NA	NA	NA	NA	NA	NA	NA	NA	NA
8037	apex	3/4hz	9.2	29.5	7	2	820	9.44593	724.875	NA	734.321	139.448	3.30229e+06	0.627734	0.03039	14.48	112.484	NA	70.5	74.5	17	77	34.9	0.675	NA	NA	NA	NA	NA	NA	38.1	0	0	0	0	0	0	NA	NA	NA	NA	NA	NA	NA	NA	NA	NA	NA	NA
8037	apex	3/4hz	9.2	29.5	8	2	440	0	724.875	NA	724.875	137.654	3.26057e+06	0.627734	NA	NA	NA	NA	NA	NA	NA	NA	NA	NA	NA	NA	NA	NA	NA	NA	39.1	0	2	0	0	0	0	NA	NA	NA	NA	NA	NA	NA	NA	NA	NA	NA	NA
8037	apex	3/4hz	9.2	29.5	9	2	140	0	318.945	NA	318.945	60.5677	1.43465e+06	0.627734	NA	NA	NA	NA	NA	NA	NA	NA	NA	NA	NA	NA	NA	NA	NA	NA	39.3	3	5	0	0	0	0	NA	NA	NA	NA	NA	NA	NA	NA	NA	NA	NA	NA
8037	apex	3/4hz	9.2	29.5	10	2	420	NA	391.433	NA	391.433	74.333	1.76071e+06	0.627734	NA	NA	NA	NA	NA	NA	NA	NA	33.8	-0.366667	NA	NA	NA	NA	NA	NA	39	2	3	0	0	0	0	NA	NA	NA	NA	NA	NA	NA	NA	NA	NA	NA	NA
8037	apex	3/4hz	9.2	29.5	11	2	2840	NA	724.875	NA	724.875	137.654	3.26057e+06	0.627734	NA	NA	NA	NA	NA	NA	NA	NA	NA	NA	NA	NA	NA	NA	NA	NA	38.5	3	5	0	0	0	0	NA	NA	NA	NA	NA	NA	NA	NA	NA	NA	NA	NA
8037	apex	3/4hz	9.2	29.5	12	2	1480	0	724.875	NA	724.875	137.654	3.26057e+06	0.627734	NA	NA	NA	NA	NA	NA	NA	NA	NA	NA	NA	NA	NA	NA	NA	NA	38.7	3	4	0	0	0	0	NA	NA	NA	NA	NA	NA	NA	NA	NA	NA	NA	NA
8037	apex	3/4hz	9.2	29.5	13	2	1400	0	724.875	NA	724.875	137.654	3.26057e+06	0.627734	NA	NA	NA	NA	NA	NA	NA	NA	NA	NA	NA	NA	NA	NA	NA	NA	38.7	3	4	0	0	0	0	NA	NA	NA	NA	NA	NA	NA	NA	NA	NA	NA	NA
8037	apex	3/4hz	9.2	29.5	14	3	1340	0	724.875	NA	724.875	137.654	3.26057e+06	0.627734	0.06078	14.27	NA	51.8	72	76.5	17.5	78	34.9	0.275	5.5	6.676	3.496	1.888	1.90961	12.6	38.3	0	1	0	0	0	0	NA	NA	NA	NA	NA	NA	NA	NA	NA	NA	NA	NA
8037	apex	3/4hz	9.2	29.5	15	3	1400	2.83378	724.875	NA	727.709	138.192	3.27309e+06	0.627734	NA	NA	NA	NA	NA	NA	NA	NA	NA	NA	NA	NA	NA	NA	NA	NA	38.5	0	0	0	0	0	0	NA	NA	NA	NA	NA	NA	NA	NA	NA	NA	NA	NA
8037	apex	3/4hz	9.2	29.5	16	3	940	34.95	724.875	NA	759.825	144.294	3.41492e+06	0.627734	NA	NA	NA	NA	NA	NA	NA	NA	NA	NA	NA	NA	NA	NA	NA	NA	38.2	0	0	0	0	0	0	NA	NA	NA	NA	NA	NA	NA	NA	NA	NA	NA	NA
8037	apex	3/4hz	9.2	29.5	17	3	1580	0	724.875	NA	724.875	137.654	3.26057e+06	0.627734	NA	NA	NA	NA	NA	NA	NA	NA	35.6	0.233333	NA	NA	NA	NA	NA	NA	38.2	0	0	0	0	0	0	NA	NA	NA	NA	NA	NA	NA	NA	NA	NA	NA	NA
8037	apex	3/4hz	9.2	29.5	18	3	1620	0	724.875	NA	724.875	137.654	3.26057e+06	0.627734	NA	NA	NA	NA	NA	NA	NA	NA	NA	NA	NA	NA	NA	NA	NA	NA	38.3	0	0	0	0	0	0	NA	NA	NA	NA	NA	NA	NA	NA	NA	NA	NA	NA
8037	apex	3/4hz	9.2	29.5	19	3	1740	4.72297	724.875	NA	729.598	138.551	3.28143e+06	0.627734	NA	NA	NA	NA	NA	NA	NA	NA	NA	NA	NA	NA	NA	NA	NA	NA	NA	0	0	0	0	0	0	NA	NA	NA	NA	NA	NA	NA	NA	NA	NA	NA	NA
8037	apex	3/4hz	9.2	29.5	20	3	2040	37.7837	724.875	NA	762.659	144.833	3.42743e+06	0.627734	NA	NA	NA	NA	NA	NA	NA	NA	NA	NA	NA	NA	NA	NA	NA	NA	38.1	0	0	0	0	0	0	NA	NA	NA	NA	NA	NA	NA	NA	NA	NA	NA	NA
8037	apex	3/4hz	9.2	29.5	21	4	2280	36.8391	724.875	NA	761.714	144.653	3.42326e+06	0.627734	0.04559	14.49	98.6774	NA	73	77	17	79	38.1	0.625	NA	NA	NA	NA	NA	NA	38.3	1	1	0	0	0	0	NA	NA	NA	NA	NA	NA	NA	NA	NA	NA	NA	NA
8037	apex	3/4hz	9.2	29.5	22	4	2420	17.0027	724.875	NA	741.878	140.884	3.33566e+06	0.627734	NA	NA	NA	NA	NA	NA	NA	NA	NA	NA	NA	NA	NA	NA	NA	NA	38.3	1	2	0	0	0	0	NA	NA	NA	NA	NA	NA	NA	NA	NA	NA	NA	NA
8037	apex	3/4hz	9.2	29.5	23	4	2260	21.7257	724.875	NA	746.601	141.782	3.35652e+06	0.627734	NA	NA	NA	NA	NA	NA	NA	NA	NA	NA	NA	NA	NA	NA	NA	NA	38.7	2	3	0	0	0	0	NA	NA	NA	NA	NA	NA	NA	NA	NA	NA	NA	NA
8037	apex	3/4hz	9.2	29.5	24	4	2040	35.8946	724.875	NA	760.77	144.474	3.41909e+06	0.627734	NA	NA	NA	NA	NA	NA	NA	NA	39.4	0.433333	NA	NA	NA	NA	NA	NA	38.5	0	1	0	0	0	0	NA	NA	NA	NA	NA	NA	NA	NA	NA	NA	NA	NA
8037	apex	3/4hz	9.2	29.5	25	4	1580	16.0581	724.875	NA	740.933	140.705	3.33149e+06	0.627734	NA	NA	NA	NA	NA	NA	NA	NA	NA	NA	NA	NA	NA	NA	NA	NA	38.5	2	2	0	0	0	0	NA	NA	NA	NA	NA	NA	NA	NA	NA	NA	NA	NA
8037	apex	3/4hz	9.2	29.5	26	4	1400	75.5675	724.875	NA	800.442	152.012	3.59429e+06	0.627734	NA	NA	NA	NA	NA	NA	NA	NA	NA	NA	NA	NA	NA	NA	NA	NA	38.1	1	2	0	0	0	0	NA	NA	NA	NA	NA	NA	NA	NA	NA	NA	NA	NA
8037	apex	3/4hz	9.2	29.5	27	4	1300	62.3432	724.875	NA	787.218	149.499	3.53589e+06	0.627734	NA	NA	NA	NA	NA	NA	NA	NA	NA	NA	NA	NA	NA	NA	NA	NA	38.4	3	4	0	0	0	0	NA	NA	NA	NA	NA	NA	NA	NA	NA	NA	NA	NA
8037	apex	3/4hz	9.2	29.5	28	5	1420	183.251	724.875	NA	908.126	172.471	4.06984e+06	0.627734	NA	NA	NA	NA	75.5	80	19	81	40.2	0.2	5.67	30.171	15.131	2.23	1.99399	14.7	38.5	2	2	0	0	0	0	NA	NA	NA	NA	NA	NA	NA	NA	NA	NA	NA	NA
8037	apex	3/4hz	9.2	29.5	29	5	4160	NA	724.875	NA	NA	NA	NA	0.627734	NA	NA	NA	NA	NA	NA	NA	NA	NA	NA	NA	NA	NA	NA	NA	NA	38.2	2	2	0	0	0	0	NA	NA	NA	NA	NA	NA	NA	NA	NA	NA	NA	NA
8037	apex	3/4hz	9.2	29.5	30	5	1880	139.8	724.875	NA	864.675	164.216	3.87796e+06	0.627734	0.05319	13.51	84.8065	68.4	NA	NA	NA	NA	NA	NA	NA	NA	NA	NA	NA	NA	38.4	1	2	0	0	0	0	10	44.5	13.5	44.5	30.3	7800	0	78	0	0	0	2730
8037	apex	3/4hz	9.2	29.5	31	5	1620	149.246	724.875	NA	874.121	166.01	3.91967e+06	0.627734	NA	NA	NA	NA	NA	NA	NA	NA	NA	NA	NA	NA	NA	NA	NA	NA	38.3	0	0	0	0	0	0	NA	NA	NA	NA	NA	NA	NA	NA	NA	NA	NA	NA
8037	apex	3/4hz	9.2	29.5	32	5	1420	173.805	724.875	NA	898.68	170.677	4.02813e+06	0.627734	NA	NA	NA	NA	NA	NA	NA	NA	NA	NA	NA	NA	NA	NA	NA	NA	38.3	0	0	0	0	0	0	NA	NA	NA	NA	NA	NA	NA	NA	NA	NA	NA	NA
8037	apex	3/4hz	9.2	29.5	33	5	1420	234.259	724.875	NA	959.134	182.163	4.29511e+06	0.627734	NA	NA	NA	NA	NA	NA	NA	NA	42.1	0.38	NA	NA	NA	NA	NA	NA	38.1	2	2	0	0	0	0	NA	NA	NA	NA	NA	NA	NA	NA	NA	NA	NA	NA
8037	apex	3/4hz	9.2	29.5	34	5	2100	260.708	724.875	NA	985.583	187.188	4.41191e+06	0.627734	NA	NA	NA	NA	NA	NA	NA	NA	NA	NA	NA	NA	NA	NA	NA	NA	38.4	1	3	0	0	0	0	NA	NA	NA	NA	NA	NA	NA	NA	NA	NA	NA	NA
8037	apex	3/4hz	9.2	29.5	35	6	1820	293.769	724.875	NA	1018.64	193.47	4.55791e+06	0.627734	0.05318	12.32	100.906	NA	77	81	19	83	42.8	0.35	NA	NA	NA	NA	NA	NA	38.5	0	1	0	0	0	0	NA	NA	NA	NA	NA	NA	NA	NA	NA	NA	NA	NA
8037	apex	3/4hz	9.2	29.5	36	6	2560	270.154	724.875	NA	995.029	188.983	4.45362e+06	0.627734	NA	NA	NA	NA	NA	NA	NA	NA	NA	NA	NA	NA	NA	NA	NA	NA	38.5	0	1	0	0	0	0	NA	NA	NA	NA	NA	NA	NA	NA	NA	NA	NA	NA
8037	apex	3/4hz	9.2	29.5	37	6	2440	398.618	724.875	NA	1123.49	213.391	5.02095e+06	0.627734	NA	NA	NA	NA	NA	NA	NA	NA	NA	NA	NA	NA	NA	NA	NA	NA	38.5	1	2	0	0	0	0	NA	NA	NA	NA	NA	NA	NA	NA	NA	NA	NA	NA
8037	apex	3/4hz	9.2	29.5	38	6	2300	387.283	724.875	NA	1112.16	211.238	4.97089e+06	0.627734	NA	NA	NA	NA	NA	NA	NA	NA	NA	NA	NA	NA	NA	NA	NA	NA	38.3	1	1	0	0	0	0	NA	NA	NA	NA	NA	NA	NA	NA	NA	NA	NA	NA
8037	apex	3/4hz	9.2	29.5	39	6	2200	434.513	724.875	NA	1159.39	220.211	5.17946e+06	0.627734	NA	NA	NA	NA	NA	NA	NA	NA	47	1.05	NA	NA	NA	NA	NA	NA	38.3	0	0	0	0	0	0	NA	NA	NA	NA	NA	NA	NA	NA	NA	NA	NA	NA
8037	apex	3/4hz	9.2	29.5	40	6	1440	162.47	724.875	NA	887.345	168.523	3.97807e+06	0.627734	NA	NA	NA	NA	NA	NA	NA	NA	NA	NA	NA	NA	NA	NA	NA	NA	40.2	0	3	0	0	0	0	NA	NA	NA	NA	NA	NA	NA	NA	NA	NA	NA	NA
8037	apex	3/4hz	9.2	29.5	41	6	1100	92.5702	724.875	NA	817.445	155.242	3.66938e+06	0.627734	NA	NA	NA	NA	NA	NA	NA	NA	NA	NA	NA	NA	NA	NA	NA	NA	40	0	3	0	0	0	0	NA	NA	NA	NA	NA	NA	NA	NA	NA	NA	NA	NA
8037	apex	3/4hz	9.2	29.5	42	7	2940	443.014	724.875	NA	1167.89	221.826	5.21701e+06	0.627734	0.05328	10.59	107.065	76.6	76	81	20.5	84	48.6	0.533333	5.66	42.334	21.882	3.915	1.93465	6.3	39.1	0	2	0	0	0	0	NA	NA	NA	NA	NA	NA	NA	NA	NA	NA	NA	NA
8037	apex	3/4hz	9.2	29.5	43	7	2940	540.307	724.875	NA	1265.18	240.312	5.64667e+06	0.627734	NA	NA	NA	NA	NA	NA	NA	NA	NA	NA	NA	NA	NA	NA	NA	NA	38.1	0	0	0	0	0	0	NA	NA	NA	NA	NA	NA	NA	NA	NA	NA	NA	NA
8037	apex	3/4hz	9.2	29.5	44	7	3660	NA	724.875	NA	NA	NA	NA	0.627734	NA	NA	NA	NA	NA	NA	NA	NA	NA	NA	NA	NA	NA	NA	NA	NA	38.6	0	1	0	0	0	0	NA	NA	NA	NA	NA	NA	NA	NA	NA	NA	NA	NA
8037	apex	3/4hz	9.2	29.5	45	7	4040	662.16	724.875	NA	1387.04	263.464	6.18479e+06	0.627734	NA	NA	NA	NA	NA	NA	NA	NA	50.5	0.633333	NA	NA	NA	NA	NA	NA	38.4	0	1	0	0	0	0	NA	NA	NA	NA	NA	NA	NA	NA	NA	NA	NA	NA
8037	apex	3/4hz	9.2	29.5	46	7	1980	400.508	724.875	NA	1125.38	213.75	5.02929e+06	0.627734	NA	NA	NA	NA	NA	NA	NA	NA	NA	NA	NA	NA	NA	NA	NA	NA	38.5	0	1	0	0	0	0	NA	NA	NA	NA	NA	NA	NA	NA	NA	NA	NA	NA
8037	apex	3/4hz	9.2	29.5	47	7	2820	549.753	724.875	NA	1274.63	242.107	5.68838e+06	0.627734	NA	NA	NA	NA	NA	NA	NA	NA	NA	NA	NA	NA	NA	NA	NA	NA	38.6	0	1	0	0	0	0	NA	NA	NA	NA	NA	NA	NA	NA	NA	NA	NA	NA
8037	apex	3/4hz	9.2	29.5	48	7	3600	517.637	724.875	NA	1242.51	236.005	5.54655e+06	0.627734	NA	NA	NA	NA	NA	NA	NA	NA	NA	NA	NA	NA	NA	NA	NA	NA	38.5	0	1	0	0	0	0	NA	NA	NA	NA	NA	NA	NA	NA	NA	NA	NA	NA
8037	apex	3/4hz	9.2	29.5	49	8	2260	NA	724.875	NA	724.875	137.654	3.26057e+06	0.627734	0.27355	8.93	85.5938	NA	76	81.5	22	NA	53.7	0.8	NA	NA	NA	NA	NA	NA	38	1	1	0	0	0	0	NA	NA	NA	NA	NA	NA	NA	NA	NA	NA	NA	NA
8037	apex	3/4hz	9.2	29.5	50	8	3200	648.936	724.875	NA	1373.81	260.952	6.12639e+06	0.627734	NA	NA	NA	NA	NA	NA	NA	NA	NA	NA	NA	NA	NA	NA	NA	NA	38.2	0	0	0	0	0	0	NA	NA	NA	NA	NA	NA	NA	NA	NA	NA	NA	NA
8037	apex	3/4hz	9.2	29.5	51	8	2960	670.661	724.875	NA	1395.54	265.079	6.22234e+06	0.627734	NA	NA	NA	NA	NA	NA	NA	NA	NA	NA	NA	NA	NA	NA	NA	NA	38.6	0	1	0	0	0	0	NA	NA	NA	NA	NA	NA	NA	NA	NA	NA	NA	NA
8037	apex	3/4hz	9.2	29.5	52	8	3000	818.018	724.875	NA	1542.89	293.077	6.87309e+06	0.627734	NA	NA	NA	NA	NA	NA	NA	NA	56.4	0.9	NA	NA	NA	NA	NA	NA	37.4	0	0	0	0	0	0	NA	NA	NA	NA	NA	NA	NA	NA	NA	NA	NA	NA
8037	apex	3/4hz	9.2	29.5	53	8	2500	310.771	724.875	NA	1035.65	196.7	4.633e+06	0.627734	NA	NA	NA	NA	NA	NA	NA	NA	NA	NA	NA	NA	NA	NA	NA	NA	38.7	0	1	0	0	0	0	NA	NA	NA	NA	NA	NA	NA	NA	NA	NA	NA	NA
8037	apex	3/4hz	9.2	29.5	54	8	2320	NA	724.875	NA	NA	NA	NA	0.627734	NA	NA	NA	NA	NA	NA	NA	NA	NA	NA	NA	NA	NA	NA	NA	NA	38	0	0	0	0	0	0	NA	NA	NA	NA	NA	NA	NA	NA	NA	NA	NA	NA
8037	apex	3/4hz	9.2	29.5	55	8	4240	899.253	724.875	NA	1624.13	308.512	7.23184e+06	0.627734	NA	NA	NA	NA	NA	NA	NA	NA	NA	NA	NA	NA	NA	NA	NA	NA	38.9	0	2	0	0	0	0	NA	NA	NA	NA	NA	NA	NA	NA	NA	NA	NA	NA
8037	apex	3/4hz	9.2	29.5	56	9	3320	1180.74	724.875	NA	1905.62	361.995	8.47494e+06	0.627734	NA	NA	NA	NA	NA	NA	NA	NA	NA	NA	NA	NA	NA	NA	NA	NA	38.8	0	1	0	0	0	0	NA	NA	NA	NA	NA	NA	NA	NA	NA	NA	NA	NA
8037	apex	3/4hz	9.2	29.5	57	9	2440	980.488	724.875	NA	1705.36	323.946	7.59059e+06	0.627734	NA	NA	NA	NA	NA	NA	NA	NA	NA	NA	NA	NA	NA	NA	NA	NA	38.8	0	1	0	0	0	0	NA	NA	NA	NA	NA	NA	NA	NA	NA	NA	NA	NA
8037	apex	3/4hz	9.2	29.5	58	9	5560	1005.99	724.875	NA	1730.87	328.792	7.70322e+06	0.627734	NA	NA	NA	NA	NA	NA	NA	NA	NA	NA	NA	NA	NA	NA	NA	NA	38.4	0	1	0	0	0	0	NA	NA	NA	NA	NA	NA	NA	NA	NA	NA	NA	NA
8037	apex	3/4hz	9.2	29.5	59	9	2240	694.276	724.875	NA	1419.15	269.566	6.32662e+06	0.627734	NA	NA	NA	NA	NA	NA	NA	NA	NA	NA	NA	NA	NA	NA	NA	NA	38.5	1	2	0	0	0	0	NA	NA	NA	NA	NA	NA	NA	NA	NA	NA	NA	NA
8037	apex	3/4hz	9.2	29.5	60	9	1260	347.61	724.875	NA	1072.49	203.7	4.79568e+06	0.627734	0.17476	9.91	95.7419	198	83.5	86.5	21.5	92	63.9	0.9375	5.94	31.763	22	6.406	1.44377	14.7	38.4	0	1	0	0	0	0	9.5	39	11.9	41.1	30.5	7400	0	296	0	0	0	2516
8037	apex	3/4hz	9.2	29.5	61	9	3440	664.994	NA	196.119	861.113	249.315	3.78907e+06	0.436866	NA	NA	NA	NA	NA	NA	NA	NA	NA	NA	NA	NA	NA	NA	NA	NA	38.6	0	1	1	0	0	0	NA	NA	NA	NA	NA	NA	NA	NA	NA	NA	NA	NA
8037	apex	3/4hz	9.2	29.5	62	9	7060	1416.89	NA	184.104	1600.99	384.642	7.05736e+06	0.436866	NA	NA	NA	NA	NA	NA	NA	NA	NA	NA	NA	NA	NA	NA	NA	NA	38.1	0	0	0	0	0	0	NA	NA	NA	NA	NA	NA	NA	NA	NA	NA	NA	NA
8037	apex	3/4hz	9.2	29.5	63	9	4900	1416.89	NA	96.1215	1513.01	329.477	6.67499e+06	0.436866	NA	NA	NA	NA	NA	NA	NA	NA	65	0.366667	NA	NA	NA	NA	NA	NA	38.6	0	1	0	0	0	0	NA	NA	NA	NA	NA	NA	NA	NA	NA	NA	NA	NA
8037	apex	3/4hz	9.2	29.5	64	9	4700	1416.89	NA	175.189	1592.08	379.053	7.01862e+06	0.436866	NA	NA	NA	NA	NA	NA	NA	NA	NA	NA	NA	NA	NA	NA	NA	NA	38.7	0	1	0	0	0	0	NA	NA	NA	NA	NA	NA	NA	NA	NA	NA	NA	NA
8037	apex	3/4hz	9.2	29.5	65	9	5640	1314.87	NA	268.985	1583.86	418.48	6.97573e+06	0.436866	NA	NA	NA	NA	NA	NA	NA	NA	NA	NA	NA	NA	NA	NA	NA	NA	38.6	0	1	0	0	0	0	NA	NA	NA	NA	NA	NA	NA	NA	NA	NA	NA	NA
8037	apex	3/4hz	9.2	29.5	66	9	4540	1375.33	NA	209.297	1584.63	392.542	6.9833e+06	0.436866	NA	NA	NA	NA	NA	NA	NA	NA	NA	NA	NA	NA	NA	NA	NA	NA	38.6	0	1	0	0	0	0	NA	NA	NA	NA	NA	NA	NA	NA	NA	NA	NA	NA
8037	apex	3/4hz	9.2	29.5	67	10	5520	1366.83	NA	173.089	1539.92	388.475	6.80266e+06	0.436866	0.31153	19.17	84.7097	NA	84	90	22	94	69.2	1.05	NA	NA	NA	NA	NA	NA	38.4	0	1	0	0	0	0	NA	NA	NA	NA	NA	NA	NA	NA	NA	NA	NA	NA
8037	apex	3/4hz	9.2	29.5	68	10	4060	1407.44	NA	176.622	1584.07	398.821	6.99767e+06	0.436866	NA	NA	NA	NA	NA	NA	NA	NA	NA	NA	NA	NA	NA	NA	NA	NA	38.8	0	1	0	0	0	0	NA	NA	NA	NA	NA	NA	NA	NA	NA	NA	NA	NA
8037	apex	3/4hz	9.2	29.5	69	10	6380	1763.56	NA	195.854	1959.41	480.791	8.65549e+06	0.436866	NA	NA	NA	NA	NA	NA	NA	NA	NA	NA	NA	NA	NA	NA	NA	NA	38.8	0	1	0	0	0	0	NA	NA	NA	NA	NA	NA	NA	NA	NA	NA	NA	NA
8037	apex	3/4hz	9.2	29.5	70	10	5800	2773.33	NA	80.0685	2853.39	586.503	1.26021e+07	0.436866	NA	NA	NA	NA	NA	NA	NA	NA	71.8	0.866667	NA	NA	NA	NA	NA	NA	39	0	2	0	0	0	0	NA	NA	NA	NA	NA	NA	NA	NA	NA	NA	NA	NA
8037	apex	3/4hz	9.2	29.5	71	10	3600	1140.12	NA	145.615	1285.74	324.961	5.67983e+06	0.436866	NA	NA	NA	NA	NA	NA	NA	NA	NA	NA	NA	NA	NA	NA	NA	NA	38.8	0	1	0	0	0	0	NA	NA	NA	NA	NA	NA	NA	NA	NA	NA	NA	NA
8037	apex	3/4hz	9.2	29.5	72	10	5680	1616.2	NA	187.219	1803.42	446.369	7.9665e+06	0.436866	NA	NA	NA	NA	NA	NA	NA	NA	NA	NA	NA	NA	NA	NA	NA	NA	39.3	0	2	0	0	0	0	NA	NA	NA	NA	NA	NA	NA	NA	NA	NA	NA	NA
8037	apex	3/4hz	9.2	29.5	73	10	4180	1553.86	NA	213.516	1767.37	454.089	7.80764e+06	0.436866	NA	NA	NA	NA	NA	NA	NA	NA	NA	NA	NA	NA	NA	NA	NA	NA	39.3	0	2	0	0	0	0	NA	NA	NA	NA	NA	NA	NA	NA	NA	NA	NA	NA
8037	apex	3/4hz	9.2	29.5	74	11	4780	2729.88	NA	210.769	2940.64	675.488	1.2989e+07	0.436866	0.20517	18.81	78.5667	NA	84	89	22	97	72.9	0.275	5.72	40.59	32.572	5.304	1.24616	13.3	39.5	0	3	0	0	0	0	NA	NA	NA	NA	NA	NA	NA	NA	NA	NA	NA	NA
8037	apex	3/4hz	9.2	29.5	75	11	5040	1556.69	NA	71.8261	1628.52	352.011	7.18893e+06	0.436866	NA	NA	NA	NA	NA	NA	NA	NA	NA	NA	NA	NA	NA	NA	NA	NA	39.3	0	2	0	0	0	0	NA	NA	NA	NA	NA	NA	NA	NA	NA	NA	NA	NA
8037	apex	3/4hz	9.2	29.5	76	11	6880	1619.03	NA	345.001	1964.03	577.752	8.65963e+06	0.436866	NA	NA	NA	NA	NA	NA	NA	NA	NA	NA	NA	NA	NA	NA	NA	NA	39	0	2	0	0	0	0	NA	NA	NA	NA	NA	NA	NA	NA	NA	NA	NA	NA
8037	apex	3/4hz	9.2	29.5	77	11	5560	0	NA	171.912	171.912	134.607	752269	0.436866	NA	NA	NA	NA	NA	NA	NA	NA	74.8	0.633333	NA	NA	NA	NA	NA	NA	38.5	1	1	0	0	0	0	NA	NA	NA	NA	NA	NA	NA	NA	NA	NA	NA	NA
8037	apex	3/4hz	9.2	29.5	78	11	5820	1768.28	NA	384.25	2152.53	636.841	9.49048e+06	0.436866	NA	NA	NA	NA	NA	NA	NA	NA	NA	NA	NA	NA	NA	NA	NA	NA	38.7	0	1	0	0	0	0	NA	NA	NA	NA	NA	NA	NA	NA	NA	NA	NA	NA
8037	apex	3/4hz	9.2	29.5	79	11	5600	1902.41	NA	246.485	2148.9	554.456	9.47999e+06	0.436866	NA	NA	NA	NA	NA	NA	NA	NA	NA	NA	NA	NA	NA	NA	NA	NA	38.9	0	2	0	0	0	0	NA	NA	NA	NA	NA	NA	NA	NA	NA	NA	NA	NA
8037	apex	3/4hz	9.2	29.5	80	11	4020	1824.01	NA	326.554	2150.56	602.254	9.48412e+06	0.436866	NA	NA	NA	NA	NA	NA	NA	NA	NA	NA	NA	NA	NA	NA	NA	NA	38.9	0	2	0	0	0	0	NA	NA	NA	NA	NA	NA	NA	NA	NA	NA	NA	NA
8037	apex	3/4hz	9.2	29.5	81	12	5860	1635.09	NA	104.225	1739.32	388.211	7.6824e+06	0.436866	0.31153	24.97	73.7419	NA	89	93	23	100	80	1.3	NA	NA	NA	NA	NA	NA	38.7	0	1	0	0	0	0	NA	NA	NA	NA	NA	NA	NA	NA	NA	NA	NA	NA
8037	apex	3/4hz	9.2	29.5	82	12	7120	2517.34	NA	255.599	2772.94	668.46	1.22489e+07	0.436866	NA	NA	NA	NA	NA	NA	NA	NA	NA	NA	NA	NA	NA	NA	NA	NA	38.7	0	1	0	0	0	0	NA	NA	NA	NA	NA	NA	NA	NA	NA	NA	NA	NA
8037	apex	3/4hz	9.2	29.5	83	12	6620	1869.35	NA	331.818	2201.17	602.049	9.7248e+06	0.436866	NA	NA	NA	NA	NA	NA	NA	NA	NA	NA	NA	NA	NA	NA	NA	NA	39	0	2	0	0	0	0	NA	NA	NA	NA	NA	NA	NA	NA	NA	NA	NA	NA
8037	apex	3/4hz	9.2	29.5	84	12	6380	2003.48	NA	377.194	2380.68	661.294	1.05181e+07	0.436866	NA	NA	NA	NA	NA	NA	NA	NA	NA	NA	NA	NA	NA	NA	NA	NA	38.9	0	2	0	0	0	0	NA	NA	NA	NA	NA	NA	NA	NA	NA	NA	NA	NA
8037	apex	3/4hz	9.2	29.5	85	12	5620	1972.31	NA	406.264	2378.58	677	1.05092e+07	0.436866	NA	NA	NA	NA	NA	NA	NA	NA	84.8	1.2	NA	NA	NA	NA	NA	NA	38.7	0	1	0	0	0	0	NA	NA	NA	NA	NA	NA	NA	NA	NA	NA	NA	NA
8037	apex	3/4hz	9.2	29.5	86	12	6420	2082.83	NA	430.016	2512.84	715.669	1.11024e+07	0.436866	NA	NA	NA	NA	NA	NA	NA	NA	NA	NA	NA	NA	NA	NA	NA	NA	NA	NA	NA	NA	NA	NA	NA	NA	NA	NA	NA	NA	NA	NA	NA	NA	NA	NA	NA
8037	apex	3/4hz	9.2	29.5	87	12	6920	1936.42	NA	263.398	2199.81	563.887	9.71799e+06	0.436866	NA	NA	NA	NA	NA	NA	NA	NA	NA	NA	NA	NA	NA	NA	NA	NA	NA	NA	NA	NA	NA	NA	NA	NA	NA	NA	NA	NA	NA	NA	NA	NA	NA	NA	NA
8037	apex	3/4hz	9.2	29.5	88	13	NA	1784.34	NA	493.118	2277.46	774.94	1.00657e+07	0.436866	NA	NA	NA	NA	NA	NA	NA	NA	NA	NA	NA	NA	NA	NA	NA	NA	NA	NA	NA	NA	NA	NA	NA	NA	NA	NA	NA	NA	NA	NA	NA	NA	NA	NA	NA
8037	apex	3/4hz	9.2	29.5	89	13	6940	1991.2	NA	483.278	2474.48	805.547	1.09357e+07	0.436866	NA	NA	NA	NA	NA	NA	NA	NA	NA	NA	NA	NA	NA	NA	NA	NA	NA	NA	NA	NA	NA	NA	NA	NA	NA	NA	NA	NA	NA	NA	NA	NA	NA	NA	NA
8037	apex	3/4hz	9.2	29.5	90	13	7720	2131	NA	386.981	2517.98	746.981	1.11262e+07	0.436866	0.40271	21.98	83.871	NA	89	93	23	101	89.3	0.9	6.43	38.761	28.357	6.288	1.36689	13.3	NA	NA	NA	NA	NA	NA	NA	NA	NA	NA	NA	NA	NA	NA	NA	NA	NA	NA	NA
8037	apex	3/4hz	9.2	29.5	1	1	NA	NA	NA	NA	NA	NA	NA	NA	0.07599	21.69	103.3	53.3	68.5	71	16.5	74	NA	NA	NA	NA	NA	NA	NA	NA	NA	NA	NA	NA	NA	NA	NA	10.6	55	16.8	51.9	30.5	10900	0	0	0	8829	1635	436
8040	controle	5/8hz	10.9	25.9	4	1	660	0	550.905	NA	550.905	104.617	2.47804e+06	0.626841	NA	NA	NA	NA	NA	NA	NA	NA	NA	NA	NA	NA	NA	NA	NA	NA	38.6	0	1	0	5	1	0	NA	NA	NA	NA	NA	NA	NA	NA	NA	NA	NA	NA
8040	controle	5/8hz	10.9	25.9	5	1	1400	12.2797	724.875	NA	737.155	139.987	3.3148e+06	0.626841	NA	NA	NA	NA	NA	NA	NA	NA	NA	NA	NA	NA	NA	NA	NA	NA	38.6	0	1	0	0	0	0	NA	NA	NA	NA	NA	NA	NA	NA	NA	NA	NA	NA
8040	controle	5/8hz	10.9	25.9	6	1	680	0	724.875	NA	724.875	137.654	3.26057e+06	0.626841	NA	NA	NA	NA	NA	NA	NA	NA	NA	NA	NA	NA	NA	NA	NA	NA	38.6	0	1	0	0	0	0	NA	NA	NA	NA	NA	NA	NA	NA	NA	NA	NA	NA
8040	controle	5/8hz	10.9	25.9	7	2	580	NA	724.875	NA	724.875	137.654	3.26057e+06	0.626841	0.02279	13.69	NA	NA	68.5	74.5	17	74	32.6	0.625	NA	NA	NA	NA	NA	NA	38.6	0	1	0	0	0	0	NA	NA	NA	NA	NA	NA	NA	NA	NA	NA	NA	NA
8040	controle	5/8hz	10.9	25.9	8	2	980	0	724.875	NA	724.875	137.654	3.26057e+06	0.626841	NA	NA	NA	NA	NA	NA	NA	NA	NA	NA	NA	NA	NA	NA	NA	NA	38.5	0	1	0	0	0	0	NA	NA	NA	NA	NA	NA	NA	NA	NA	NA	NA	NA
8040	controle	5/8hz	10.9	25.9	9	2	680	0	674.134	NA	674.134	128.018	3.03233e+06	0.626841	NA	NA	NA	NA	NA	NA	NA	NA	NA	NA	NA	NA	NA	NA	NA	NA	38.8	2	2	0	0	0	0	NA	NA	NA	NA	NA	NA	NA	NA	NA	NA	NA	NA
8040	controle	5/8hz	10.9	25.9	10	2	1080	2.83378	558.154	NA	560.988	106.532	2.52316e+06	0.626841	NA	NA	NA	NA	NA	NA	NA	NA	34.5	0.633333	NA	NA	NA	NA	NA	NA	38.9	3	4	0	0	0	0	NA	NA	NA	NA	NA	NA	NA	NA	NA	NA	NA	NA
8040	controle	5/8hz	10.9	25.9	11	2	640	0	724.875	NA	724.875	137.654	3.26057e+06	0.626841	NA	NA	NA	NA	NA	NA	NA	NA	NA	NA	NA	NA	NA	NA	NA	NA	39	2	4	0	0	0	0	NA	NA	NA	NA	NA	NA	NA	NA	NA	NA	NA	NA
8040	controle	5/8hz	10.9	25.9	12	2	1000	0	724.875	NA	724.875	137.654	3.26057e+06	0.626841	NA	NA	NA	NA	NA	NA	NA	NA	NA	NA	NA	NA	NA	NA	NA	NA	39.1	0	2	0	0	0	0	NA	NA	NA	NA	NA	NA	NA	NA	NA	NA	NA	NA
8040	controle	5/8hz	10.9	25.9	13	2	420	20.7811	724.875	NA	745.656	141.602	3.35235e+06	0.626841	NA	NA	NA	NA	NA	NA	NA	NA	NA	NA	NA	NA	NA	NA	NA	NA	38.1	0	2	0	0	0	0	NA	NA	NA	NA	NA	NA	NA	NA	NA	NA	NA	NA
8040	controle	5/8hz	10.9	25.9	14	3	360	18.8919	724.875	NA	743.767	141.243	3.344e+06	0.626841	1.58048	12.72	99.1613	51.3	69	74.5	19	75	34	-0.125	6.66	17.359	9.184	1.516	1.89014	23.8	38.5	0	1	0	0	0	0	NA	NA	NA	NA	NA	NA	NA	NA	NA	NA	NA	NA
8040	controle	5/8hz	10.9	25.9	15	3	580	25.504	724.875	NA	750.379	142.5	3.37321e+06	0.626841	NA	NA	NA	NA	NA	NA	NA	NA	NA	NA	NA	NA	NA	NA	NA	NA	38.6	0	1	0	0	0	0	NA	NA	NA	NA	NA	NA	NA	NA	NA	NA	NA	NA
8040	controle	5/8hz	10.9	25.9	16	3	520	43.4513	724.875	NA	768.326	145.91	3.45246e+06	0.626841	NA	NA	NA	NA	NA	NA	NA	NA	NA	NA	NA	NA	NA	NA	NA	NA	NA	0	0	0	0	0	0	NA	NA	NA	NA	NA	NA	NA	NA	NA	NA	NA	NA
8040	controle	5/8hz	10.9	25.9	17	3	960	104.85	724.875	NA	829.725	157.575	3.72361e+06	0.626841	NA	NA	NA	NA	NA	NA	NA	NA	34.8	0.266667	NA	NA	NA	NA	NA	NA	38.6	0	1	0	0	0	0	NA	NA	NA	NA	NA	NA	NA	NA	NA	NA	NA	NA
8040	controle	5/8hz	10.9	25.9	18	3	1060	71.7891	724.875	NA	796.664	151.294	3.57761e+06	0.626841	NA	NA	NA	NA	NA	NA	NA	NA	NA	NA	NA	NA	NA	NA	NA	NA	38.6	0	1	0	0	0	0	NA	NA	NA	NA	NA	NA	NA	NA	NA	NA	NA	NA
8040	controle	5/8hz	10.9	25.9	19	3	1020	69.8999	724.875	NA	794.775	150.935	3.56927e+06	0.626841	NA	NA	NA	NA	NA	NA	NA	NA	NA	NA	NA	NA	NA	NA	NA	NA	38.6	0	1	0	0	0	0	NA	NA	NA	NA	NA	NA	NA	NA	NA	NA	NA	NA
8040	controle	5/8hz	10.9	25.9	20	3	1120	93.5148	724.875	NA	818.39	155.422	3.67355e+06	0.626841	NA	NA	NA	NA	NA	NA	NA	NA	NA	NA	NA	NA	NA	NA	NA	NA	38.6	1	2	0	0	0	0	NA	NA	NA	NA	NA	NA	NA	NA	NA	NA	NA	NA
8040	controle	5/8hz	10.9	25.9	21	4	200	102.016	724.875	NA	826.891	157.037	3.7111e+06	0.626841	0.06079	15.42	115.065	NA	73	76	18.5	79	36.8	0.5	NA	NA	NA	NA	NA	NA	38.1	1	1	0	0	0	0	NA	NA	NA	NA	NA	NA	NA	NA	NA	NA	NA	NA
8040	controle	5/8hz	10.9	25.9	22	4	1000	109.573	724.875	NA	834.448	158.473	3.74447e+06	0.626841	NA	NA	NA	NA	NA	NA	NA	NA	NA	NA	NA	NA	NA	NA	NA	NA	38.2	0	0	0	0	0	0	NA	NA	NA	NA	NA	NA	NA	NA	NA	NA	NA	NA
8040	controle	5/8hz	10.9	25.9	23	4	480	93.5148	724.875	NA	818.39	155.422	3.67355e+06	0.626841	NA	NA	NA	NA	NA	NA	NA	NA	NA	NA	NA	NA	NA	NA	NA	NA	38.1	0	0	0	0	0	0	NA	NA	NA	NA	NA	NA	NA	NA	NA	NA	NA	NA
8040	controle	5/8hz	10.9	25.9	24	4	740	51.9526	724.875	NA	776.828	147.525	3.49001e+06	0.626841	NA	NA	NA	NA	NA	NA	NA	NA	37	0.0666667	NA	NA	NA	NA	NA	NA	38.5	0	1	0	0	0	0	NA	NA	NA	NA	NA	NA	NA	NA	NA	NA	NA	NA
8040	controle	5/8hz	10.9	25.9	25	4	760	138.855	724.875	NA	863.73	164.036	3.87378e+06	0.626841	NA	NA	NA	NA	NA	NA	NA	NA	NA	NA	NA	NA	NA	NA	NA	NA	38.5	2	3	0	0	0	0	NA	NA	NA	NA	NA	NA	NA	NA	NA	NA	NA	NA
8040	controle	5/8hz	10.9	25.9	26	4	2280	154.913	724.875	NA	879.788	167.087	3.9447e+06	0.626841	NA	NA	NA	NA	NA	NA	NA	NA	NA	NA	NA	NA	NA	NA	NA	NA	38.3	2	2	0	0	0	0	NA	NA	NA	NA	NA	NA	NA	NA	NA	NA	NA	NA
8040	controle	5/8hz	10.9	25.9	27	4	700	143.578	724.875	NA	868.453	164.934	3.89464e+06	0.626841	NA	NA	NA	NA	NA	NA	NA	NA	NA	NA	NA	NA	NA	NA	NA	NA	38.1	1	1	0	0	0	0	NA	NA	NA	NA	NA	NA	NA	NA	NA	NA	NA	NA
8040	controle	5/8hz	10.9	25.9	28	5	1400	147.357	724.875	NA	872.232	165.652	3.91133e+06	0.626841	NA	NA	NA	NA	74	77	19	79	40	0.75	5.7	33.519	19.11	1.311	1.754	9.1	37.8	0	0	0	0	0	0	NA	NA	NA	NA	NA	NA	NA	NA	NA	NA	NA	NA
8040	controle	5/8hz	10.9	25.9	29	5	1360	188.919	724.875	NA	913.794	173.548	4.09487e+06	0.626841	NA	NA	NA	NA	NA	NA	NA	NA	NA	NA	NA	NA	NA	NA	NA	NA	38	0	0	0	0	0	0	NA	NA	NA	NA	NA	NA	NA	NA	NA	NA	NA	NA
8040	controle	5/8hz	10.9	25.9	30	5	2680	204.977	724.875	NA	929.852	176.599	4.16579e+06	0.626841	0.09118	9.69	91.9032	NA	NA	NA	NA	NA	NA	NA	NA	NA	NA	NA	NA	NA	38.1	0	0	0	0	0	0	8.7	36	10.8	41.4	30	9900	0	0	0	0	0	3069
8040	controle	5/8hz	10.9	25.9	31	5	2040	261.652	724.875	NA	986.527	187.368	4.41608e+06	0.626841	NA	NA	NA	NA	NA	NA	NA	NA	NA	NA	NA	NA	NA	NA	NA	NA	38.8	1	3	0	0	0	0	NA	NA	NA	NA	NA	NA	NA	NA	NA	NA	NA	NA
8040	controle	5/8hz	10.9	25.9	32	5	400	208.755	724.875	NA	933.63	177.317	4.18248e+06	0.626841	NA	NA	NA	NA	NA	NA	NA	NA	NA	NA	NA	NA	NA	NA	NA	NA	38.6	0	1	0	0	0	0	NA	NA	NA	NA	NA	NA	NA	NA	NA	NA	NA	NA
8040	controle	5/8hz	10.9	25.9	33	5	1520	255.04	724.875	NA	979.915	186.111	4.38688e+06	0.626841	NA	NA	NA	NA	NA	NA	NA	NA	42.4	0.48	NA	NA	NA	NA	NA	NA	38.8	0	1	0	0	0	0	NA	NA	NA	NA	NA	NA	NA	NA	NA	NA	NA	NA
8040	controle	5/8hz	10.9	25.9	34	5	880	276.766	724.875	NA	1001.64	190.239	4.48282e+06	0.626841	NA	NA	NA	NA	NA	NA	NA	NA	NA	NA	NA	NA	NA	NA	NA	NA	38.5	0	1	0	0	0	0	NA	NA	NA	NA	NA	NA	NA	NA	NA	NA	NA	NA
8040	controle	5/8hz	10.9	25.9	35	6	1260	300.381	724.875	NA	1025.26	194.726	4.58711e+06	0.626841	0.0076	7.85	120.133	NA	75	78	19	80	43.8	0.7	NA	NA	NA	NA	NA	NA	37.9	1	1	0	0	0	0	NA	NA	NA	NA	NA	NA	NA	NA	NA	NA	NA	NA
8040	controle	5/8hz	10.9	25.9	36	6	1400	391.062	724.875	NA	1115.94	211.955	4.98757e+06	0.626841	NA	NA	NA	NA	NA	NA	NA	NA	NA	NA	NA	NA	NA	NA	NA	NA	38.2	0	0	0	0	0	0	NA	NA	NA	NA	NA	NA	NA	NA	NA	NA	NA	NA
8040	controle	5/8hz	10.9	25.9	37	6	780	341.943	724.875	NA	1066.82	202.623	4.77066e+06	0.626841	NA	NA	NA	NA	NA	NA	NA	NA	NA	NA	NA	NA	NA	NA	NA	NA	38.9	0	2	0	0	0	0	NA	NA	NA	NA	NA	NA	NA	NA	NA	NA	NA	NA
8040	controle	5/8hz	10.9	25.9	38	6	1300	425.067	724.875	NA	1149.94	218.417	5.13775e+06	0.626841	NA	NA	NA	NA	NA	NA	NA	NA	NA	NA	NA	NA	NA	NA	NA	NA	38.8	0	1	0	0	0	0	NA	NA	NA	NA	NA	NA	NA	NA	NA	NA	NA	NA
8040	controle	5/8hz	10.9	25.9	39	6	1320	338.164	724.875	NA	1063.04	201.905	4.75397e+06	0.626841	NA	NA	NA	NA	NA	NA	NA	NA	48.3	1.125	NA	NA	NA	NA	NA	NA	38.4	1	2	0	0	0	0	NA	NA	NA	NA	NA	NA	NA	NA	NA	NA	NA	NA
8040	controle	5/8hz	10.9	25.9	40	6	1200	924.757	724.875	NA	1649.63	313.358	7.34447e+06	0.626841	NA	NA	NA	NA	NA	NA	NA	NA	NA	NA	NA	NA	NA	NA	NA	NA	38.5	0	1	0	0	0	0	NA	NA	NA	NA	NA	NA	NA	NA	NA	NA	NA	NA
8040	controle	5/8hz	10.9	25.9	41	6	1960	288.101	724.875	NA	1012.98	192.393	4.53288e+06	0.626841	NA	NA	NA	NA	NA	NA	NA	NA	NA	NA	NA	NA	NA	NA	NA	NA	38.6	0	1	0	0	0	0	NA	NA	NA	NA	NA	NA	NA	NA	NA	NA	NA	NA
8040	controle	5/8hz	10.9	25.9	42	7	1280	616.82	724.875	NA	1341.69	254.849	5.98456e+06	0.626841	0.0664875	6.12	94.6562	88.3	78	80	19	86	48.3	0	5.65	45.332	23.64	4.584	1.9176	9.1	38.6	1	2	0	0	0	0	NA	NA	NA	NA	NA	NA	NA	NA	NA	NA	NA	NA
8040	controle	5/8hz	10.9	25.9	43	7	1400	145.467	724.875	NA	870.342	165.293	3.90298e+06	0.626841	NA	NA	NA	NA	NA	NA	NA	NA	NA	NA	NA	NA	NA	NA	NA	NA	38.5	1	2	0	0	0	0	NA	NA	NA	NA	NA	NA	NA	NA	NA	NA	NA	NA
8040	controle	5/8hz	10.9	25.9	44	7	1680	463.795	724.875	NA	1188.67	225.775	5.30878e+06	0.626841	NA	NA	NA	NA	NA	NA	NA	NA	NA	NA	NA	NA	NA	NA	NA	NA	38.7	1	2	0	0	0	0	NA	NA	NA	NA	NA	NA	NA	NA	NA	NA	NA	NA
8040	controle	5/8hz	10.9	25.9	45	7	960	437.347	724.875	NA	1162.22	220.75	5.19198e+06	0.626841	NA	NA	NA	NA	NA	NA	NA	NA	50	0.566667	NA	NA	NA	NA	NA	NA	38.5	1	2	0	0	0	0	NA	NA	NA	NA	NA	NA	NA	NA	NA	NA	NA	NA
8040	controle	5/8hz	10.9	25.9	46	7	1500	545.975	724.875	NA	1270.85	241.389	5.6717e+06	0.626841	NA	NA	NA	NA	NA	NA	NA	NA	NA	NA	NA	NA	NA	NA	NA	NA	38.4	0	1	0	0	0	0	NA	NA	NA	NA	NA	NA	NA	NA	NA	NA	NA	NA
8040	controle	5/8hz	10.9	25.9	47	7	1500	501.579	724.875	NA	1226.45	232.954	5.47564e+06	0.626841	NA	NA	NA	NA	NA	NA	NA	NA	NA	NA	NA	NA	NA	NA	NA	NA	38.5	0	1	0	0	0	0	NA	NA	NA	NA	NA	NA	NA	NA	NA	NA	NA	NA
8040	controle	5/8hz	10.9	25.9	48	7	1380	571.479	724.875	NA	1296.35	246.235	5.78433e+06	0.626841	NA	NA	NA	NA	NA	NA	NA	NA	NA	NA	NA	NA	NA	NA	NA	NA	38.2	0	0	0	0	0	0	NA	NA	NA	NA	NA	NA	NA	NA	NA	NA	NA	NA
8040	controle	5/8hz	10.9	25.9	49	8	1940	611.152	724.875	NA	1336.03	253.773	5.95953e+06	0.626841	0.04559	10.16	124.633	NA	75	82	19	86	53.1	0.775	NA	NA	NA	NA	NA	NA	38	0	0	0	0	0	0	NA	NA	NA	NA	NA	NA	NA	NA	NA	NA	NA	NA
8040	controle	5/8hz	10.9	25.9	50	8	1260	526.139	724.875	NA	1251.01	237.62	5.5841e+06	0.626841	NA	NA	NA	NA	NA	NA	NA	NA	NA	NA	NA	NA	NA	NA	NA	NA	38.8	0	1	0	0	0	0	NA	NA	NA	NA	NA	NA	NA	NA	NA	NA	NA	NA
8040	controle	5/8hz	10.9	25.9	51	8	1600	608.318	724.875	NA	1333.19	253.234	5.94702e+06	0.626841	NA	NA	NA	NA	NA	NA	NA	NA	NA	NA	NA	NA	NA	NA	NA	NA	38.5	0	1	0	0	0	0	NA	NA	NA	NA	NA	NA	NA	NA	NA	NA	NA	NA
8040	controle	5/8hz	10.9	25.9	52	8	2200	486.466	724.875	NA	1211.34	230.082	5.40889e+06	0.626841	NA	NA	NA	NA	NA	NA	NA	NA	NA	NA	NA	NA	NA	NA	NA	NA	38.4	0	1	0	0	0	0	NA	NA	NA	NA	NA	NA	NA	NA	NA	NA	NA	NA
8040	controle	5/8hz	10.9	25.9	53	8	1580	407.12	724.875	NA	1131.99	215.007	5.05849e+06	0.626841	NA	NA	NA	NA	NA	NA	NA	NA	NA	NA	NA	NA	NA	NA	NA	NA	38.3	1	1	0	0	0	0	NA	NA	NA	NA	NA	NA	NA	NA	NA	NA	NA	NA
8040	controle	5/8hz	10.9	25.9	54	8	1060	696.165	724.875	NA	1421.04	269.925	6.33497e+06	0.626841	NA	NA	NA	NA	NA	NA	NA	NA	NA	NA	NA	NA	NA	NA	NA	NA	38.6	0	1	0	0	0	0	NA	NA	NA	NA	NA	NA	NA	NA	NA	NA	NA	NA
8040	controle	5/8hz	10.9	25.9	55	8	2220	471.352	724.875	NA	1196.23	227.211	5.34215e+06	0.626841	NA	NA	NA	NA	NA	NA	NA	NA	NA	NA	NA	NA	NA	NA	NA	NA	38.2	1	1	0	0	0	0	NA	NA	NA	NA	NA	NA	NA	NA	NA	NA	NA	NA
8040	controle	5/8hz	10.9	25.9	56	9	2220	603.595	724.875	NA	1328.47	252.337	5.92616e+06	0.626841	NA	NA	NA	NA	NA	NA	NA	NA	55.9	0.4	NA	NA	NA	NA	NA	NA	37.8	0	0	0	0	0	0	NA	NA	NA	NA	NA	NA	NA	NA	NA	NA	NA	NA
8040	controle	5/8hz	10.9	25.9	57	9	2040	642.324	724.875	NA	1367.2	259.695	6.09719e+06	0.626841	NA	NA	NA	NA	NA	NA	NA	NA	NA	NA	NA	NA	NA	NA	NA	NA	38.6	0	1	0	0	0	0	NA	NA	NA	NA	NA	NA	NA	NA	NA	NA	NA	NA
8040	controle	5/8hz	10.9	25.9	58	9	2220	707.501	724.875	NA	1432.38	272.079	6.38502e+06	0.626841	NA	NA	NA	NA	NA	NA	NA	NA	NA	NA	NA	NA	NA	NA	NA	NA	38.5	0	1	0	0	0	0	NA	NA	NA	NA	NA	NA	NA	NA	NA	NA	NA	NA
8040	controle	5/8hz	10.9	25.9	59	9	2200	663.105	724.875	NA	1387.98	263.644	6.18896e+06	0.626841	NA	NA	NA	NA	NA	NA	NA	NA	NA	NA	NA	NA	NA	NA	NA	NA	38.5	0	1	0	0	0	0	NA	NA	NA	NA	NA	NA	NA	NA	NA	NA	NA	NA
8040	controle	5/8hz	10.9	25.9	60	9	2600	189.863	724.875	NA	914.738	173.728	4.09905e+06	0.626841	0.11398	14.59	114.29	159	81	87	20	91	61.4	1.375	5.83	53.232	34.915	7.821	1.52462	6.3	38.4	0	1	0	0	0	0	9.2	37	11.2	40.2	30.3	10000	0	300	0	0	0	4400
8040	controle	5/8hz	10.9	25.9	61	9	1900	746.229	NA	0	746.229	141.783	3.29548e+06	0.361949	NA	NA	NA	NA	NA	NA	NA	NA	NA	NA	NA	NA	NA	NA	NA	NA	39.4	0	2	0	0	0	0	NA	NA	NA	NA	NA	NA	NA	NA	NA	NA	NA	NA
8040	controle	5/8hz	10.9	25.9	62	9	3520	1188.3	NA	97.2843	1285.58	286.774	5.67054e+06	0.361949	NA	NA	NA	NA	NA	NA	NA	NA	NA	NA	NA	NA	NA	NA	NA	NA	38.6	0	1	0	0	0	0	NA	NA	NA	NA	NA	NA	NA	NA	NA	NA	NA	NA
8040	controle	5/8hz	10.9	25.9	63	9	2680	845.411	NA	32.5573	877.968	181.042	3.87498e+06	0.361949	NA	NA	NA	NA	NA	NA	NA	NA	61.8	0.133333	NA	NA	NA	NA	NA	NA	38.2	0	0	0	0	0	0	NA	NA	NA	NA	NA	NA	NA	NA	NA	NA	NA	NA
8040	controle	5/8hz	10.9	25.9	64	9	3440	2746.88	NA	39.2493	2786.13	551.108	1.23045e+07	0.361949	NA	NA	NA	NA	NA	NA	NA	NA	NA	NA	NA	NA	NA	NA	NA	NA	38.3	0	0	0	0	0	0	NA	NA	NA	NA	NA	NA	NA	NA	NA	NA	NA	NA
8040	controle	5/8hz	10.9	25.9	65	9	4540	1185.46	NA	53.379	1238.84	264.952	5.47161e+06	0.361949	NA	NA	NA	NA	NA	NA	NA	NA	NA	NA	NA	NA	NA	NA	NA	NA	38.6	0	1	0	0	0	0	NA	NA	NA	NA	NA	NA	NA	NA	NA	NA	NA	NA
8040	controle	5/8hz	10.9	25.9	66	9	2920	1070.22	NA	188.396	1258.62	343.51	5.56059e+06	0.361949	NA	NA	NA	NA	NA	NA	NA	NA	NA	NA	NA	NA	NA	NA	NA	NA	38.6	0	1	0	0	0	0	NA	NA	NA	NA	NA	NA	NA	NA	NA	NA	NA	NA
8040	controle	5/8hz	10.9	25.9	67	10	3760	1383.83	NA	122.065	1505.89	353.744	6.65179e+06	0.361949	0.5167	29.72	85.6774	NA	84	87	21.5	94	64.1	0.575	NA	NA	NA	NA	NA	NA	38.5	0	1	0	0	0	0	NA	NA	NA	NA	NA	NA	NA	NA	NA	NA	NA	NA
8040	controle	5/8hz	10.9	25.9	68	10	3360	1200.58	NA	95.7682	1296.35	299.361	5.72607e+06	0.361949	NA	NA	NA	NA	NA	NA	NA	NA	NA	NA	NA	NA	NA	NA	NA	NA	38.3	0	0	0	0	0	0	NA	NA	NA	NA	NA	NA	NA	NA	NA	NA	NA	NA
8040	controle	5/8hz	10.9	25.9	69	10	3660	1473.57	NA	99.6931	1573.26	354.149	6.94901e+06	0.361949	NA	NA	NA	NA	NA	NA	NA	NA	NA	NA	NA	NA	NA	NA	NA	NA	38.6	0	1	0	0	0	0	NA	NA	NA	NA	NA	NA	NA	NA	NA	NA	NA	NA
8040	controle	5/8hz	10.9	25.9	70	10	4340	1589.75	NA	72.6111	1662.36	356.075	7.34217e+06	0.361949	NA	NA	NA	NA	NA	NA	NA	NA	65.9	0.6	NA	NA	NA	NA	NA	NA	38.5	0	1	0	0	0	0	NA	NA	NA	NA	NA	NA	NA	NA	NA	NA	NA	NA
8040	controle	5/8hz	10.9	25.9	71	10	4220	1394.22	NA	134.625	1528.84	365.063	6.7533e+06	0.361949	NA	NA	NA	NA	NA	NA	NA	NA	NA	NA	NA	NA	NA	NA	NA	NA	38.7	0	1	0	0	0	0	NA	NA	NA	NA	NA	NA	NA	NA	NA	NA	NA	NA
8040	controle	5/8hz	10.9	25.9	72	10	3320	1607.7	NA	235.496	1843.19	489.856	8.13039e+06	0.361949	NA	NA	NA	NA	NA	NA	NA	NA	NA	NA	NA	NA	NA	NA	NA	NA	38.7	0	1	0	0	0	0	NA	NA	NA	NA	NA	NA	NA	NA	NA	NA	NA	NA
8040	controle	5/8hz	10.9	25.9	73	10	5340	1768.28	NA	159.744	1928.02	461.053	8.50806e+06	0.361949	NA	NA	NA	NA	NA	NA	NA	NA	NA	NA	NA	NA	NA	NA	NA	NA	38.4	0	1	0	0	0	0	NA	NA	NA	NA	NA	NA	NA	NA	NA	NA	NA	NA
8040	controle	5/8hz	10.9	25.9	74	11	5140	2731.76	NA	117.748	2849.51	611.232	1.25792e+07	0.361949	0.42552	19.45	80.2333	NA	84	88	22	93	69.1	0.8	6.11	55.486	32.512	4.837	1.70663	8.4	38.6	0	1	0	0	0	0	NA	NA	NA	NA	NA	NA	NA	NA	NA	NA	NA	NA
8040	controle	5/8hz	10.9	25.9	75	11	4540	1679.49	NA	88.3108	1767.8	388.25	7.80336e+06	0.361949	NA	NA	NA	NA	NA	NA	NA	NA	NA	NA	NA	NA	NA	NA	NA	NA	38.9	0	2	0	0	0	0	NA	NA	NA	NA	NA	NA	NA	NA	NA	NA	NA	NA
8040	controle	5/8hz	10.9	25.9	76	11	3860	1609.59	NA	45.1366	1654.72	341.164	7.30574e+06	0.361949	NA	NA	NA	NA	NA	NA	NA	NA	NA	NA	NA	NA	NA	NA	NA	NA	39.1	0	2	0	0	0	0	NA	NA	NA	NA	NA	NA	NA	NA	NA	NA	NA	NA
8040	controle	5/8hz	10.9	25.9	77	11	4040	1414.06	NA	0	1414.06	268.671	6.24473e+06	0.361949	NA	NA	NA	NA	NA	NA	NA	NA	70.2	0.366667	NA	NA	NA	NA	NA	NA	39.3	0	2	0	0	0	0	NA	NA	NA	NA	NA	NA	NA	NA	NA	NA	NA	NA
8040	controle	5/8hz	10.9	25.9	78	11	5800	1881.63	NA	346.707	2228.34	615.46	9.84496e+06	0.361949	NA	NA	NA	NA	NA	NA	NA	NA	NA	NA	NA	NA	NA	NA	NA	NA	39	0	2	0	0	0	0	NA	NA	NA	NA	NA	NA	NA	NA	NA	NA	NA	NA
8040	controle	5/8hz	10.9	25.9	79	11	5660	2028.04	NA	97.1347	2125.18	457.596	9.38635e+06	0.361949	NA	NA	NA	NA	NA	NA	NA	NA	NA	NA	NA	NA	NA	NA	NA	NA	39	0	2	0	0	0	0	NA	NA	NA	NA	NA	NA	NA	NA	NA	NA	NA	NA
8040	controle	5/8hz	10.9	25.9	80	11	6120	1957.2	NA	252.408	2209.61	559.659	9.76109e+06	0.361949	NA	NA	NA	NA	NA	NA	NA	NA	NA	NA	NA	NA	NA	NA	NA	NA	38.8	0	1	0	0	0	0	NA	NA	NA	NA	NA	NA	NA	NA	NA	NA	NA	NA
8040	controle	5/8hz	10.9	25.9	81	12	5460	2120.61	NA	64.1656	2184.78	450.656	9.64915e+06	0.361949	0.531887	22.16	NA	NA	84	87	22	97	74	0.95	NA	NA	NA	NA	NA	NA	38.8	0	1	0	0	0	0	NA	NA	NA	NA	NA	NA	NA	NA	NA	NA	NA	NA
8040	controle	5/8hz	10.9	25.9	82	12	6160	1862.74	NA	68.0652	1930.8	404.561	8.52761e+06	0.361949	NA	NA	NA	NA	NA	NA	NA	NA	NA	NA	NA	NA	NA	NA	NA	NA	38.8	0	1	0	0	0	0	NA	NA	NA	NA	NA	NA	NA	NA	NA	NA	NA	NA
8040	controle	5/8hz	10.9	25.9	83	12	5960	2062.99	NA	157.046	2220.04	508.811	9.806e+06	0.361949	NA	NA	NA	NA	NA	NA	NA	NA	NA	NA	NA	NA	NA	NA	NA	NA	38.6	0	1	0	0	0	0	NA	NA	NA	NA	NA	NA	NA	NA	NA	NA	NA	NA
8040	controle	5/8hz	10.9	25.9	84	12	5400	1973.26	NA	126.913	2100.17	469.342	9.27627e+06	0.361949	NA	NA	NA	NA	NA	NA	NA	NA	NA	NA	NA	NA	NA	NA	NA	NA	38.6	0	1	0	0	0	0	NA	NA	NA	NA	NA	NA	NA	NA	NA	NA	NA	NA
8040	controle	5/8hz	10.9	25.9	85	12	6380	2104.55	NA	199.941	2304.5	576.614	1.01803e+07	0.361949	NA	NA	NA	NA	NA	NA	NA	NA	78.5	1.125	NA	NA	NA	NA	NA	NA	38.1	0	0	0	0	0	0	NA	NA	NA	NA	NA	NA	NA	NA	NA	NA	NA	NA
8040	controle	5/8hz	10.9	25.9	86	12	6580	2196.18	NA	244.145	2440.32	633.098	1.07809e+07	0.361949	NA	NA	NA	NA	NA	NA	NA	NA	NA	NA	NA	NA	NA	NA	NA	NA	NA	NA	NA	NA	NA	NA	NA	NA	NA	NA	NA	NA	NA	NA	NA	NA	NA	NA	NA
8040	controle	5/8hz	10.9	25.9	87	12	4920	2124.39	NA	154.649	2279.04	540.344	1.00672e+07	0.361949	NA	NA	NA	NA	NA	NA	NA	NA	NA	NA	NA	NA	NA	NA	NA	NA	NA	NA	NA	NA	NA	NA	NA	NA	NA	NA	NA	NA	NA	NA	NA	NA	NA	NA	NA
8040	controle	5/8hz	10.9	25.9	88	13	7780	2814.89	NA	152.859	2967.75	669.956	1.31086e+07	0.361949	NA	NA	NA	NA	NA	NA	NA	NA	NA	NA	NA	NA	NA	NA	NA	NA	NA	NA	NA	NA	NA	NA	NA	NA	NA	NA	NA	NA	NA	NA	NA	NA	NA	NA	NA
8040	controle	5/8hz	10.9	25.9	89	13	6660	1561.41	NA	240.565	1801.98	509.328	7.96179e+06	0.361949	NA	NA	NA	NA	NA	NA	NA	NA	NA	NA	NA	NA	NA	NA	NA	NA	NA	NA	NA	NA	NA	NA	NA	NA	NA	NA	NA	NA	NA	NA	NA	NA	NA	NA	NA
8040	controle	5/8hz	10.9	25.9	90	13	4560	0	NA	141.404	141.404	125.001	626775	0.361949	0.371746	30.26	75.8065	NA	87	91	23	98	81	0.5	6.61	29.873	16.6	4.43	1.79958	22.4	NA	NA	NA	NA	NA	NA	NA	NA	NA	NA	NA	NA	NA	NA	NA	NA	NA	NA	NA
8040	controle	5/8hz	10.9	25.9	1	1	NA	NA	NA	NA	NA	NA	NA	NA	0.03041	14.99	NA	62.6	68.5	73.5	16	72	NA	NA	NA	NA	NA	NA	NA	NA	NA	NA	NA	NA	NA	NA	NA	7.6	38	11.5	50	30.3	7900	0	0	0	4503	3318	79
8042	apex	5/8hz	10.4	33.57	4	1	2620	NA	724.875	NA	724.875	137.654	3.26057e+06	0.622902	NA	NA	NA	NA	NA	NA	NA	NA	NA	NA	NA	NA	NA	NA	NA	NA	38.8	0	1	1	5	1	1	NA	NA	NA	NA	NA	NA	NA	NA	NA	NA	NA	NA
8042	apex	5/8hz	10.4	33.57	5	1	740	0	724.875	NA	724.875	137.654	3.26057e+06	0.622902	NA	NA	NA	NA	NA	NA	NA	NA	NA	NA	NA	NA	NA	NA	NA	NA	38.5	0	1	0	0	0	0	NA	NA	NA	NA	NA	NA	NA	NA	NA	NA	NA	NA
8042	apex	5/8hz	10.4	33.57	6	1	1080	37.7837	724.875	NA	762.659	144.833	3.42743e+06	0.622902	NA	NA	NA	NA	NA	NA	NA	NA	NA	NA	NA	NA	NA	NA	NA	NA	38.4	0	1	0	0	0	0	NA	NA	NA	NA	NA	NA	NA	NA	NA	NA	NA	NA
8042	apex	5/8hz	10.4	33.57	7	2	540	4.72297	724.875	NA	729.598	138.551	3.28143e+06	0.622902	0.05318	9.62	NA	NA	69	74	18	76	36.1	0.325	NA	NA	NA	NA	NA	NA	37.9	0	0	0	0	0	0	NA	NA	NA	NA	NA	NA	NA	NA	NA	NA	NA	NA
8042	apex	5/8hz	10.4	33.57	8	2	480	6.61215	724.875	NA	731.487	138.91	3.28978e+06	0.622902	NA	NA	NA	NA	NA	NA	NA	NA	NA	NA	NA	NA	NA	NA	NA	NA	38.6	0	1	0	0	0	0	NA	NA	NA	NA	NA	NA	NA	NA	NA	NA	NA	NA
8042	apex	5/8hz	10.4	33.57	9	2	120	18.8919	724.875	NA	743.767	141.243	3.344e+06	0.622902	NA	NA	NA	NA	NA	NA	NA	NA	NA	NA	NA	NA	NA	NA	NA	NA	38.7	0	1	0	0	0	0	NA	NA	NA	NA	NA	NA	NA	NA	NA	NA	NA	NA
8042	apex	5/8hz	10.4	33.57	10	2	1280	0	536.408	NA	536.408	101.864	2.41283e+06	0.622902	NA	NA	NA	NA	NA	NA	NA	NA	39.3	1.06667	NA	NA	NA	NA	NA	NA	39.2	0	2	0	0	0	0	NA	NA	NA	NA	NA	NA	NA	NA	NA	NA	NA	NA
8042	apex	5/8hz	10.4	33.57	11	2	700	0	724.875	NA	724.875	137.654	3.26057e+06	0.622902	NA	NA	NA	NA	NA	NA	NA	NA	NA	NA	NA	NA	NA	NA	NA	NA	39.2	2	4	0	0	0	0	NA	NA	NA	NA	NA	NA	NA	NA	NA	NA	NA	NA
8042	apex	5/8hz	10.4	33.57	12	2	120	6.61215	724.875	NA	731.487	138.91	3.28978e+06	0.622902	NA	NA	NA	NA	NA	NA	NA	NA	NA	NA	NA	NA	NA	NA	NA	NA	NA	0	0	0	0	0	0	NA	NA	NA	NA	NA	NA	NA	NA	NA	NA	NA	NA
8042	apex	5/8hz	10.4	33.57	13	2	640	0	724.875	NA	724.875	137.654	3.26057e+06	0.622902	NA	NA	NA	NA	NA	NA	NA	NA	NA	NA	NA	NA	NA	NA	NA	NA	38.7	1	2	0	0	0	0	NA	NA	NA	NA	NA	NA	NA	NA	NA	NA	NA	NA
8042	apex	5/8hz	10.4	33.57	14	3	780	NA	724.875	NA	724.875	137.654	3.26057e+06	0.622902	0.05319	12.11	127.065	48.2	71.5	74.5	18	76	37.8	-0.375	NA	7.371	2.824	NA	2.61013	20.3	38.9	3	5	0	0	0	0	NA	NA	NA	NA	NA	NA	NA	NA	NA	NA	NA	NA
8042	apex	5/8hz	10.4	33.57	15	3	1220	0	724.875	NA	724.875	137.654	3.26057e+06	0.622902	NA	NA	NA	NA	NA	NA	NA	NA	NA	NA	NA	NA	NA	NA	NA	NA	38.4	1	2	0	0	0	0	NA	NA	NA	NA	NA	NA	NA	NA	NA	NA	NA	NA
8042	apex	5/8hz	10.4	33.57	16	3	820	0	724.875	NA	724.875	137.654	3.26057e+06	0.622902	NA	NA	NA	NA	NA	NA	NA	NA	NA	NA	NA	NA	NA	NA	NA	NA	38.6	2	3	0	0	0	0	NA	NA	NA	NA	NA	NA	NA	NA	NA	NA	NA	NA
8042	apex	5/8hz	10.4	33.57	17	3	1000	NA	724.875	NA	724.875	137.654	3.26057e+06	0.622902	NA	NA	NA	NA	NA	NA	NA	NA	38.1	0.1	NA	NA	NA	NA	NA	NA	38.5	1	2	0	0	0	0	NA	NA	NA	NA	NA	NA	NA	NA	NA	NA	NA	NA
8042	apex	5/8hz	10.4	33.57	18	3	820	27.3932	724.875	NA	752.268	142.858	3.38155e+06	0.622902	NA	NA	NA	NA	NA	NA	NA	NA	NA	NA	NA	NA	NA	NA	NA	NA	38.4	2	3	0	0	0	0	NA	NA	NA	NA	NA	NA	NA	NA	NA	NA	NA	NA
8042	apex	5/8hz	10.4	33.57	19	3	380	39.6729	724.875	NA	764.548	145.192	3.43578e+06	0.622902	NA	NA	NA	NA	NA	NA	NA	NA	NA	NA	NA	NA	NA	NA	NA	NA	38.7	1	2	0	0	0	0	NA	NA	NA	NA	NA	NA	NA	NA	NA	NA	NA	NA
8042	apex	5/8hz	10.4	33.57	20	3	780	57.6202	724.875	NA	782.495	148.602	3.51504e+06	0.622902	NA	NA	NA	NA	NA	NA	NA	NA	NA	NA	NA	NA	NA	NA	NA	NA	38.4	1	2	0	0	0	0	NA	NA	NA	NA	NA	NA	NA	NA	NA	NA	NA	NA
8042	apex	5/8hz	10.4	33.57	21	4	240	57.6202	724.875	NA	782.495	148.602	3.51504e+06	0.622902	0.26594	8	101.258	NA	72	78	19	78	40.1	0.5	NA	NA	NA	NA	NA	NA	38.4	1	2	0	0	0	0	NA	NA	NA	NA	NA	NA	NA	NA	NA	NA	NA	NA
8042	apex	5/8hz	10.4	33.57	22	4	1680	77.4567	724.875	NA	802.332	152.371	3.60264e+06	0.622902	NA	NA	NA	NA	NA	NA	NA	NA	NA	NA	NA	NA	NA	NA	NA	NA	38.6	1	2	0	0	0	0	NA	NA	NA	NA	NA	NA	NA	NA	NA	NA	NA	NA
8042	apex	5/8hz	10.4	33.57	23	4	660	124.686	724.875	NA	849.561	161.344	3.81121e+06	0.622902	NA	NA	NA	NA	NA	NA	NA	NA	NA	NA	NA	NA	NA	NA	NA	NA	38.3	0	0	0	0	0	0	NA	NA	NA	NA	NA	NA	NA	NA	NA	NA	NA	NA
8042	apex	5/8hz	10.4	33.57	24	4	520	177.584	724.875	NA	902.459	171.395	4.04482e+06	0.622902	NA	NA	NA	NA	NA	NA	NA	NA	41.3	0.4	NA	NA	NA	NA	NA	NA	38.5	0	1	0	0	0	0	NA	NA	NA	NA	NA	NA	NA	NA	NA	NA	NA	NA
8042	apex	5/8hz	10.4	33.57	25	4	560	120.908	724.875	NA	845.783	160.626	3.79453e+06	0.622902	NA	NA	NA	NA	NA	NA	NA	NA	NA	NA	NA	NA	NA	NA	NA	NA	38.6	0	1	0	0	0	0	NA	NA	NA	NA	NA	NA	NA	NA	NA	NA	NA	NA
8042	apex	5/8hz	10.4	33.57	26	4	780	139.8	724.875	NA	864.675	164.216	3.87796e+06	0.622902	NA	NA	NA	NA	NA	NA	NA	NA	NA	NA	NA	NA	NA	NA	NA	NA	38.4	2	3	0	0	0	0	NA	NA	NA	NA	NA	NA	NA	NA	NA	NA	NA	NA
8042	apex	5/8hz	10.4	33.57	27	4	500	184.196	724.875	NA	909.071	172.651	4.07402e+06	0.622902	NA	NA	NA	NA	NA	NA	NA	NA	NA	NA	NA	NA	NA	NA	NA	NA	38.7	1	3	0	0	0	0	NA	NA	NA	NA	NA	NA	NA	NA	NA	NA	NA	NA
8042	apex	5/8hz	10.4	33.57	28	5	680	140.744	724.875	NA	865.619	164.395	3.88213e+06	0.622902	NA	NA	NA	NA	72	77.5	20	78	43.2	0.475	4.79	37.319	29.7	12.633	1.25653	27.3	39.5	1	4	0	0	0	0	NA	NA	NA	NA	NA	NA	NA	NA	NA	NA	NA	NA
8042	apex	5/8hz	10.4	33.57	29	5	620	54.7864	724.875	NA	779.661	148.063	3.50252e+06	0.622902	NA	NA	NA	NA	NA	NA	NA	NA	NA	NA	NA	NA	NA	NA	NA	NA	38.8	1	2	0	0	0	0	NA	NA	NA	NA	NA	NA	NA	NA	NA	NA	NA	NA
8042	apex	5/8hz	10.4	33.57	30	5	1160	205.921	724.875	NA	930.796	176.779	4.16996e+06	0.622902	0.06838	8.07	112.467	44.9	NA	NA	NA	NA	NA	NA	NA	NA	NA	NA	NA	NA	38.1	1	1	0	0	0	0	8.6	36	10.9	41.9	30.3	12.7	0	0	0	0	0	5080
8042	apex	5/8hz	10.4	33.57	31	5	460	0	724.875	NA	724.875	137.654	3.26057e+06	0.622902	NA	NA	NA	NA	NA	NA	NA	NA	NA	NA	NA	NA	NA	NA	NA	NA	38.3	1	1	0	0	0	0	NA	NA	NA	NA	NA	NA	NA	NA	NA	NA	NA	NA
8042	apex	5/8hz	10.4	33.57	32	5	1540	234.259	724.875	NA	959.134	182.163	4.29511e+06	0.622902	NA	NA	NA	NA	NA	NA	NA	NA	NA	NA	NA	NA	NA	NA	NA	NA	38.6	1	2	0	0	0	0	NA	NA	NA	NA	NA	NA	NA	NA	NA	NA	NA	NA
8042	apex	5/8hz	10.4	33.57	33	5	720	158.692	724.875	NA	883.567	167.805	3.96139e+06	0.622902	NA	NA	NA	NA	NA	NA	NA	NA	46.2	0.6	NA	NA	NA	NA	NA	NA	39.3	1	3	0	0	0	0	NA	NA	NA	NA	NA	NA	NA	NA	NA	NA	NA	NA
8042	apex	5/8hz	10.4	33.57	34	5	1040	246.539	724.875	NA	971.414	184.496	4.34933e+06	0.622902	NA	NA	NA	NA	NA	NA	NA	NA	NA	NA	NA	NA	NA	NA	NA	NA	38.9	0	2	0	0	0	0	NA	NA	NA	NA	NA	NA	NA	NA	NA	NA	NA	NA
8042	apex	5/8hz	10.4	33.57	35	6	NA	256.929	724.875	NA	981.804	186.47	4.39522e+06	0.622902	0.05319	9.76	76.5667	NA	73	78	20	80	46.5	0.15	NA	NA	NA	NA	NA	NA	38.5	0	1	0	0	0	0	NA	NA	NA	NA	NA	NA	NA	NA	NA	NA	NA	NA
8042	apex	5/8hz	10.4	33.57	36	6	1180	NA	724.875	NA	NA	NA	NA	0.622902	NA	NA	NA	NA	NA	NA	NA	NA	NA	NA	NA	NA	NA	NA	NA	NA	38.1	0	0	0	0	0	0	NA	NA	NA	NA	NA	NA	NA	NA	NA	NA	NA	NA
8042	apex	5/8hz	10.4	33.57	37	6	1640	NA	724.875	NA	NA	NA	NA	0.622902	NA	NA	NA	NA	NA	NA	NA	NA	NA	NA	NA	NA	NA	NA	NA	NA	NA	0	0	0	0	0	0	NA	NA	NA	NA	NA	NA	NA	NA	NA	NA	NA	NA
8042	apex	5/8hz	10.4	33.57	38	6	800	349.5	724.875	NA	1074.37	204.059	4.80403e+06	0.622902	NA	NA	NA	NA	NA	NA	NA	NA	NA	NA	NA	NA	NA	NA	NA	NA	38.4	1	2	0	0	0	0	NA	NA	NA	NA	NA	NA	NA	NA	NA	NA	NA	NA
8042	apex	5/8hz	10.4	33.57	39	6	660	282.433	724.875	NA	1007.31	191.316	4.50785e+06	0.622902	NA	NA	NA	NA	NA	NA	NA	NA	NA	NA	NA	NA	NA	NA	NA	NA	38.3	1	1	0	0	0	0	NA	NA	NA	NA	NA	NA	NA	NA	NA	NA	NA	NA
8042	apex	5/8hz	10.4	33.57	40	6	NA	393.895	724.875	NA	1118.77	212.494	5.00009e+06	0.622902	NA	NA	NA	NA	NA	NA	NA	NA	NA	NA	NA	NA	NA	NA	NA	NA	38.2	0	0	0	0	0	0	NA	NA	NA	NA	NA	NA	NA	NA	NA	NA	NA	NA
8042	apex	5/8hz	10.4	33.57	41	6	640	355.167	724.875	NA	1080.04	205.136	4.82906e+06	0.622902	NA	NA	NA	NA	NA	NA	NA	NA	NA	NA	NA	NA	NA	NA	NA	NA	38.2	0	0	0	0	0	0	NA	NA	NA	NA	NA	NA	NA	NA	NA	NA	NA	NA
8042	apex	5/8hz	10.4	33.57	42	7	1480	183.251	724.875	NA	908.126	172.471	4.06984e+06	0.622902	1e-05	8.68	101.419	52.5	75	80.5	20	84	50	0.5	5.89	32.48	23.316	4.803	1.39303	11.9	38.1	0	0	0	0	0	0	NA	NA	NA	NA	NA	NA	NA	NA	NA	NA	NA	NA
8042	apex	5/8hz	10.4	33.57	43	7	500	389.173	724.875	NA	1114.05	211.597	4.97923e+06	0.622902	NA	NA	NA	NA	NA	NA	NA	NA	NA	NA	NA	NA	NA	NA	NA	NA	38.1	0	0	0	0	0	0	NA	NA	NA	NA	NA	NA	NA	NA	NA	NA	NA	NA
8042	apex	5/8hz	10.4	33.57	44	7	1120	366.502	724.875	NA	1091.38	207.289	4.87911e+06	0.622902	NA	NA	NA	NA	NA	NA	NA	NA	NA	NA	NA	NA	NA	NA	NA	NA	38.1	0	0	0	0	0	0	NA	NA	NA	NA	NA	NA	NA	NA	NA	NA	NA	NA
8042	apex	5/8hz	10.4	33.57	45	7	360	426.012	724.875	NA	1150.89	218.596	5.14192e+06	0.622902	NA	NA	NA	NA	NA	NA	NA	NA	54.1	1.36667	NA	NA	NA	NA	NA	NA	38	0	0	0	0	0	0	NA	NA	NA	NA	NA	NA	NA	NA	NA	NA	NA	NA
8042	apex	5/8hz	10.4	33.57	46	7	600	944.593	724.875	NA	1669.47	317.127	7.43207e+06	0.622902	NA	NA	NA	NA	NA	NA	NA	NA	NA	NA	NA	NA	NA	NA	NA	NA	38.5	0	1	0	0	0	0	NA	NA	NA	NA	NA	NA	NA	NA	NA	NA	NA	NA
8042	apex	5/8hz	10.4	33.57	47	7	1360	584.703	724.875	NA	1309.58	248.747	5.84273e+06	0.622902	NA	NA	NA	NA	NA	NA	NA	NA	NA	NA	NA	NA	NA	NA	NA	NA	38.3	0	0	0	0	0	0	NA	NA	NA	NA	NA	NA	NA	NA	NA	NA	NA	NA
8042	apex	5/8hz	10.4	33.57	48	7	940	462.851	724.875	NA	1187.73	225.595	5.30461e+06	0.622902	NA	NA	NA	NA	NA	NA	NA	NA	NA	NA	NA	NA	NA	NA	NA	NA	38.3	1	1	0	0	0	0	NA	NA	NA	NA	NA	NA	NA	NA	NA	NA	NA	NA
8042	apex	5/8hz	10.4	33.57	49	8	1180	508.191	724.875	NA	1233.07	234.21	5.50484e+06	0.622902	0.07598	11.42	126.161	NA	74	81	21	86	57.8	0.925	NA	NA	NA	NA	NA	NA	38.3	0	0	0	0	0	0	NA	NA	NA	NA	NA	NA	NA	NA	NA	NA	NA	NA
8042	apex	5/8hz	10.4	33.57	50	8	1120	595.094	724.875	NA	1319.97	250.722	5.88862e+06	0.622902	NA	NA	NA	NA	NA	NA	NA	NA	NA	NA	NA	NA	NA	NA	NA	NA	37.9	0	0	0	0	0	0	NA	NA	NA	NA	NA	NA	NA	NA	NA	NA	NA	NA
8042	apex	5/8hz	10.4	33.57	51	8	1680	524.249	724.875	NA	1249.12	237.261	5.57575e+06	0.622902	NA	NA	NA	NA	NA	NA	NA	NA	NA	NA	NA	NA	NA	NA	NA	NA	38.5	0	1	0	0	0	0	NA	NA	NA	NA	NA	NA	NA	NA	NA	NA	NA	NA
8042	apex	5/8hz	10.4	33.57	52	8	300	517.637	724.875	NA	1242.51	236.005	5.54655e+06	0.622902	NA	NA	NA	NA	NA	NA	NA	NA	59.1	0.433333	NA	NA	NA	NA	NA	NA	38.5	1	2	0	0	0	0	NA	NA	NA	NA	NA	NA	NA	NA	NA	NA	NA	NA
8042	apex	5/8hz	10.4	33.57	53	8	1600	620.598	724.875	NA	1345.47	255.567	6.00125e+06	0.622902	NA	NA	NA	NA	NA	NA	NA	NA	NA	NA	NA	NA	NA	NA	NA	NA	38.6	0	1	0	0	0	0	NA	NA	NA	NA	NA	NA	NA	NA	NA	NA	NA	NA
8042	apex	5/8hz	10.4	33.57	54	8	1000	639.49	724.875	NA	1364.36	259.157	6.08468e+06	0.622902	NA	NA	NA	NA	NA	NA	NA	NA	NA	NA	NA	NA	NA	NA	NA	NA	38.5	0	1	0	0	0	0	NA	NA	NA	NA	NA	NA	NA	NA	NA	NA	NA	NA
8042	apex	5/8hz	10.4	33.57	55	8	1320	96.3485	724.875	NA	821.224	155.96	3.68607e+06	0.622902	NA	NA	NA	NA	NA	NA	NA	NA	NA	NA	NA	NA	NA	NA	NA	NA	38.6	0	1	0	0	0	0	NA	NA	NA	NA	NA	NA	NA	NA	NA	NA	NA	NA
8042	apex	5/8hz	10.4	33.57	56	9	1740	185.14	724.875	NA	910.015	172.83	4.07819e+06	0.622902	NA	NA	NA	NA	NA	NA	NA	NA	NA	NA	NA	NA	NA	NA	NA	NA	38.7	0	1	0	0	0	0	NA	NA	NA	NA	NA	NA	NA	NA	NA	NA	NA	NA
8042	apex	5/8hz	10.4	33.57	57	9	920	16.0581	724.875	NA	740.933	140.705	3.33149e+06	0.622902	NA	NA	NA	NA	NA	NA	NA	NA	NA	NA	NA	NA	NA	NA	NA	NA	38.6	0	1	0	0	0	0	NA	NA	NA	NA	NA	NA	NA	NA	NA	NA	NA	NA
8042	apex	5/8hz	10.4	33.57	58	9	2040	702.778	724.875	NA	1427.65	271.181	6.36417e+06	0.622902	NA	NA	NA	NA	NA	NA	NA	NA	NA	NA	NA	NA	NA	NA	NA	NA	38.3	0	0	0	0	0	0	NA	NA	NA	NA	NA	NA	NA	NA	NA	NA	NA	NA
8042	apex	5/8hz	10.4	33.57	59	9	2520	740.561	724.875	NA	1465.44	278.36	6.53103e+06	0.622902	NA	NA	NA	NA	NA	NA	NA	NA	NA	NA	NA	NA	NA	NA	NA	NA	38.2	0	0	0	0	0	0	NA	NA	NA	NA	NA	NA	NA	NA	NA	NA	NA	NA
8042	apex	5/8hz	10.4	33.57	60	9	1480	1238.36	724.875	NA	1963.24	372.943	8.7294e+06	0.622902	0.11398	9.44	105.839	207	80	86	22	90	67.6	1.0625	5.33	42.663	35.776	4.542	1.1925	10.5	38.5	0	1	0	0	0	0	10.9	45	14.1	41.3	31.3	11500	0	115	0	0	0	4485
8042	apex	5/8hz	10.4	33.57	61	9	1160	227.647	NA	351.673	579.32	304.898	2.56267e+06	0.436984	NA	NA	NA	NA	NA	NA	NA	NA	NA	NA	NA	NA	NA	NA	NA	NA	38.2	0	0	1	0	0	0	NA	NA	NA	NA	NA	NA	NA	NA	NA	NA	NA	NA
8042	apex	5/8hz	10.4	33.57	62	9	4500	853.913	NA	129.523	983.435	258.608	4.34461e+06	0.436984	NA	NA	NA	NA	NA	NA	NA	NA	NA	NA	NA	NA	NA	NA	NA	NA	38.5	0	1	0	0	0	0	NA	NA	NA	NA	NA	NA	NA	NA	NA	NA	NA	NA
8042	apex	5/8hz	10.4	33.57	63	9	3620	1036.22	NA	52.594	1088.81	236.012	4.80904e+06	0.436984	NA	NA	NA	NA	NA	NA	NA	NA	68.6	0.333333	NA	NA	NA	NA	NA	NA	38.8	0	1	0	0	0	0	NA	NA	NA	NA	NA	NA	NA	NA	NA	NA	NA	NA
8042	apex	5/8hz	10.4	33.57	64	9	3440	1323.38	NA	57.6964	1381.07	294.367	6.09977e+06	0.436984	NA	NA	NA	NA	NA	NA	NA	NA	NA	NA	NA	NA	NA	NA	NA	NA	38.6	0	1	0	0	0	0	NA	NA	NA	NA	NA	NA	NA	NA	NA	NA	NA	NA
8042	apex	5/8hz	10.4	33.57	65	9	3720	1374.38	NA	54.5565	1428.94	301.723	6.31112e+06	0.436984	NA	NA	NA	NA	NA	NA	NA	NA	NA	NA	NA	NA	NA	NA	NA	NA	38.5	0	1	0	0	0	0	NA	NA	NA	NA	NA	NA	NA	NA	NA	NA	NA	NA
8042	apex	5/8hz	10.4	33.57	66	9	4460	1585.97	NA	77.321	1663.29	358.862	7.34635e+06	0.436984	NA	NA	NA	NA	NA	NA	NA	NA	NA	NA	NA	NA	NA	NA	NA	NA	38.4	0	1	0	0	0	0	NA	NA	NA	NA	NA	NA	NA	NA	NA	NA	NA	NA
8042	apex	5/8hz	10.4	33.57	67	10	4260	1617.14	NA	84.3859	1701.53	370.04	7.51529e+06	0.436984	0.12917	21.8	81.4839	NA	80	87	22	94	70.6	0.5	NA	NA	NA	NA	NA	NA	38.3	0	0	0	0	0	0	NA	NA	NA	NA	NA	NA	NA	NA	NA	NA	NA	NA
8042	apex	5/8hz	10.4	33.57	68	10	4700	1717.27	NA	54.5565	1771.83	368.999	7.82251e+06	0.436984	NA	NA	NA	NA	NA	NA	NA	NA	NA	NA	NA	NA	NA	NA	NA	NA	38.1	0	0	0	0	0	0	NA	NA	NA	NA	NA	NA	NA	NA	NA	NA	NA	NA
8042	apex	5/8hz	10.4	33.57	69	10	4920	375.948	NA	71.8261	447.774	127.67	1.97456e+06	0.436984	NA	NA	NA	NA	NA	NA	NA	NA	NA	NA	NA	NA	NA	NA	NA	NA	38.5	0	1	0	0	0	0	NA	NA	NA	NA	NA	NA	NA	NA	NA	NA	NA	NA
8042	apex	5/8hz	10.4	33.57	70	10	3800	1983.65	NA	87.1334	2070.78	445.118	9.14143e+06	0.436984	NA	NA	NA	NA	NA	NA	NA	NA	73.2	0.866667	NA	NA	NA	NA	NA	NA	38.7	0	1	0	0	0	0	NA	NA	NA	NA	NA	NA	NA	NA	NA	NA	NA	NA
8042	apex	5/8hz	10.4	33.57	71	10	4020	1770.17	NA	52.9865	1823.15	377.82	8.04924e+06	0.436984	NA	NA	NA	NA	NA	NA	NA	NA	NA	NA	NA	NA	NA	NA	NA	NA	38.5	0	1	0	0	0	0	NA	NA	NA	NA	NA	NA	NA	NA	NA	NA	NA	NA
8042	apex	5/8hz	10.4	33.57	72	10	4880	2011.98	NA	136.98	2148.96	489.532	9.48469e+06	0.436984	NA	NA	NA	NA	NA	NA	NA	NA	NA	NA	NA	NA	NA	NA	NA	NA	38.7	0	1	0	0	0	0	NA	NA	NA	NA	NA	NA	NA	NA	NA	NA	NA	NA
8042	apex	5/8hz	10.4	33.57	73	10	4880	2021.43	NA	49.8466	2071.28	423.102	9.14512e+06	0.436984	NA	NA	NA	NA	NA	NA	NA	NA	NA	NA	NA	NA	NA	NA	NA	NA	39.9	0	3	0	0	0	0	NA	NA	NA	NA	NA	NA	NA	NA	NA	NA	NA	NA
8042	apex	5/8hz	10.4	33.57	74	11	5200	2072.44	NA	60.975	2133.41	439.129	9.42228e+06	0.436984	0.294438	13.67	NA	NA	84.5	89	23	99	78.9	1.425	5.23	56.124	41.824	6.702	1.34191	NA	39.2	0	2	0	0	0	0	NA	NA	NA	NA	NA	NA	NA	NA	NA	NA	NA	NA
8042	apex	5/8hz	10.4	33.57	75	11	5960	2488.06	NA	69.8377	2557.9	524.691	1.1297e+07	0.436984	NA	NA	NA	NA	NA	NA	NA	NA	NA	NA	NA	NA	NA	NA	NA	NA	39.2	0	2	0	0	0	0	NA	NA	NA	NA	NA	NA	NA	NA	NA	NA	NA	NA
8042	apex	5/8hz	10.4	33.57	76	11	4780	1799.45	NA	154.21	1953.66	456.628	8.6296e+06	0.436984	NA	NA	NA	NA	NA	NA	NA	NA	NA	NA	NA	NA	NA	NA	NA	NA	38.4	0	1	0	0	0	0	NA	NA	NA	NA	NA	NA	NA	NA	NA	NA	NA	NA
8042	apex	5/8hz	10.4	33.57	77	11	5420	2134.78	NA	40.7682	2175.55	435.94	9.60812e+06	0.436984	NA	NA	NA	NA	NA	NA	NA	NA	80.6	0.566667	NA	NA	NA	NA	NA	NA	38.8	0	1	0	0	0	0	NA	NA	NA	NA	NA	NA	NA	NA	NA	NA	NA	NA
8042	apex	5/8hz	10.4	33.57	78	11	7997	2036.54	NA	45.3768	2081.92	420.704	9.19469e+06	0.436984	NA	NA	NA	NA	NA	NA	NA	NA	NA	NA	NA	NA	NA	NA	NA	NA	38.7	0	1	0	0	0	0	NA	NA	NA	NA	NA	NA	NA	NA	NA	NA	NA	NA
8042	apex	5/8hz	10.4	33.57	79	11	5020	2085.66	NA	72.6737	2158.34	450.345	9.53249e+06	0.436984	NA	NA	NA	NA	NA	NA	NA	NA	NA	NA	NA	NA	NA	NA	NA	NA	38.6	0	1	0	0	0	0	NA	NA	NA	NA	NA	NA	NA	NA	NA	NA	NA	NA
8042	apex	5/8hz	10.4	33.57	80	11	4060	2105.5	NA	108.124	2213.62	480.489	9.77708e+06	0.436984	NA	NA	NA	NA	NA	NA	NA	NA	NA	NA	NA	NA	NA	NA	NA	NA	38.5	0	1	0	0	0	0	NA	NA	NA	NA	NA	NA	NA	NA	NA	NA	NA	NA
8042	apex	5/8hz	10.4	33.57	81	12	5200	1932.64	NA	38.9957	1971.63	401.673	8.70773e+06	0.436984	0.34193	20.83	77.2581	NA	86	90	24	100	86.4	1.45	NA	NA	NA	NA	NA	NA	38.1	0	0	0	0	0	0	NA	NA	NA	NA	NA	NA	NA	NA	NA	NA	NA	NA
8042	apex	5/8hz	10.4	33.57	82	12	3880	1415	NA	130.664	1545.67	384.357	6.82807e+06	0.436984	NA	NA	NA	NA	NA	NA	NA	NA	NA	NA	NA	NA	NA	NA	NA	NA	38.5	0	1	0	0	0	0	NA	NA	NA	NA	NA	NA	NA	NA	NA	NA	NA	NA
8042	apex	5/8hz	10.4	33.57	83	12	8000	1157.13	NA	8.23363	1165.36	227.133	5.14658e+06	0.436984	NA	NA	NA	NA	NA	NA	NA	NA	NA	NA	NA	NA	NA	NA	NA	NA	39.1	0	2	0	0	0	0	NA	NA	NA	NA	NA	NA	NA	NA	NA	NA	NA	NA
8042	apex	5/8hz	10.4	33.57	84	12	5180	1626.59	NA	92.0019	1718.59	390.382	7.59111e+06	0.436984	NA	NA	NA	NA	NA	NA	NA	NA	NA	NA	NA	NA	NA	NA	NA	NA	38.6	0	1	0	0	0	0	NA	NA	NA	NA	NA	NA	NA	NA	NA	NA	NA	NA
8042	apex	5/8hz	10.4	33.57	85	12	4280	1642.65	NA	264.192	1906.84	545.649	8.42527e+06	0.436984	NA	NA	NA	NA	NA	NA	NA	NA	86.1	-0.075	NA	NA	NA	NA	NA	NA	38.4	0	1	0	0	0	0	NA	NA	NA	NA	NA	NA	NA	NA	NA	NA	NA	NA
8042	apex	5/8hz	10.4	33.57	86	12	4480	1841.01	NA	63.7212	1904.73	406.122	8.41269e+06	0.436984	NA	NA	NA	NA	NA	NA	NA	NA	NA	NA	NA	NA	NA	NA	NA	NA	NA	NA	NA	NA	NA	NA	NA	NA	NA	NA	NA	NA	NA	NA	NA	NA	NA	NA	NA
8042	apex	5/8hz	10.4	33.57	87	12	4680	1975.14	NA	85.271	2060.42	450.657	9.10056e+06	0.436984	NA	NA	NA	NA	NA	NA	NA	NA	NA	NA	NA	NA	NA	NA	NA	NA	NA	NA	NA	NA	NA	NA	NA	NA	NA	NA	NA	NA	NA	NA	NA	NA	NA	NA	NA
8042	apex	5/8hz	10.4	33.57	88	13	5520	2292.53	NA	60.4238	2352.95	488.995	1.0392e+07	0.436984	NA	NA	NA	NA	NA	NA	NA	NA	NA	NA	NA	NA	NA	NA	NA	NA	NA	NA	NA	NA	NA	NA	NA	NA	NA	NA	NA	NA	NA	NA	NA	NA	NA	NA	NA
8042	apex	5/8hz	10.4	33.57	89	13	4580	2015.76	NA	78.4945	2094.26	438.804	9.24718e+06	0.436984	NA	NA	NA	NA	NA	NA	NA	NA	NA	NA	NA	NA	NA	NA	NA	NA	NA	NA	NA	NA	NA	NA	NA	NA	NA	NA	NA	NA	NA	NA	NA	NA	NA	NA	NA
8042	apex	5/8hz	10.4	33.57	90	13	5860	2286.86	NA	107.012	2393.87	510.589	1.05698e+07	0.436984	0.31914	22.81	92.7333	NA	87.5	90	25.5	103	91	0.98	NA	39.348	33.449	7.185	1.17636	8.4	NA	NA	NA	NA	NA	NA	NA	NA	NA	NA	NA	NA	NA	NA	NA	NA	NA	NA	NA
8042	apex	5/8hz	10.4	33.57	1	1	NA	NA	NA	NA	NA	NA	NA	NA	0.05319	23.31	110.548	90.1	67	69.5	17	75	NA	NA	NA	NA	NA	NA	NA	NA	NA	NA	NA	NA	NA	NA	NA	7.1	29	8.7	40.8	30	16000	0	0	0	12800	3040	160
8067	apex	3/4hz	11.1	31	4	1	100	41.5621	536.408	NA	577.97	109.761	2.59637e+06	0.587462	NA	NA	NA	NA	NA	NA	NA	NA	NA	NA	NA	NA	NA	NA	NA	NA	38.9	0	2	0	8	3	1	NA	NA	NA	NA	NA	NA	NA	NA	NA	NA	NA	NA
8067	apex	3/4hz	11.1	31	5	1	340	18.8919	652.387	NA	671.279	127.478	3.01795e+06	0.587462	NA	NA	NA	NA	NA	NA	NA	NA	NA	NA	NA	NA	NA	NA	NA	NA	38.8	0	1	0	0	0	0	NA	NA	NA	NA	NA	NA	NA	NA	NA	NA	NA	NA
8067	apex	3/4hz	11.1	31	6	1	400	10.3905	695.88	NA	706.271	134.122	3.17604e+06	0.587462	NA	NA	NA	NA	NA	NA	NA	NA	NA	NA	NA	NA	NA	NA	NA	NA	38.6	0	1	0	0	0	0	NA	NA	NA	NA	NA	NA	NA	NA	NA	NA	NA	NA
8067	apex	3/4hz	11.1	31	7	2	1440	0	623.392	NA	623.392	118.382	2.80409e+06	0.587462	0.07599	9.47	97.9355	NA	65	69	17	72	32	0.65	NA	NA	NA	NA	NA	NA	38.9	0	2	0	0	0	0	NA	NA	NA	NA	NA	NA	NA	NA	NA	NA	NA	NA
8067	apex	3/4hz	11.1	31	8	2	1300	0	398.681	NA	398.681	75.7096	1.79332e+06	0.587462	NA	NA	NA	NA	NA	NA	NA	NA	NA	NA	NA	NA	NA	NA	NA	NA	38.7	2	3	0	0	0	0	NA	NA	NA	NA	NA	NA	NA	NA	NA	NA	NA	NA
8067	apex	3/4hz	11.1	31	9	2	1100	0	456.671	NA	456.671	86.7219	2.05416e+06	0.587462	NA	NA	NA	NA	NA	NA	NA	NA	NA	NA	NA	NA	NA	NA	NA	NA	39.1	2	2	0	0	0	0	NA	NA	NA	NA	NA	NA	NA	NA	NA	NA	NA	NA
8067	apex	3/4hz	11.1	31	10	2	1480	0	652.387	NA	652.387	123.888	2.93452e+06	0.587462	NA	NA	NA	NA	NA	NA	NA	NA	33.3	0.433333	NA	NA	NA	NA	NA	NA	38.4	3	5	0	0	0	0	NA	NA	NA	NA	NA	NA	NA	NA	NA	NA	NA	NA
8067	apex	3/4hz	11.1	31	11	2	1300	0	645.139	NA	645.139	122.512	2.90191e+06	0.587462	NA	NA	NA	NA	NA	NA	NA	NA	NA	NA	NA	NA	NA	NA	NA	NA	38.5	0	1	0	0	0	0	NA	NA	NA	NA	NA	NA	NA	NA	NA	NA	NA	NA
8067	apex	3/4hz	11.1	31	12	2	340	6.61215	681.382	NA	687.995	130.651	3.09414e+06	0.587462	NA	NA	NA	NA	NA	NA	NA	NA	NA	NA	NA	NA	NA	NA	NA	NA	38.2	0	1	0	0	0	0	NA	NA	NA	NA	NA	NA	NA	NA	NA	NA	NA	NA
8067	apex	3/4hz	11.1	31	13	2	2160	2.83378	681.382	NA	684.216	129.933	3.07745e+06	0.587462	NA	NA	NA	NA	NA	NA	NA	NA	NA	NA	NA	NA	NA	NA	NA	NA	38.5	3	4	0	0	0	0	NA	NA	NA	NA	NA	NA	NA	NA	NA	NA	NA	NA
8067	apex	3/4hz	11.1	31	14	3	1020	0	724.875	NA	724.875	137.654	3.26057e+06	0.587462	0.00474375	8.465	122.129	41.4	66.5	69.5	17.5	72	35	0.425	6.96	13.67	2.415	1.4	5.66046	9.8	38.2	3	3	0	0	0	0	NA	NA	NA	NA	NA	NA	NA	NA	NA	NA	NA	NA
8067	apex	3/4hz	11.1	31	15	3	1020	10.3905	724.875	NA	735.266	139.628	3.30646e+06	0.587462	NA	NA	NA	NA	NA	NA	NA	NA	NA	NA	NA	NA	NA	NA	NA	NA	37.5	2	2	0	0	0	0	NA	NA	NA	NA	NA	NA	NA	NA	NA	NA	NA	NA
8067	apex	3/4hz	11.1	31	16	3	1140	13.2243	724.875	NA	738.099	140.166	3.31898e+06	0.587462	NA	NA	NA	NA	NA	NA	NA	NA	NA	NA	NA	NA	NA	NA	NA	NA	37.9	1	1	0	0	0	0	NA	NA	NA	NA	NA	NA	NA	NA	NA	NA	NA	NA
8067	apex	3/4hz	11.1	31	17	3	1200	44.3959	724.875	NA	769.271	146.089	3.45663e+06	0.587462	NA	NA	NA	NA	NA	NA	NA	NA	33.7	-0.433333	NA	NA	NA	NA	NA	NA	37.9	1	1	0	0	0	0	NA	NA	NA	NA	NA	NA	NA	NA	NA	NA	NA	NA
8067	apex	3/4hz	11.1	31	18	3	1080	34.95	724.875	NA	759.825	144.294	3.41492e+06	0.587462	NA	NA	NA	NA	NA	NA	NA	NA	NA	NA	NA	NA	NA	NA	NA	NA	37.7	2	2	0	0	0	0	NA	NA	NA	NA	NA	NA	NA	NA	NA	NA	NA	NA
8067	apex	3/4hz	11.1	31	19	3	1920	57.6202	724.875	NA	782.495	148.602	3.51504e+06	0.587462	NA	NA	NA	NA	NA	NA	NA	NA	NA	NA	NA	NA	NA	NA	NA	NA	38	1	1	0	0	0	0	NA	NA	NA	NA	NA	NA	NA	NA	NA	NA	NA	NA
8067	apex	3/4hz	11.1	31	20	3	920	83.1242	724.875	NA	807.999	153.447	3.62767e+06	0.587462	NA	NA	NA	NA	NA	NA	NA	NA	NA	NA	NA	NA	NA	NA	NA	NA	37.9	0	0	0	0	0	0	NA	NA	NA	NA	NA	NA	NA	NA	NA	NA	NA	NA
8067	apex	3/4hz	11.1	31	21	4	560	34.0054	724.875	NA	758.88	144.115	3.41075e+06	0.587462	0.08358	10.77	104.097	NA	69	72	18	74	35.8	0.525	NA	NA	NA	NA	NA	NA	37.9	0	0	0	0	0	0	NA	NA	NA	NA	NA	NA	NA	NA	NA	NA	NA	NA
8067	apex	3/4hz	11.1	31	22	4	1120	95.4039	724.875	NA	820.279	155.781	3.6819e+06	0.587462	NA	NA	NA	NA	NA	NA	NA	NA	NA	NA	NA	NA	NA	NA	NA	NA	38.2	1	1	0	0	0	0	NA	NA	NA	NA	NA	NA	NA	NA	NA	NA	NA	NA
8067	apex	3/4hz	11.1	31	23	4	1700	90.681	724.875	NA	815.556	154.883	3.66104e+06	0.587462	NA	NA	NA	NA	NA	NA	NA	NA	NA	NA	NA	NA	NA	NA	NA	NA	38.2	0	0	0	0	0	0	NA	NA	NA	NA	NA	NA	NA	NA	NA	NA	NA	NA
8067	apex	3/4hz	11.1	31	24	4	1240	113.351	724.875	NA	838.226	159.19	3.76115e+06	0.587462	NA	NA	NA	NA	NA	NA	NA	NA	37.8	0.666667	NA	NA	NA	NA	NA	NA	38.8	0	1	0	0	0	0	NA	NA	NA	NA	NA	NA	NA	NA	NA	NA	NA	NA
8067	apex	3/4hz	11.1	31	25	4	1520	102.961	724.875	NA	827.836	157.216	3.71527e+06	0.587462	NA	NA	NA	NA	NA	NA	NA	NA	NA	NA	NA	NA	NA	NA	NA	NA	38.1	0	0	0	0	0	0	NA	NA	NA	NA	NA	NA	NA	NA	NA	NA	NA	NA
8067	apex	3/4hz	11.1	31	26	4	1720	111.462	724.875	NA	836.337	158.832	3.75281e+06	0.587462	NA	NA	NA	NA	NA	NA	NA	NA	NA	NA	NA	NA	NA	NA	NA	NA	37.8	0	0	0	0	0	0	NA	NA	NA	NA	NA	NA	NA	NA	NA	NA	NA	NA
8067	apex	3/4hz	11.1	31	27	4	1420	127.52	724.875	NA	852.395	161.883	3.82373e+06	0.587462	NA	NA	NA	NA	NA	NA	NA	NA	NA	NA	NA	NA	NA	NA	NA	NA	38.2	0	0	0	0	0	0	NA	NA	NA	NA	NA	NA	NA	NA	NA	NA	NA	NA
8067	apex	3/4hz	11.1	31	28	5	1520	153.024	724.875	NA	877.899	166.728	3.93636e+06	0.587462	NA	NA	NA	NA	70	73.5	20	78	39.8	0.5	5.32	32.859	17.954	2.685	1.83018	13.3	37.5	0	0	0	0	0	0	NA	NA	NA	NA	NA	NA	NA	NA	NA	NA	NA	NA
8067	apex	3/4hz	11.1	31	29	5	2120	157.747	724.875	NA	882.622	167.626	3.95721e+06	0.587462	NA	NA	NA	NA	NA	NA	NA	NA	NA	NA	NA	NA	NA	NA	NA	NA	38	0	0	0	0	0	0	NA	NA	NA	NA	NA	NA	NA	NA	NA	NA	NA	NA
8067	apex	3/4hz	11.1	31	30	5	1400	152.08	724.875	NA	876.955	166.549	3.93219e+06	0.587462	0.03799	11.28	111.935	NA	NA	NA	NA	NA	NA	NA	NA	NA	NA	NA	NA	NA	37.7	0	0	0	0	0	0	8.4	34	10.9	40.5	32.1	7700	0	0	0	0	77	3619
8067	apex	3/4hz	11.1	31	31	5	2220	177.584	724.875	NA	902.459	171.395	4.04482e+06	0.587462	NA	NA	NA	NA	NA	NA	NA	NA	NA	NA	NA	NA	NA	NA	NA	NA	38.2	0	0	0	0	0	0	NA	NA	NA	NA	NA	NA	NA	NA	NA	NA	NA	NA
8067	apex	3/4hz	11.1	31	32	5	1520	161.525	724.875	NA	886.4	168.344	3.9739e+06	0.587462	NA	NA	NA	NA	NA	NA	NA	NA	NA	NA	NA	NA	NA	NA	NA	NA	38.5	0	1	0	0	0	0	NA	NA	NA	NA	NA	NA	NA	NA	NA	NA	NA	NA
8067	apex	3/4hz	11.1	31	33	5	1960	187.03	724.875	NA	911.905	173.189	4.08653e+06	0.587462	NA	NA	NA	NA	NA	NA	NA	NA	42.4	0.52	NA	NA	NA	NA	NA	NA	38	0	0	0	0	0	0	NA	NA	NA	NA	NA	NA	NA	NA	NA	NA	NA	NA
8067	apex	3/4hz	11.1	31	34	5	1760	173.805	724.875	NA	898.68	170.677	4.02813e+06	0.587462	NA	NA	NA	NA	NA	NA	NA	NA	NA	NA	NA	NA	NA	NA	NA	NA	38.1	0	0	0	0	0	0	NA	NA	NA	NA	NA	NA	NA	NA	NA	NA	NA	NA
8067	apex	3/4hz	11.1	31	35	6	2200	163.415	724.875	NA	888.29	168.703	3.98224e+06	0.587462	0.0228	10.84	117.419	NA	73	75.5	20	81	43.2	0.4	NA	NA	NA	NA	NA	NA	38.2	0	0	0	0	0	0	NA	NA	NA	NA	NA	NA	NA	NA	NA	NA	NA	NA
8067	apex	3/4hz	11.1	31	36	6	3020	256.929	724.875	NA	981.804	186.47	4.39522e+06	0.587462	NA	NA	NA	NA	NA	NA	NA	NA	NA	NA	NA	NA	NA	NA	NA	NA	38.3	0	0	0	0	0	0	NA	NA	NA	NA	NA	NA	NA	NA	NA	NA	NA	NA
8067	apex	3/4hz	11.1	31	37	6	2860	270.154	724.875	NA	995.029	188.983	4.45362e+06	0.587462	NA	NA	NA	NA	NA	NA	NA	NA	NA	NA	NA	NA	NA	NA	NA	NA	38.3	2	2	0	0	0	0	NA	NA	NA	NA	NA	NA	NA	NA	NA	NA	NA	NA
8067	apex	3/4hz	11.1	31	38	6	2220	294.713	724.875	NA	1019.59	193.649	4.56208e+06	0.587462	NA	NA	NA	NA	NA	NA	NA	NA	NA	NA	NA	NA	NA	NA	NA	NA	38.6	0	1	0	0	0	0	NA	NA	NA	NA	NA	NA	NA	NA	NA	NA	NA	NA
8067	apex	3/4hz	11.1	31	39	6	2420	340.998	724.875	NA	1065.87	202.443	4.76648e+06	0.587462	NA	NA	NA	NA	NA	NA	NA	NA	46.4	0.8	NA	NA	NA	NA	NA	NA	38.2	0	0	0	0	0	0	NA	NA	NA	NA	NA	NA	NA	NA	NA	NA	NA	NA
8067	apex	3/4hz	11.1	31	40	6	2600	342.887	724.875	NA	1067.76	202.802	4.77483e+06	0.587462	NA	NA	NA	NA	NA	NA	NA	NA	NA	NA	NA	NA	NA	NA	NA	NA	38.2	0	0	0	0	0	0	NA	NA	NA	NA	NA	NA	NA	NA	NA	NA	NA	NA
8067	apex	3/4hz	11.1	31	41	6	1540	319.273	724.875	NA	1044.15	198.316	4.67054e+06	0.587462	NA	NA	NA	NA	NA	NA	NA	NA	NA	NA	NA	NA	NA	NA	NA	NA	38.3	0	0	0	0	0	0	NA	NA	NA	NA	NA	NA	NA	NA	NA	NA	NA	NA
8067	apex	3/4hz	11.1	31	42	7	1700	472.297	724.875	NA	1197.17	227.39	5.34632e+06	0.587462	0	10.71	127.567	NA	75	77.5	20	85	48.1	0.566667	5.18	27.543	20.014	4.347	1.37619	9.8	38.2	0	0	0	0	0	0	NA	NA	NA	NA	NA	NA	NA	NA	NA	NA	NA	NA
8067	apex	3/4hz	11.1	31	43	7	2440	389.173	724.875	NA	1114.05	211.597	4.97923e+06	0.587462	NA	NA	NA	NA	NA	NA	NA	NA	NA	NA	NA	NA	NA	NA	NA	NA	38.4	0	1	0	0	0	0	NA	NA	NA	NA	NA	NA	NA	NA	NA	NA	NA	NA
8067	apex	3/4hz	11.1	31	44	7	2740	422.233	724.875	NA	1147.11	217.878	5.12523e+06	0.587462	NA	NA	NA	NA	NA	NA	NA	NA	NA	NA	NA	NA	NA	NA	NA	NA	39.1	0	2	0	0	0	0	NA	NA	NA	NA	NA	NA	NA	NA	NA	NA	NA	NA
8067	apex	3/4hz	11.1	31	45	7	2920	378.782	724.875	NA	1103.66	209.622	4.93334e+06	0.587462	NA	NA	NA	NA	NA	NA	NA	NA	50.1	0.666667	NA	NA	NA	NA	NA	NA	38.5	0	1	0	0	0	0	NA	NA	NA	NA	NA	NA	NA	NA	NA	NA	NA	NA
8067	apex	3/4hz	11.1	31	46	7	3200	497.801	724.875	NA	1222.68	232.236	5.45895e+06	0.587462	NA	NA	NA	NA	NA	NA	NA	NA	NA	NA	NA	NA	NA	NA	NA	NA	38.6	0	1	0	0	0	0	NA	NA	NA	NA	NA	NA	NA	NA	NA	NA	NA	NA
8067	apex	3/4hz	11.1	31	47	7	2200	473.241	724.875	NA	1198.12	227.57	5.35049e+06	0.587462	NA	NA	NA	NA	NA	NA	NA	NA	NA	NA	NA	NA	NA	NA	NA	NA	38.6	0	1	0	0	0	0	NA	NA	NA	NA	NA	NA	NA	NA	NA	NA	NA	NA
8067	apex	3/4hz	11.1	31	48	7	2580	559.199	724.875	NA	1284.07	243.902	5.7301e+06	0.587462	NA	NA	NA	NA	NA	NA	NA	NA	NA	NA	NA	NA	NA	NA	NA	NA	39.1	0	2	0	0	0	0	NA	NA	NA	NA	NA	NA	NA	NA	NA	NA	NA	NA
8067	apex	3/4hz	11.1	31	49	8	3180	592.26	724.875	NA	1317.14	250.183	5.8761e+06	0.587462	0.12158	11.49	118.258	NA	77	79	21	86	53.4	0.825	NA	NA	NA	NA	NA	NA	38.8	0	1	0	0	0	0	NA	NA	NA	NA	NA	NA	NA	NA	NA	NA	NA	NA
8067	apex	3/4hz	11.1	31	50	8	3360	723.559	724.875	NA	1448.43	275.13	6.45594e+06	0.587462	NA	NA	NA	NA	NA	NA	NA	NA	NA	NA	NA	NA	NA	NA	NA	NA	38.5	0	1	0	0	0	0	NA	NA	NA	NA	NA	NA	NA	NA	NA	NA	NA	NA
8067	apex	3/4hz	11.1	31	51	8	3000	526.139	724.875	NA	1251.01	237.62	5.5841e+06	0.587462	NA	NA	NA	NA	NA	NA	NA	NA	NA	NA	NA	NA	NA	NA	NA	NA	38.4	0	1	0	0	0	0	NA	NA	NA	NA	NA	NA	NA	NA	NA	NA	NA	NA
8067	apex	3/4hz	11.1	31	52	8	2240	855.802	724.875	NA	1580.68	300.256	7.03995e+06	0.587462	NA	NA	NA	NA	NA	NA	NA	NA	56.1	0.989952	NA	NA	NA	NA	NA	NA	38.5	0	1	0	0	0	0	NA	NA	NA	NA	NA	NA	NA	NA	NA	NA	NA	NA
8067	apex	3/4hz	11.1	31	53	8	2900	862.414	724.875	NA	1587.29	301.512	7.06915e+06	0.587462	NA	NA	NA	NA	NA	NA	NA	NA	NA	NA	NA	NA	NA	NA	NA	NA	38.6	0	1	0	0	0	0	NA	NA	NA	NA	NA	NA	NA	NA	NA	NA	NA	NA
8067	apex	3/4hz	11.1	31	54	8	3100	768.899	724.875	NA	1493.77	283.745	6.65617e+06	0.587462	NA	NA	NA	NA	NA	NA	NA	NA	NA	NA	NA	NA	NA	NA	NA	NA	38.3	0	0	0	0	0	0	NA	NA	NA	NA	NA	NA	NA	NA	NA	NA	NA	NA
8067	apex	3/4hz	11.1	31	55	8	2540	907.754	724.875	NA	1632.63	310.127	7.26938e+06	0.587462	NA	NA	NA	NA	NA	NA	NA	NA	NA	NA	NA	NA	NA	NA	NA	NA	38.4	0	1	0	0	0	0	NA	NA	NA	NA	NA	NA	NA	NA	NA	NA	NA	NA
8067	apex	3/4hz	11.1	31	56	9	6620	1416.89	724.875	NA	2141.77	406.863	9.51782e+06	0.587462	NA	NA	NA	NA	NA	NA	NA	NA	61.9	1.21429	NA	NA	NA	NA	NA	NA	38.9	0	2	0	0	0	0	NA	NA	NA	NA	NA	NA	NA	NA	NA	NA	NA	NA
8067	apex	3/4hz	11.1	31	57	9	3120	1074.95	724.875	NA	1799.82	341.894	8.00774e+06	0.587462	NA	NA	NA	NA	NA	NA	NA	NA	NA	NA	NA	NA	NA	NA	NA	NA	38.8	0	1	0	0	0	0	NA	NA	NA	NA	NA	NA	NA	NA	NA	NA	NA	NA
8067	apex	3/4hz	11.1	31	58	9	458	1025.83	724.875	NA	1750.7	332.561	7.79082e+06	0.587462	NA	NA	NA	NA	NA	NA	NA	NA	NA	NA	NA	NA	NA	NA	NA	NA	38.9	0	2	0	0	0	0	NA	NA	NA	NA	NA	NA	NA	NA	NA	NA	NA	NA
8067	apex	3/4hz	11.1	31	59	9	3740	1142.96	724.875	NA	1867.83	354.816	8.30808e+06	0.587462	NA	NA	NA	NA	NA	NA	NA	NA	NA	NA	NA	NA	NA	NA	NA	NA	38.8	0	1	0	0	0	0	NA	NA	NA	NA	NA	NA	NA	NA	NA	NA	NA	NA
8067	apex	3/4hz	11.1	31	60	9	3280	1053.22	724.875	NA	1778.1	337.766	7.91179e+06	0.587462	0.12917	10.74	105.233	227	81.5	83	23.5	97	65.3	0.85	5.62	44.686	31.744	5.099	1.4077	NA	38.8	0	1	0	0	0	0	7.2	29	9.7	40.3	33.4	7500	0	225	0	0	75	3075
8067	apex	3/4hz	11.1	31	61	9	4300	1294.09	NA	51.172	1345.27	283.95	5.94156e+06	0.4369	NA	NA	NA	NA	NA	NA	NA	NA	NA	NA	NA	NA	NA	NA	NA	NA	38.8	0	1	0	0	0	0	NA	NA	NA	NA	NA	NA	NA	NA	NA	NA	NA	NA
8067	apex	3/4hz	11.1	31	62	9	8000	1416.89	NA	121.074	1537.96	359.288	6.7934e+06	0.4369	NA	NA	NA	NA	NA	NA	NA	NA	NA	NA	NA	NA	NA	NA	NA	NA	39.2	0	2	0	0	0	0	NA	NA	NA	NA	NA	NA	NA	NA	NA	NA	NA	NA
8067	apex	3/4hz	11.1	31	63	9	7700	2462.56	NA	51.172	2513.73	505.957	1.11017e+07	0.4369	NA	NA	NA	NA	NA	NA	NA	NA	68.7	1.13333	NA	NA	NA	NA	NA	NA	38.9	0	2	0	0	0	0	NA	NA	NA	NA	NA	NA	NA	NA	NA	NA	NA	NA
8067	apex	3/4hz	11.1	31	64	9	6940	1771.11	NA	58.5301	1829.64	380.058	8.08075e+06	0.4369	NA	NA	NA	NA	NA	NA	NA	NA	NA	NA	NA	NA	NA	NA	NA	NA	39.1	0	2	0	0	0	0	NA	NA	NA	NA	NA	NA	NA	NA	NA	NA	NA	NA
8067	apex	3/4hz	11.1	31	65	9	6360	1964.75	NA	73.5807	2038.34	428.047	9.00255e+06	0.4369	NA	NA	NA	NA	NA	NA	NA	NA	NA	NA	NA	NA	NA	NA	NA	NA	38.9	0	2	0	0	0	0	NA	NA	NA	NA	NA	NA	NA	NA	NA	NA	NA	NA
8067	apex	3/4hz	11.1	31	66	9	7400	2200.9	NA	60.2024	2261.11	461.337	9.97925e+06	0.4369	NA	NA	NA	NA	NA	NA	NA	NA	NA	NA	NA	NA	NA	NA	NA	NA	38.6	0	1	0	0	0	0	NA	NA	NA	NA	NA	NA	NA	NA	NA	NA	NA	NA
8067	apex	3/4hz	11.1	31	67	10	3340	1301.65	NA	34.1871	1335.84	271.826	5.89578e+06	0.4369	0.4559	16.75	93.2333	NA	79	84	23	98	72.7	1	NA	NA	NA	NA	NA	NA	38.8	0	1	0	0	0	0	NA	NA	NA	NA	NA	NA	NA	NA	NA	NA	NA	NA
8067	apex	3/4hz	11.1	31	68	10	6040	2059.21	NA	60.0093	2119.22	434.277	9.3527e+06	0.4369	NA	NA	NA	NA	NA	NA	NA	NA	NA	NA	NA	NA	NA	NA	NA	NA	39	0	2	0	0	0	0	NA	NA	NA	NA	NA	NA	NA	NA	NA	NA	NA	NA
8067	apex	3/4hz	11.1	31	69	10	7080	2170.68	NA	114.563	2285.24	494.57	1.00802e+07	0.4369	NA	NA	NA	NA	NA	NA	NA	NA	NA	NA	NA	NA	NA	NA	NA	NA	38.8	0	1	0	0	0	0	NA	NA	NA	NA	NA	NA	NA	NA	NA	NA	NA	NA
8067	apex	3/4hz	11.1	31	70	10	7460	2430.44	NA	81.4672	2511.91	520.195	1.10846e+07	0.4369	NA	NA	NA	NA	NA	NA	NA	NA	76.7	1.33333	NA	NA	NA	NA	NA	NA	39.3	0	2	0	0	0	0	NA	NA	NA	NA	NA	NA	NA	NA	NA	NA	NA	NA
8067	apex	3/4hz	11.1	31	71	10	8000	2271.75	NA	126.929	2398.68	522.64	1.05799e+07	0.4369	NA	NA	NA	NA	NA	NA	NA	NA	NA	NA	NA	NA	NA	NA	NA	NA	39	0	2	0	0	0	0	NA	NA	NA	NA	NA	NA	NA	NA	NA	NA	NA	NA
8067	apex	3/4hz	11.1	31	72	10	13240	2583.46	NA	148.387	2731.85	597.251	1.20491e+07	0.4369	NA	NA	NA	NA	NA	NA	NA	NA	NA	NA	NA	NA	NA	NA	NA	NA	39	0	2	0	0	0	0	NA	NA	NA	NA	NA	NA	NA	NA	NA	NA	NA	NA
8067	apex	3/4hz	11.1	31	73	10	8500	2652.42	NA	84.7405	2737.16	564.718	1.20791e+07	0.4369	NA	NA	NA	NA	NA	NA	NA	NA	NA	NA	NA	NA	NA	NA	NA	NA	38.7	0	2	0	0	0	0	NA	NA	NA	NA	NA	NA	NA	NA	NA	NA	NA	NA
8067	apex	3/4hz	11.1	31	74	11	4440	2540.96	NA	123.292	2664.25	572.662	1.17594e+07	0.4369	0.20136	22.14	82.7333	NA	83	85	23	100	81.3	1.15	5.99	40.914	30.398	5.189	1.34594	NA	39	0	2	0	0	0	0	NA	NA	NA	NA	NA	NA	NA	NA	NA	NA	NA	NA
8067	apex	3/4hz	11.1	31	75	11	9020	2408.71	NA	65.4647	2474.18	505.379	1.0923e+07	0.4369	NA	NA	NA	NA	NA	NA	NA	NA	NA	NA	NA	NA	NA	NA	NA	NA	38.8	0	1	0	0	0	0	NA	NA	NA	NA	NA	NA	NA	NA	NA	NA	NA	NA
8067	apex	3/4hz	11.1	31	76	11	8000	2474.83	NA	67.2832	2542.12	519.268	1.1223e+07	0.4369	NA	NA	NA	NA	NA	NA	NA	NA	NA	NA	NA	NA	NA	NA	NA	NA	38.9	0	2	0	0	0	0	NA	NA	NA	NA	NA	NA	NA	NA	NA	NA	NA	NA
8067	apex	3/4hz	11.1	31	77	11	8000	2455.94	NA	134.566	2590.51	564.728	1.14332e+07	0.4369	NA	NA	NA	NA	NA	NA	NA	NA	83.9	0.866667	NA	NA	NA	NA	NA	NA	39.1	0	2	0	0	0	0	NA	NA	NA	NA	NA	NA	NA	NA	NA	NA	NA	NA
8067	apex	3/4hz	11.1	31	78	11	10080	2489.95	NA	161.843	2651.79	591.074	1.17024e+07	0.4369	NA	NA	NA	NA	NA	NA	NA	NA	NA	NA	NA	NA	NA	NA	NA	NA	38.9	0	2	0	0	0	0	NA	NA	NA	NA	NA	NA	NA	NA	NA	NA	NA	NA
8067	apex	3/4hz	11.1	31	79	11	8000	2191.46	NA	140.022	2331.48	518.453	1.0289e+07	0.4369	NA	NA	NA	NA	NA	NA	NA	NA	NA	NA	NA	NA	NA	NA	NA	NA	39.1	0	3	0	0	0	0	NA	NA	NA	NA	NA	NA	NA	NA	NA	NA	NA	NA
8067	apex	3/4hz	11.1	31	80	11	8000	2701.54	NA	105.471	2807.01	590.18	1.23908e+07	0.4369	NA	NA	NA	NA	NA	NA	NA	NA	NA	NA	NA	NA	NA	NA	NA	NA	39.3	0	2	0	0	0	0	NA	NA	NA	NA	NA	NA	NA	NA	NA	NA	NA	NA
8067	apex	3/4hz	11.1	31	81	12	8000	2030.88	NA	105.835	2136.71	463.02	9.43064e+06	0.4369	0.06839	0.5	99.7419	NA	84.5	87	24	101	87.5	0.9	NA	NA	NA	NA	NA	NA	39.1	0	3	0	0	0	0	NA	NA	NA	NA	NA	NA	NA	NA	NA	NA	NA	NA
8067	apex	3/4hz	11.1	31	82	12	8000	1449.01	NA	56.0087	1505.02	316.142	6.64353e+06	0.4369	NA	NA	NA	NA	NA	NA	NA	NA	NA	NA	NA	NA	NA	NA	NA	NA	38.9	0	3	0	0	0	0	NA	NA	NA	NA	NA	NA	NA	NA	NA	NA	NA	NA
8067	apex	3/4hz	11.1	31	83	12	10780	2767.66	NA	214.579	2982.24	682.283	1.3159e+07	0.4369	NA	NA	NA	NA	NA	NA	NA	NA	NA	NA	NA	NA	NA	NA	NA	NA	39.1	0	3	0	0	0	0	NA	NA	NA	NA	NA	NA	NA	NA	NA	NA	NA	NA
8067	apex	3/4hz	11.1	31	84	12	8000	2833.78	NA	40.7336	2874.51	568.113	1.26923e+07	0.4369	NA	NA	NA	NA	NA	NA	NA	NA	NA	NA	NA	NA	NA	NA	NA	NA	39	0	2	0	0	0	0	NA	NA	NA	NA	NA	NA	NA	NA	NA	NA	NA	NA
8067	apex	3/4hz	11.1	31	85	12	9960	2833.78	NA	130.929	2964.71	633.866	1.30859e+07	0.4369	NA	NA	NA	NA	NA	NA	NA	NA	91.7	1.05	NA	NA	NA	NA	NA	NA	38.8	0	1	0	0	0	0	NA	NA	NA	NA	NA	NA	NA	NA	NA	NA	NA	NA
8067	apex	3/4hz	11.1	31	86	12	9840	2833.78	NA	202.941	3036.72	686.362	1.34002e+07	0.4369	NA	NA	NA	NA	NA	NA	NA	NA	NA	NA	NA	NA	NA	NA	NA	NA	NA	NA	NA	NA	NA	NA	NA	NA	NA	NA	NA	NA	NA	NA	NA	NA	NA	NA	NA
8067	apex	3/4hz	11.1	31	87	12	7840	2833.78	NA	139.658	2973.44	640.229	1.3124e+07	0.4369	NA	NA	NA	NA	NA	NA	NA	NA	NA	NA	NA	NA	NA	NA	NA	NA	NA	NA	NA	NA	NA	NA	NA	NA	NA	NA	NA	NA	NA	NA	NA	NA	NA	NA	NA
8067	apex	3/4hz	11.1	31	88	13	10420	2753.49	NA	128.02	2881.51	618.41	1.27268e+07	0.4369	NA	NA	NA	NA	NA	NA	NA	NA	NA	NA	NA	NA	NA	NA	NA	NA	NA	NA	NA	NA	NA	NA	NA	NA	NA	NA	NA	NA	NA	NA	NA	NA	NA	NA	NA
8067	apex	3/4hz	11.1	31	89	13	8000	1794.73	NA	202.577	1997.3	491.716	8.82293e+06	0.4369	NA	NA	NA	NA	NA	NA	NA	NA	NA	NA	NA	NA	NA	NA	NA	NA	NA	NA	NA	NA	NA	NA	NA	NA	NA	NA	NA	NA	NA	NA	NA	NA	NA	NA	NA
8067	apex	3/4hz	11.1	31	90	13	10300	2628.8	NA	181.846	2810.65	634.766	1.24146e+07	0.4369	0.53949	21.44	103.129	NA	86	88	25	103	96.7	1	6.02	51.537	30.173	8.916	1.70805	NA	NA	NA	NA	NA	NA	NA	NA	NA	NA	NA	NA	NA	NA	NA	NA	NA	NA	NA	NA
8067	apex	3/4hz	11.1	31	1	1	NA	NA	NA	NA	NA	NA	NA	NA	0.04559	25.33	145.258	86.7	64.5	68.5	16	71	NA	NA	NA	NA	NA	NA	NA	NA	NA	NA	NA	NA	NA	NA	NA	9.2	45	13.9	48.9	30.9	16300	0	0	163	12714	2771	652
8068	controle	5/8hz	10.3	29.5	4	1	2040	0	695.88	NA	695.88	132.148	3.13015e+06	0.543698	NA	NA	NA	NA	NA	NA	NA	NA	NA	NA	NA	NA	NA	NA	NA	NA	38.6	0	1	0	7	2	1	NA	NA	NA	NA	NA	NA	NA	NA	NA	NA	NA	NA
8068	controle	5/8hz	10.3	29.5	5	1	1580	0	579.9	NA	579.9	110.123	2.60846e+06	0.543698	NA	NA	NA	NA	NA	NA	NA	NA	NA	NA	NA	NA	NA	NA	NA	NA	39.3	0	2	0	0	0	0	NA	NA	NA	NA	NA	NA	NA	NA	NA	NA	NA	NA
8068	controle	5/8hz	10.3	29.5	6	1	1820	0	724.875	NA	724.875	137.654	3.26057e+06	0.543698	NA	NA	NA	NA	NA	NA	NA	NA	NA	NA	NA	NA	NA	NA	NA	NA	38.9	0	2	0	0	0	0	NA	NA	NA	NA	NA	NA	NA	NA	NA	NA	NA	NA
8068	controle	5/8hz	10.3	29.5	7	2	920	0	405.93	NA	405.93	77.0861	1.82592e+06	0.543698	0.18996	7.71	72.2903	NA	68	74	18	72	33.4	0.675	NA	NA	NA	NA	NA	NA	38.8	0	1	0	0	0	0	NA	NA	NA	NA	NA	NA	NA	NA	NA	NA	NA	NA
8068	controle	5/8hz	10.3	29.5	8	2	2580	0	355.189	NA	355.189	67.4503	1.59768e+06	0.543698	NA	NA	NA	NA	NA	NA	NA	NA	NA	NA	NA	NA	NA	NA	NA	NA	39.3	0	2	0	0	0	0	NA	NA	NA	NA	NA	NA	NA	NA	NA	NA	NA	NA
8068	controle	5/8hz	10.3	29.5	9	2	400	0	507.412	NA	507.412	96.3576	2.2824e+06	0.543698	NA	NA	NA	NA	NA	NA	NA	NA	NA	NA	NA	NA	NA	NA	NA	NA	38.9	0	1	0	0	0	0	NA	NA	NA	NA	NA	NA	NA	NA	NA	NA	NA	NA
8068	controle	5/8hz	10.3	29.5	10	2	660	0	666.885	NA	666.885	126.641	2.99973e+06	0.543698	NA	NA	NA	NA	NA	NA	NA	NA	33.2	-0.0666667	NA	NA	NA	NA	NA	NA	38.5	3	5	0	0	0	0	NA	NA	NA	NA	NA	NA	NA	NA	NA	NA	NA	NA
8068	controle	5/8hz	10.3	29.5	11	2	1180	22.6702	616.144	NA	638.814	121.313	2.8716e+06	0.543698	NA	NA	NA	NA	NA	NA	NA	NA	NA	NA	NA	NA	NA	NA	NA	NA	38.4	1	2	0	0	0	0	NA	NA	NA	NA	NA	NA	NA	NA	NA	NA	NA	NA
8068	controle	5/8hz	10.3	29.5	12	2	900	9.44593	666.885	NA	676.331	128.436	3.04144e+06	0.543698	NA	NA	NA	NA	NA	NA	NA	NA	NA	NA	NA	NA	NA	NA	NA	NA	38.5	3	4	0	0	0	0	NA	NA	NA	NA	NA	NA	NA	NA	NA	NA	NA	NA
8068	controle	5/8hz	10.3	29.5	13	2	1360	20.7811	724.875	NA	745.656	141.602	3.35235e+06	0.543698	NA	NA	NA	NA	NA	NA	NA	NA	NA	NA	NA	NA	NA	NA	NA	NA	38.8	1	2	0	0	0	0	NA	NA	NA	NA	NA	NA	NA	NA	NA	NA	NA	NA
8068	controle	5/8hz	10.3	29.5	14	3	1440	NA	601.646	NA	NA	NA	NA	0.543698	0.094875	7.46	80.8387	68.6	70.5	74	18	75	33.1	-0.025	6.67	10.932	2.071	NA	5.27861	14.7	38.6	2	3	0	0	0	0	NA	NA	NA	NA	NA	NA	NA	NA	NA	NA	NA	NA
8068	controle	5/8hz	10.3	29.5	15	3	920	26.4486	724.875	NA	751.324	142.679	3.37738e+06	0.543698	NA	NA	NA	NA	NA	NA	NA	NA	NA	NA	NA	NA	NA	NA	NA	NA	38.3	1	1	0	0	0	0	NA	NA	NA	NA	NA	NA	NA	NA	NA	NA	NA	NA
8068	controle	5/8hz	10.3	29.5	16	3	1580	16.0581	724.875	NA	740.933	140.705	3.33149e+06	0.543698	NA	NA	NA	NA	NA	NA	NA	NA	NA	NA	NA	NA	NA	NA	NA	NA	38	1	1	0	0	0	0	NA	NA	NA	NA	NA	NA	NA	NA	NA	NA	NA	NA
8068	controle	5/8hz	10.3	29.5	17	3	1480	30.227	724.875	NA	755.102	143.397	3.39406e+06	0.543698	NA	NA	NA	NA	NA	NA	NA	NA	32.4	-0.233333	NA	NA	NA	NA	NA	NA	38.3	1	1	0	0	0	0	NA	NA	NA	NA	NA	NA	NA	NA	NA	NA	NA	NA
8068	controle	5/8hz	10.3	29.5	18	3	1080	24.5594	594.397	NA	618.957	117.542	2.78213e+06	0.543698	NA	NA	NA	NA	NA	NA	NA	NA	NA	NA	NA	NA	NA	NA	NA	NA	38.1	0	0	0	0	0	0	NA	NA	NA	NA	NA	NA	NA	NA	NA	NA	NA	NA
8068	controle	5/8hz	10.3	29.5	19	3	1500	48.1743	724.875	NA	773.049	146.807	3.47332e+06	0.543698	NA	NA	NA	NA	NA	NA	NA	NA	NA	NA	NA	NA	NA	NA	NA	NA	38	2	2	0	0	0	0	NA	NA	NA	NA	NA	NA	NA	NA	NA	NA	NA	NA
8068	controle	5/8hz	10.3	29.5	20	3	1340	65.177	724.875	NA	790.052	150.037	3.54841e+06	0.543698	NA	NA	NA	NA	NA	NA	NA	NA	NA	NA	NA	NA	NA	NA	NA	NA	37.9	1	1	0	0	0	0	NA	NA	NA	NA	NA	NA	NA	NA	NA	NA	NA	NA
8068	controle	5/8hz	10.3	29.5	21	4	960	73.6783	724.875	NA	798.553	151.653	3.58595e+06	0.543698	0.06079	12.75	93.2258	NA	72	74.5	18	76	34.8	0.6	NA	NA	NA	NA	NA	NA	38.3	1	1	0	0	0	0	NA	NA	NA	NA	NA	NA	NA	NA	NA	NA	NA	NA
8068	controle	5/8hz	10.3	29.5	22	4	1000	115.24	724.875	NA	840.115	159.549	3.7695e+06	0.543698	NA	NA	NA	NA	NA	NA	NA	NA	NA	NA	NA	NA	NA	NA	NA	NA	38.6	1	2	0	0	0	0	NA	NA	NA	NA	NA	NA	NA	NA	NA	NA	NA	NA
8068	controle	5/8hz	10.3	29.5	23	4	1340	57.6202	724.875	NA	782.495	148.602	3.51504e+06	0.543698	NA	NA	NA	NA	NA	NA	NA	NA	NA	NA	NA	NA	NA	NA	NA	NA	38.1	0	0	0	0	0	0	NA	NA	NA	NA	NA	NA	NA	NA	NA	NA	NA	NA
8068	controle	5/8hz	10.3	29.5	24	4	1520	187.03	724.875	NA	911.905	173.189	4.08653e+06	0.543698	NA	NA	NA	NA	NA	NA	NA	NA	37.4	0.866667	NA	NA	NA	NA	NA	NA	38.4	1	2	0	0	0	0	NA	NA	NA	NA	NA	NA	NA	NA	NA	NA	NA	NA
8068	controle	5/8hz	10.3	29.5	25	4	1000	54.7864	724.875	NA	779.661	148.063	3.50252e+06	0.543698	NA	NA	NA	NA	NA	NA	NA	NA	NA	NA	NA	NA	NA	NA	NA	NA	38.3	2	2	0	0	0	0	NA	NA	NA	NA	NA	NA	NA	NA	NA	NA	NA	NA
8068	controle	5/8hz	10.3	29.5	26	4	1560	97.2931	724.875	NA	822.168	156.139	3.69024e+06	0.543698	NA	NA	NA	NA	NA	NA	NA	NA	NA	NA	NA	NA	NA	NA	NA	NA	38	0	0	0	0	0	0	NA	NA	NA	NA	NA	NA	NA	NA	NA	NA	NA	NA
8068	controle	5/8hz	10.3	29.5	27	4	1680	63.2878	724.875	NA	788.163	149.678	3.54006e+06	0.543698	NA	NA	NA	NA	NA	NA	NA	NA	NA	NA	NA	NA	NA	NA	NA	NA	38.3	0	0	0	0	0	0	NA	NA	NA	NA	NA	NA	NA	NA	NA	NA	NA	NA
8068	controle	5/8hz	10.3	29.5	28	5	1000	134.132	724.875	NA	859.007	163.139	3.85293e+06	0.543698	NA	NA	NA	NA	74	78	18	77	39.3	0.475	5.23	58.349	29.131	6.584	2.00299	7.7	37.8	2	2	0	0	0	0	NA	NA	NA	NA	NA	NA	NA	NA	NA	NA	NA	NA
8068	controle	5/8hz	10.3	29.5	29	5	1240	142.634	724.875	NA	867.509	164.754	3.89047e+06	0.543698	NA	NA	NA	NA	NA	NA	NA	NA	NA	NA	NA	NA	NA	NA	NA	NA	37.8	1	1	0	0	0	0	NA	NA	NA	NA	NA	NA	NA	NA	NA	NA	NA	NA
8068	controle	5/8hz	10.3	29.5	30	5	1400	98.2377	724.875	NA	823.113	156.319	3.69441e+06	0.543698	0.057	10.77	99.7333	NA	NA	NA	NA	NA	NA	NA	NA	NA	NA	NA	NA	NA	38	0	0	0	0	0	0	9.4	38	11.4	40.4	30	14000	0	140	0	0	140	6580
8068	controle	5/8hz	10.3	29.5	31	5	840	130.354	724.875	NA	855.229	162.421	3.83624e+06	0.543698	NA	NA	NA	NA	NA	NA	NA	NA	NA	NA	NA	NA	NA	NA	NA	NA	37.9	0	0	0	0	0	0	NA	NA	NA	NA	NA	NA	NA	NA	NA	NA	NA	NA
8068	controle	5/8hz	10.3	29.5	32	5	1040	129.409	724.875	NA	854.284	162.242	3.83207e+06	0.543698	NA	NA	NA	NA	NA	NA	NA	NA	NA	NA	NA	NA	NA	NA	NA	NA	38.1	2	2	0	0	0	0	NA	NA	NA	NA	NA	NA	NA	NA	NA	NA	NA	NA
8068	controle	5/8hz	10.3	29.5	33	5	940	186.085	724.875	NA	910.96	173.01	4.08236e+06	0.543698	NA	NA	NA	NA	NA	NA	NA	NA	41.2	0.38	NA	NA	NA	NA	NA	NA	37.8	1	1	0	0	0	0	NA	NA	NA	NA	NA	NA	NA	NA	NA	NA	NA	NA
8068	controle	5/8hz	10.3	29.5	34	5	1080	166.248	724.875	NA	891.123	169.241	3.99476e+06	0.543698	NA	NA	NA	NA	NA	NA	NA	NA	NA	NA	NA	NA	NA	NA	NA	NA	38.2	0	0	0	0	0	0	NA	NA	NA	NA	NA	NA	NA	NA	NA	NA	NA	NA
8068	controle	5/8hz	10.3	29.5	35	6	800	220.09	724.875	NA	944.965	179.471	4.23253e+06	0.543698	0.05319	11.13	102.9	NA	76.5	79	19	80	42.2	0.5	NA	NA	NA	NA	NA	NA	38.3	0	0	0	0	0	0	NA	NA	NA	NA	NA	NA	NA	NA	NA	NA	NA	NA
8068	controle	5/8hz	10.3	29.5	36	6	1040	179.473	724.875	NA	904.348	171.754	4.05316e+06	0.543698	NA	NA	NA	NA	NA	NA	NA	NA	NA	NA	NA	NA	NA	NA	NA	NA	38.3	1	1	0	0	0	0	NA	NA	NA	NA	NA	NA	NA	NA	NA	NA	NA	NA
8068	controle	5/8hz	10.3	29.5	37	6	760	204.977	724.875	NA	929.852	176.599	4.16579e+06	0.543698	NA	NA	NA	NA	NA	NA	NA	NA	NA	NA	NA	NA	NA	NA	NA	NA	38.1	1	1	0	0	0	0	NA	NA	NA	NA	NA	NA	NA	NA	NA	NA	NA	NA
8068	controle	5/8hz	10.3	29.5	38	6	1240	195.531	724.875	NA	920.406	174.805	4.12407e+06	0.543698	NA	NA	NA	NA	NA	NA	NA	NA	NA	NA	NA	NA	NA	NA	NA	NA	38	0	0	0	0	0	0	NA	NA	NA	NA	NA	NA	NA	NA	NA	NA	NA	NA
8068	controle	5/8hz	10.3	29.5	39	6	760	375.004	724.875	NA	1099.88	208.904	4.91666e+06	0.543698	NA	NA	NA	NA	NA	NA	NA	NA	44.3	0.525	NA	NA	NA	NA	NA	NA	38.3	0	0	0	0	0	0	NA	NA	NA	NA	NA	NA	NA	NA	NA	NA	NA	NA
8068	controle	5/8hz	10.3	29.5	40	6	960	274.877	724.875	NA	999.752	189.88	4.47448e+06	0.543698	NA	NA	NA	NA	NA	NA	NA	NA	NA	NA	NA	NA	NA	NA	NA	NA	38.1	0	0	0	0	0	0	NA	NA	NA	NA	NA	NA	NA	NA	NA	NA	NA	NA
8068	controle	5/8hz	10.3	29.5	41	6	1360	252.206	724.875	NA	977.081	185.573	4.37436e+06	0.543698	NA	NA	NA	NA	NA	NA	NA	NA	NA	NA	NA	NA	NA	NA	NA	NA	38.5	0	1	0	0	0	0	NA	NA	NA	NA	NA	NA	NA	NA	NA	NA	NA	NA
8068	controle	5/8hz	10.3	29.5	42	7	440	378.782	724.875	NA	1103.66	209.622	4.93334e+06	0.543698	0.0608	9.51	85.3548	NA	78	81	19	84	46	0.566667	5.41	49.187	37.35	6.766	1.31692	7.7	38.2	0	0	0	0	0	0	NA	NA	NA	NA	NA	NA	NA	NA	NA	NA	NA	NA
8068	controle	5/8hz	10.3	29.5	43	7	700	375.004	724.875	NA	1099.88	208.904	4.91666e+06	0.543698	NA	NA	NA	NA	NA	NA	NA	NA	NA	NA	NA	NA	NA	NA	NA	NA	38.2	0	0	0	0	0	0	NA	NA	NA	NA	NA	NA	NA	NA	NA	NA	NA	NA
8068	controle	5/8hz	10.3	29.5	44	7	1280	404.286	724.875	NA	1129.16	214.468	5.04597e+06	0.543698	NA	NA	NA	NA	NA	NA	NA	NA	NA	NA	NA	NA	NA	NA	NA	NA	38.4	0	1	0	0	0	0	NA	NA	NA	NA	NA	NA	NA	NA	NA	NA	NA	NA
8068	controle	5/8hz	10.3	29.5	45	7	1380	347.61	724.875	NA	1072.49	203.7	4.79568e+06	0.543698	NA	NA	NA	NA	NA	NA	NA	NA	48.3	0.766667	NA	NA	NA	NA	NA	NA	38.2	0	0	0	0	0	0	NA	NA	NA	NA	NA	NA	NA	NA	NA	NA	NA	NA
8068	controle	5/8hz	10.3	29.5	46	7	660	353.278	724.875	NA	1078.15	204.777	4.82071e+06	0.543698	NA	NA	NA	NA	NA	NA	NA	NA	NA	NA	NA	NA	NA	NA	NA	NA	38.5	1	2	0	0	0	0	NA	NA	NA	NA	NA	NA	NA	NA	NA	NA	NA	NA
8068	controle	5/8hz	10.3	29.5	47	7	1000	280.544	724.875	NA	1005.42	190.957	4.49951e+06	0.543698	NA	NA	NA	NA	NA	NA	NA	NA	NA	NA	NA	NA	NA	NA	NA	NA	38.1	0	0	0	0	0	0	NA	NA	NA	NA	NA	NA	NA	NA	NA	NA	NA	NA
8068	controle	5/8hz	10.3	29.5	48	7	700	397.674	724.875	NA	1122.55	213.212	5.01677e+06	0.543698	NA	NA	NA	NA	NA	NA	NA	NA	NA	NA	NA	NA	NA	NA	NA	NA	38.1	0	0	0	0	0	0	NA	NA	NA	NA	NA	NA	NA	NA	NA	NA	NA	NA
8068	controle	5/8hz	10.3	29.5	49	8	1740	307.937	724.875	NA	1032.81	196.162	4.62048e+06	0.543698	0.00759	10.99	110.8	NA	79	83.5	20	86	50.9	0.65	NA	NA	NA	NA	NA	NA	38.7	1	2	0	0	0	0	NA	NA	NA	NA	NA	NA	NA	NA	NA	NA	NA	NA
8068	controle	5/8hz	10.3	29.5	50	8	2200	362.724	724.875	NA	1087.6	206.571	4.86243e+06	0.543698	NA	NA	NA	NA	NA	NA	NA	NA	NA	NA	NA	NA	NA	NA	NA	NA	38.1	0	0	0	0	0	0	NA	NA	NA	NA	NA	NA	NA	NA	NA	NA	NA	NA
8068	controle	5/8hz	10.3	29.5	51	8	2060	305.104	724.875	NA	1029.98	195.623	4.60797e+06	0.543698	NA	NA	NA	NA	NA	NA	NA	NA	NA	NA	NA	NA	NA	NA	NA	NA	38	0	0	0	0	0	0	NA	NA	NA	NA	NA	NA	NA	NA	NA	NA	NA	NA
8068	controle	5/8hz	10.3	29.5	52	8	1780	493.078	724.875	NA	1217.95	231.339	5.4381e+06	0.543698	NA	NA	NA	NA	NA	NA	NA	NA	51.8	0.3	NA	NA	NA	NA	NA	NA	38.4	0	1	0	0	0	0	NA	NA	NA	NA	NA	NA	NA	NA	NA	NA	NA	NA
8068	controle	5/8hz	10.3	29.5	53	8	1740	418.455	724.875	NA	1143.33	217.16	5.10855e+06	0.543698	NA	NA	NA	NA	NA	NA	NA	NA	NA	NA	NA	NA	NA	NA	NA	NA	38.2	0	0	0	0	0	0	NA	NA	NA	NA	NA	NA	NA	NA	NA	NA	NA	NA
8068	controle	5/8hz	10.3	29.5	54	8	1500	401.452	724.875	NA	1126.33	213.93	5.03346e+06	0.543698	NA	NA	NA	NA	NA	NA	NA	NA	NA	NA	NA	NA	NA	NA	NA	NA	38.3	0	0	0	0	0	0	NA	NA	NA	NA	NA	NA	NA	NA	NA	NA	NA	NA
8068	controle	5/8hz	10.3	29.5	55	8	2000	586.593	724.875	NA	1311.47	249.106	5.85107e+06	0.543698	NA	NA	NA	NA	NA	NA	NA	NA	NA	NA	NA	NA	NA	NA	NA	NA	38.1	0	0	0	0	0	0	NA	NA	NA	NA	NA	NA	NA	NA	NA	NA	NA	NA
8068	controle	5/8hz	10.3	29.5	56	9	1240	392.951	724.875	NA	1117.83	212.314	4.99592e+06	0.543698	NA	NA	NA	NA	NA	NA	NA	NA	55	0.585714	NA	NA	NA	NA	NA	NA	38.5	0	1	0	0	0	0	NA	NA	NA	NA	NA	NA	NA	NA	NA	NA	NA	NA
8068	controle	5/8hz	10.3	29.5	57	9	760	542.197	724.875	NA	1267.07	240.671	5.65501e+06	0.543698	NA	NA	NA	NA	NA	NA	NA	NA	NA	NA	NA	NA	NA	NA	NA	NA	38.6	1	2	0	0	0	0	NA	NA	NA	NA	NA	NA	NA	NA	NA	NA	NA	NA
8068	controle	5/8hz	10.3	29.5	58	9	1640	466.629	724.875	NA	1191.5	226.313	5.32129e+06	0.543698	NA	NA	NA	NA	NA	NA	NA	NA	NA	NA	NA	NA	NA	NA	NA	NA	38.2	0	0	0	0	0	0	NA	NA	NA	NA	NA	NA	NA	NA	NA	NA	NA	NA
8068	controle	5/8hz	10.3	29.5	59	9	2360	593.205	724.875	NA	1318.08	250.363	5.88027e+06	0.543698	NA	NA	NA	NA	NA	NA	NA	NA	NA	NA	NA	NA	NA	NA	NA	NA	38.2	0	0	0	0	0	0	NA	NA	NA	NA	NA	NA	NA	NA	NA	NA	NA	NA
8068	controle	5/8hz	10.3	29.5	60	9	1080	362.724	724.875	NA	1087.6	206.571	4.86243e+06	0.543698	0.07598	17.47	90.7097	166	81	85	21	91	57.3	0.575	5.98	31.713	21.524	4.829	1.47338	NA	38.1	0	0	0	0	0	0	7.6	31.5	10	41.4	31.7	14000	0	140	0	0	0	5320
8068	controle	5/8hz	10.3	29.5	61	9	2260	688.609	NA	31.439	720.048	154.226	3.18024e+06	0.475859	NA	NA	NA	NA	NA	NA	NA	NA	NA	NA	NA	NA	NA	NA	NA	NA	38.3	0	0	0	0	0	0	NA	NA	NA	NA	NA	NA	NA	NA	NA	NA	NA	NA
8068	controle	5/8hz	10.3	29.5	62	9	3560	905.865	NA	79.9354	985.801	231.586	4.35445e+06	0.475859	NA	NA	NA	NA	NA	NA	NA	NA	NA	NA	NA	NA	NA	NA	NA	NA	37.9	0	0	0	0	0	0	NA	NA	NA	NA	NA	NA	NA	NA	NA	NA	NA	NA
8068	controle	5/8hz	10.3	29.5	63	9	2720	972.931	NA	24.7499	997.681	203.271	4.40624e+06	0.475859	NA	NA	NA	NA	NA	NA	NA	NA	58.6	0.433333	NA	NA	NA	NA	NA	NA	39	0	2	0	0	0	0	NA	NA	NA	NA	NA	NA	NA	NA	NA	NA	NA	NA
8068	controle	5/8hz	10.3	29.5	64	9	4720	909.644	NA	45.8207	955.464	206.923	4.22006e+06	0.475859	NA	NA	NA	NA	NA	NA	NA	NA	NA	NA	NA	NA	NA	NA	NA	NA	38.5	0	2	0	0	0	0	NA	NA	NA	NA	NA	NA	NA	NA	NA	NA	NA	NA
8068	controle	5/8hz	10.3	29.5	65	9	3680	948.372	NA	93.6482	1042.02	249.865	4.60289e+06	0.475859	NA	NA	NA	NA	NA	NA	NA	NA	NA	NA	NA	NA	NA	NA	NA	NA	38.6	0	1	0	0	0	0	NA	NA	NA	NA	NA	NA	NA	NA	NA	NA	NA	NA
8068	controle	5/8hz	10.3	29.5	66	9	3320	708.445	NA	76.9253	785.37	189.76	3.46042e+06	0.475859	NA	NA	NA	NA	NA	NA	NA	NA	NA	NA	NA	NA	NA	NA	NA	NA	38.6	0	1	0	0	0	0	NA	NA	NA	NA	NA	NA	NA	NA	NA	NA	NA	NA
8068	controle	5/8hz	10.3	29.5	67	10	1620	694.276	NA	45.4616	739.738	164.508	3.26214e+06	0.475859	0.22795	33.33	86.3548	NA	81	86	21	92	59.3	0.175	NA	NA	NA	NA	NA	NA	38.3	0	0	0	0	0	0	NA	NA	NA	NA	NA	NA	NA	NA	NA	NA	NA	NA
8068	controle	5/8hz	10.3	29.5	68	10	2640	1057.94	NA	25.4585	1083.4	219.263	4.78188e+06	0.475859	NA	NA	NA	NA	NA	NA	NA	NA	NA	NA	NA	NA	NA	NA	NA	NA	38.6	0	1	0	0	0	0	NA	NA	NA	NA	NA	NA	NA	NA	NA	NA	NA	NA
8068	controle	5/8hz	10.3	29.5	69	10	3440	1122.18	NA	70.5564	1192.73	263.803	5.26006e+06	0.475859	NA	NA	NA	NA	NA	NA	NA	NA	NA	NA	NA	NA	NA	NA	NA	NA	38.5	0	1	0	0	0	0	NA	NA	NA	NA	NA	NA	NA	NA	NA	NA	NA	NA
8068	controle	5/8hz	10.3	29.5	70	10	4200	1322.43	NA	76.3755	1398.81	306.023	6.16952e+06	0.475859	NA	NA	NA	NA	NA	NA	NA	NA	62.9	1.2	NA	NA	NA	NA	NA	NA	38.7	0	1	0	0	0	0	NA	NA	NA	NA	NA	NA	NA	NA	NA	NA	NA	NA
8068	controle	5/8hz	10.3	29.5	71	10	4020	1304.48	NA	69.4654	1373.95	297.659	6.06046e+06	0.475859	NA	NA	NA	NA	NA	NA	NA	NA	NA	NA	NA	NA	NA	NA	NA	NA	38.5	0	1	0	0	0	0	NA	NA	NA	NA	NA	NA	NA	NA	NA	NA	NA	NA
8068	controle	5/8hz	10.3	29.5	72	10	6880	1190.19	NA	249.493	1439.68	405.022	6.33222e+06	0.475859	NA	NA	NA	NA	NA	NA	NA	NA	NA	NA	NA	NA	NA	NA	NA	NA	38.3	0	0	0	0	0	0	NA	NA	NA	NA	NA	NA	NA	NA	NA	NA	NA	NA
8068	controle	5/8hz	10.3	29.5	73	10	2940	1618.09	NA	111.29	1729.38	387.232	7.62579e+06	0.475859	NA	NA	NA	NA	NA	NA	NA	NA	NA	NA	NA	NA	NA	NA	NA	NA	38.4	0	1	0	0	0	0	NA	NA	NA	NA	NA	NA	NA	NA	NA	NA	NA	NA
8068	controle	5/8hz	10.3	29.5	74	11	7000	1511.35	NA	120.019	1631.37	374.65	7.19822e+06	0.475859	0.21275	26.08	94.4	NA	82	85	22.5	99	67	1.025	5.99	48.231	44.463	6.541	1.08474	NA	38.5	0	1	0	0	0	0	NA	NA	NA	NA	NA	NA	NA	NA	NA	NA	NA	NA
8068	controle	5/8hz	10.3	29.5	75	11	5320	1662.48	NA	174.573	1837.06	443.135	8.10377e+06	0.475859	NA	NA	NA	NA	NA	NA	NA	NA	NA	NA	NA	NA	NA	NA	NA	NA	38.3	0	0	0	0	0	0	NA	NA	NA	NA	NA	NA	NA	NA	NA	NA	NA	NA
8068	controle	5/8hz	10.3	29.5	76	11	5220	1428.23	NA	123.656	1551.88	361.508	6.847e+06	0.475859	NA	NA	NA	NA	NA	NA	NA	NA	NA	NA	NA	NA	NA	NA	NA	NA	38.8	0	1	0	0	0	0	NA	NA	NA	NA	NA	NA	NA	NA	NA	NA	NA	NA
8068	controle	5/8hz	10.3	29.5	77	11	4120	1577.47	NA	236.4	1813.87	472.055	7.99818e+06	0.475859	NA	NA	NA	NA	NA	NA	NA	NA	69.4	0.8	NA	NA	NA	NA	NA	NA	38.8	0	1	0	0	0	0	NA	NA	NA	NA	NA	NA	NA	NA	NA	NA	NA	NA
8068	controle	5/8hz	10.3	29.5	78	11	5060	1487.73	NA	148.023	1635.76	390.578	7.21616e+06	0.475859	NA	NA	NA	NA	NA	NA	NA	NA	NA	NA	NA	NA	NA	NA	NA	NA	38.8	0	1	0	0	0	0	NA	NA	NA	NA	NA	NA	NA	NA	NA	NA	NA	NA
8068	controle	5/8hz	10.3	29.5	79	11	5780	1756.94	NA	238.219	1995.16	507.481	8.79871e+06	0.475859	NA	NA	NA	NA	NA	NA	NA	NA	NA	NA	NA	NA	NA	NA	NA	NA	38.7	0	1	0	0	0	0	NA	NA	NA	NA	NA	NA	NA	NA	NA	NA	NA	NA
8068	controle	5/8hz	10.3	29.5	80	11	5380	1812.67	NA	145.477	1958.15	450.461	8.64005e+06	0.475859	NA	NA	NA	NA	NA	NA	NA	NA	NA	NA	NA	NA	NA	NA	NA	NA	38.6	1	1	0	0	0	0	NA	NA	NA	NA	NA	NA	NA	NA	NA	NA	NA	NA
8068	controle	5/8hz	10.3	29.5	81	12	4940	1486.79	NA	132.021	1618.81	378.733	7.14215e+06	0.475859	0.20515	28.17	73.2333	NA	85	87	23	102	73	0.9	NA	NA	NA	NA	NA	NA	38.8	0	1	0	0	0	0	NA	NA	NA	NA	NA	NA	NA	NA	NA	NA	NA	NA
8068	controle	5/8hz	10.3	29.5	82	12	6300	1812.67	NA	103.652	1916.33	419.971	8.4575e+06	0.475859	NA	NA	NA	NA	NA	NA	NA	NA	NA	NA	NA	NA	NA	NA	NA	NA	38.5	0	1	0	0	0	0	NA	NA	NA	NA	NA	NA	NA	NA	NA	NA	NA	NA
8068	controle	5/8hz	10.3	29.5	83	12	6700	1671.93	NA	255.676	1927.61	504.055	8.49946e+06	0.475859	NA	NA	NA	NA	NA	NA	NA	NA	NA	NA	NA	NA	NA	NA	NA	NA	38.8	0	1	0	0	0	0	NA	NA	NA	NA	NA	NA	NA	NA	NA	NA	NA	NA
8068	controle	5/8hz	10.3	29.5	84	12	5260	1895.8	NA	77.8303	1973.63	416.94	8.71189e+06	0.475859	NA	NA	NA	NA	NA	NA	NA	NA	NA	NA	NA	NA	NA	NA	NA	NA	38.6	0	1	0	0	0	0	NA	NA	NA	NA	NA	NA	NA	NA	NA	NA	NA	NA
8068	controle	5/8hz	10.3	29.5	85	12	5600	1920.36	NA	177.118	2097.48	493.987	9.2537e+06	0.475859	NA	NA	NA	NA	NA	NA	NA	NA	75.9	0.725	NA	NA	NA	NA	NA	NA	38.2	0	0	0	0	0	0	NA	NA	NA	NA	NA	NA	NA	NA	NA	NA	NA	NA
8068	controle	5/8hz	10.3	29.5	86	12	6080	1900.52	NA	254.949	2155.47	546.957	9.50579e+06	0.475859	NA	NA	NA	NA	NA	NA	NA	NA	NA	NA	NA	NA	NA	NA	NA	NA	NA	NA	NA	NA	NA	NA	NA	NA	NA	NA	NA	NA	NA	NA	NA	NA	NA	NA	NA
8068	controle	5/8hz	10.3	29.5	87	12	7480	1868.41	NA	312.412	2180.82	582.746	9.61476e+06	0.475859	NA	NA	NA	NA	NA	NA	NA	NA	NA	NA	NA	NA	NA	NA	NA	NA	NA	NA	NA	NA	NA	NA	NA	NA	NA	NA	NA	NA	NA	NA	NA	NA	NA	NA	NA
8068	controle	5/8hz	10.3	29.5	88	13	7680	2114	NA	91.6506	2205.65	469.848	9.74167e+06	0.475859	NA	NA	NA	NA	NA	NA	NA	NA	NA	NA	NA	NA	NA	NA	NA	NA	NA	NA	NA	NA	NA	NA	NA	NA	NA	NA	NA	NA	NA	NA	NA	NA	NA	NA	NA
8068	controle	5/8hz	10.3	29.5	89	13	6160	2136.67	NA	143.659	2280.33	512.849	1.00721e+07	0.475859	NA	NA	NA	NA	NA	NA	NA	NA	NA	NA	NA	NA	NA	NA	NA	NA	NA	NA	NA	NA	NA	NA	NA	NA	NA	NA	NA	NA	NA	NA	NA	NA	NA	NA	NA
8068	controle	5/8hz	10.3	29.5	90	13	4220	2178.23	NA	301.501	2479.73	638.181	1.09546e+07	0.475859	0.4939	22.91	98.2903	NA	87	89	23	100	80	0.82	6.2	34.945	29.535	5.15	1.18317	NA	NA	NA	NA	NA	NA	NA	NA	NA	NA	NA	NA	NA	NA	NA	NA	NA	NA	NA	NA
8068	controle	5/8hz	10.3	29.5	1	1	NA	NA	NA	NA	NA	NA	NA	NA	0.09119	11.71	112.355	107	65.5	70	16	71	NA	NA	NA	NA	NA	NA	NA	NA	NA	NA	NA	NA	NA	NA	NA	10.4	49	15.7	47.1	32	18900	0	0	189	11529	5292	1890
8109	apex	HOL	9.7	26.5	4	1	1700	0	724.875	NA	724.875	137.654	3.26057e+06	0.645336	NA	NA	NA	NA	NA	NA	NA	NA	NA	NA	NA	NA	NA	NA	NA	NA	38.3	0	0	0	7	4	0	NA	NA	NA	NA	NA	NA	NA	NA	NA	NA	NA	NA
8109	apex	HOL	9.7	26.5	5	1	1760	0	724.875	NA	724.875	137.654	3.26057e+06	0.645336	NA	NA	NA	NA	NA	NA	NA	NA	NA	NA	NA	NA	NA	NA	NA	NA	38.6	0	1	0	0	0	0	NA	NA	NA	NA	NA	NA	NA	NA	NA	NA	NA	NA
8109	apex	HOL	9.7	26.5	6	1	1120	0	724.875	NA	724.875	137.654	3.26057e+06	0.645336	NA	NA	NA	NA	NA	NA	NA	NA	NA	NA	NA	NA	NA	NA	NA	NA	38.5	0	1	0	0	0	0	NA	NA	NA	NA	NA	NA	NA	NA	NA	NA	NA	NA
8109	apex	HOL	9.7	26.5	7	2	2200	0	724.875	NA	724.875	137.654	3.26057e+06	0.645336	0.03799	6.02	123.133	NA	63	64	17	73	29.5	0.7	NA	NA	NA	NA	NA	NA	38.1	0	0	0	0	0	0	NA	NA	NA	NA	NA	NA	NA	NA	NA	NA	NA	NA
8109	apex	HOL	9.7	26.5	8	2	1980	0	724.875	NA	724.875	137.654	3.26057e+06	0.645336	NA	NA	NA	NA	NA	NA	NA	NA	NA	NA	NA	NA	NA	NA	NA	NA	38.3	0	0	0	0	0	0	NA	NA	NA	NA	NA	NA	NA	NA	NA	NA	NA	NA
8109	apex	HOL	9.7	26.5	9	2	3500	8.50134	724.875	NA	733.376	139.269	3.29812e+06	0.645336	NA	NA	NA	NA	NA	NA	NA	NA	NA	NA	NA	NA	NA	NA	NA	NA	NA	0	0	0	0	0	0	NA	NA	NA	NA	NA	NA	NA	NA	NA	NA	NA	NA
8109	apex	HOL	9.7	26.5	10	2	1880	23.6148	724.875	NA	748.49	142.141	3.36486e+06	0.645336	NA	NA	NA	NA	NA	NA	NA	NA	31.7	0.733333	NA	NA	NA	NA	NA	NA	38.6	0	1	0	0	0	0	NA	NA	NA	NA	NA	NA	NA	NA	NA	NA	NA	NA
8109	apex	HOL	9.7	26.5	11	2	2340	4.72297	724.875	NA	729.598	138.551	3.28143e+06	0.645336	NA	NA	NA	NA	NA	NA	NA	NA	NA	NA	NA	NA	NA	NA	NA	NA	38.3	0	0	0	0	0	0	NA	NA	NA	NA	NA	NA	NA	NA	NA	NA	NA	NA
8109	apex	HOL	9.7	26.5	12	2	2520	55.731	724.875	NA	780.606	148.243	3.50669e+06	0.645336	NA	NA	NA	NA	NA	NA	NA	NA	NA	NA	NA	NA	NA	NA	NA	NA	38.5	0	1	0	0	0	0	NA	NA	NA	NA	NA	NA	NA	NA	NA	NA	NA	NA
8109	apex	HOL	9.7	26.5	13	2	2600	34.0054	724.875	NA	758.88	144.115	3.41075e+06	0.645336	NA	NA	NA	NA	NA	NA	NA	NA	NA	NA	NA	NA	NA	NA	NA	NA	38.3	0	1	0	0	0	0	NA	NA	NA	NA	NA	NA	NA	NA	NA	NA	NA	NA
8109	apex	HOL	9.7	26.5	14	3	1440	34.95	724.875	NA	759.825	144.294	3.41492e+06	0.645336	0.0228	7.13	113.167	72.9	66.5	68	17.5	75	33.4	0.425	5.94	NA	NA	NA	NA	4.2	38.5	0	2	0	0	0	0	NA	NA	NA	NA	NA	NA	NA	NA	NA	NA	NA	NA
8109	apex	HOL	9.7	26.5	15	3	2440	NA	724.875	NA	NA	NA	NA	0.645336	NA	NA	NA	NA	NA	NA	NA	NA	NA	NA	NA	NA	NA	NA	NA	NA	38.4	0	1	0	0	0	0	NA	NA	NA	NA	NA	NA	NA	NA	NA	NA	NA	NA
8109	apex	HOL	9.7	26.5	16	3	740	68.0107	724.875	NA	792.886	150.576	3.56092e+06	0.645336	NA	NA	NA	NA	NA	NA	NA	NA	NA	NA	NA	NA	NA	NA	NA	NA	38.6	0	1	0	0	0	0	NA	NA	NA	NA	NA	NA	NA	NA	NA	NA	NA	NA
8109	apex	HOL	9.7	26.5	17	3	1720	66.1215	724.875	NA	790.997	150.217	3.55258e+06	0.645336	NA	NA	NA	NA	NA	NA	NA	NA	34.8	0.466667	NA	NA	NA	NA	NA	NA	38.5	0	1	0	0	0	0	NA	NA	NA	NA	NA	NA	NA	NA	NA	NA	NA	NA
8109	apex	HOL	9.7	26.5	18	3	1520	107.684	724.875	NA	832.559	158.114	3.73613e+06	0.645336	NA	NA	NA	NA	NA	NA	NA	NA	NA	NA	NA	NA	NA	NA	NA	NA	38.9	0	1	0	0	0	0	NA	NA	NA	NA	NA	NA	NA	NA	NA	NA	NA	NA
8109	apex	HOL	9.7	26.5	19	3	1160	64.2324	724.875	NA	789.107	149.858	3.54424e+06	0.645336	NA	NA	NA	NA	NA	NA	NA	NA	NA	NA	NA	NA	NA	NA	NA	NA	38.6	0	1	0	0	0	0	NA	NA	NA	NA	NA	NA	NA	NA	NA	NA	NA	NA
8109	apex	HOL	9.7	26.5	20	3	1460	76.5121	724.875	NA	801.387	152.191	3.59847e+06	0.645336	NA	NA	NA	NA	NA	NA	NA	NA	NA	NA	NA	NA	NA	NA	NA	NA	38.6	0	1	0	0	0	0	NA	NA	NA	NA	NA	NA	NA	NA	NA	NA	NA	NA
8109	apex	HOL	9.7	26.5	21	4	1380	60.454	724.875	NA	785.329	149.14	3.52755e+06	0.645336	0.00761	7.35	183.3	NA	66.5	70	19	77	37.4	0.65	NA	NA	NA	NA	NA	NA	38.5	0	1	0	0	0	0	NA	NA	NA	NA	NA	NA	NA	NA	NA	NA	NA	NA
8109	apex	HOL	9.7	26.5	22	4	1220	103.905	724.875	NA	828.78	157.396	3.71944e+06	0.645336	NA	NA	NA	NA	NA	NA	NA	NA	NA	NA	NA	NA	NA	NA	NA	NA	38.5	1	2	0	0	0	0	NA	NA	NA	NA	NA	NA	NA	NA	NA	NA	NA	NA
8109	apex	HOL	9.7	26.5	23	4	2000	83.1242	724.875	NA	807.999	153.447	3.62767e+06	0.645336	NA	NA	NA	NA	NA	NA	NA	NA	NA	NA	NA	NA	NA	NA	NA	NA	38.5	1	3	0	0	0	0	NA	NA	NA	NA	NA	NA	NA	NA	NA	NA	NA	NA
8109	apex	HOL	9.7	26.5	24	4	2380	137.911	724.875	NA	862.786	163.857	3.86961e+06	0.645336	NA	NA	NA	NA	NA	NA	NA	NA	39.8	0.8	NA	NA	NA	NA	NA	NA	38.5	2	3	0	0	0	0	NA	NA	NA	NA	NA	NA	NA	NA	NA	NA	NA	NA
8109	apex	HOL	9.7	26.5	25	4	1360	53.8418	724.875	NA	778.717	147.884	3.49835e+06	0.645336	NA	NA	NA	NA	NA	NA	NA	NA	NA	NA	NA	NA	NA	NA	NA	NA	38.4	2	3	0	0	0	0	NA	NA	NA	NA	NA	NA	NA	NA	NA	NA	NA	NA
8109	apex	HOL	9.7	26.5	26	4	1300	100.127	724.875	NA	825.002	156.678	3.70275e+06	0.645336	NA	NA	NA	NA	NA	NA	NA	NA	NA	NA	NA	NA	NA	NA	NA	NA	38.8	3	4	0	0	0	0	NA	NA	NA	NA	NA	NA	NA	NA	NA	NA	NA	NA
8109	apex	HOL	9.7	26.5	27	4	1920	NA	724.875	NA	NA	NA	NA	0.645336	NA	NA	NA	NA	NA	NA	NA	NA	NA	NA	NA	NA	NA	NA	NA	NA	38.9	3	4	0	0	0	0	NA	NA	NA	NA	NA	NA	NA	NA	NA	NA	NA	NA
8109	apex	HOL	9.7	26.5	28	5	1800	79.3459	724.875	NA	804.221	152.729	3.61098e+06	0.645336	NA	NA	NA	NA	68	70.5	20	80	43.5	0.925	6.75	10.415	6.752	1.591	1.54251	20.3	38.6	3	4	0	0	0	0	NA	NA	NA	NA	NA	NA	NA	NA	NA	NA	NA	NA
8109	apex	HOL	9.7	26.5	29	5	1120	60.454	724.875	NA	785.329	149.14	3.52755e+06	0.645336	NA	NA	NA	NA	NA	NA	NA	NA	NA	NA	NA	NA	NA	NA	NA	NA	38.5	3	3	0	0	0	0	NA	NA	NA	NA	NA	NA	NA	NA	NA	NA	NA	NA
8109	apex	HOL	9.7	26.5	30	5	1320	80.2904	724.875	NA	805.165	152.909	3.61515e+06	0.645336	0.0456	6.63	110.167	23.9	NA	NA	NA	NA	NA	NA	NA	NA	NA	NA	NA	NA	38.4	0	0	0	0	0	0	5.3	25	7.8	47.2	31.2	8000	0	0	0	0	0	3360
8109	apex	HOL	9.7	26.5	31	5	2620	NA	724.875	NA	NA	NA	NA	0.645336	NA	NA	NA	NA	NA	NA	NA	NA	NA	NA	NA	NA	NA	NA	NA	NA	38.5	0	1	0	0	0	0	NA	NA	NA	NA	NA	NA	NA	NA	NA	NA	NA	NA
8109	apex	HOL	9.7	26.5	32	5	1840	61.3986	724.875	NA	786.274	149.319	3.53172e+06	0.645336	NA	NA	NA	NA	NA	NA	NA	NA	NA	NA	NA	NA	NA	NA	NA	NA	38.1	0	1	0	0	0	0	NA	NA	NA	NA	NA	NA	NA	NA	NA	NA	NA	NA
8109	apex	HOL	9.7	26.5	33	5	2080	121.853	724.875	NA	846.728	160.806	3.7987e+06	0.645336	NA	NA	NA	NA	NA	NA	NA	NA	40.4	-0.62	NA	NA	NA	NA	NA	NA	38.1	0	1	0	0	0	0	NA	NA	NA	NA	NA	NA	NA	NA	NA	NA	NA	NA
8109	apex	HOL	9.7	26.5	34	5	700	110.517	724.875	NA	835.392	158.652	3.74864e+06	0.645336	NA	NA	NA	NA	NA	NA	NA	NA	NA	NA	NA	NA	NA	NA	NA	NA	38.1	2	2	0	0	0	0	NA	NA	NA	NA	NA	NA	NA	NA	NA	NA	NA	NA
8109	apex	HOL	9.7	26.5	35	6	1560	213.478	724.875	NA	938.353	178.215	4.20333e+06	0.645336	0.02279	9.51	100.9	NA	72	74	20	84	41.7	0.65	NA	NA	NA	NA	NA	NA	38.3	1	1	0	0	0	0	NA	NA	NA	NA	NA	NA	NA	NA	NA	NA	NA	NA
8109	apex	HOL	9.7	26.5	36	6	1680	221.035	724.875	NA	945.91	179.65	4.2367e+06	0.645336	NA	NA	NA	NA	NA	NA	NA	NA	NA	NA	NA	NA	NA	NA	NA	NA	37.9	0	0	0	0	0	0	NA	NA	NA	NA	NA	NA	NA	NA	NA	NA	NA	NA
8109	apex	HOL	9.7	26.5	37	6	1100	279.6	724.875	NA	1004.47	190.778	4.49534e+06	0.645336	NA	NA	NA	NA	NA	NA	NA	NA	NA	NA	NA	NA	NA	NA	NA	NA	38.1	0	0	0	0	0	0	NA	NA	NA	NA	NA	NA	NA	NA	NA	NA	NA	NA
8109	apex	HOL	9.7	26.5	38	6	1700	247.483	724.875	NA	972.358	184.676	4.35351e+06	0.645336	NA	NA	NA	NA	NA	NA	NA	NA	NA	NA	NA	NA	NA	NA	NA	NA	37.8	0	1	0	0	0	0	NA	NA	NA	NA	NA	NA	NA	NA	NA	NA	NA	NA
8109	apex	HOL	9.7	26.5	39	6	1040	323.051	724.875	NA	1047.93	199.033	4.68723e+06	0.645336	NA	NA	NA	NA	NA	NA	NA	NA	45	0.825	NA	NA	NA	NA	NA	NA	37.9	0	0	0	0	0	0	NA	NA	NA	NA	NA	NA	NA	NA	NA	NA	NA	NA
8109	apex	HOL	9.7	26.5	40	6	1880	266.375	724.875	NA	991.25	188.265	4.43694e+06	0.645336	NA	NA	NA	NA	NA	NA	NA	NA	NA	NA	NA	NA	NA	NA	NA	NA	38	0	0	0	0	0	0	NA	NA	NA	NA	NA	NA	NA	NA	NA	NA	NA	NA
8109	apex	HOL	9.7	26.5	41	6	1200	333.441	724.875	NA	1058.32	201.008	4.73311e+06	0.645336	NA	NA	NA	NA	NA	NA	NA	NA	NA	NA	NA	NA	NA	NA	NA	NA	38	1	2	0	0	0	0	NA	NA	NA	NA	NA	NA	NA	NA	NA	NA	NA	NA
8109	apex	HOL	9.7	26.5	42	7	1320	437.347	724.875	NA	1162.22	220.75	5.19198e+06	0.645336	0.03039	7.6	151.133	155	74	75	20	86	47.2	0.733333	5.57	36.448	30.227	4.11	1.20581	7.7	38.5	0	1	0	0	0	0	NA	NA	NA	NA	NA	NA	NA	NA	NA	NA	NA	NA
8109	apex	HOL	9.7	26.5	43	7	1760	364.613	724.875	NA	1089.49	206.93	4.87077e+06	0.645336	NA	NA	NA	NA	NA	NA	NA	NA	NA	NA	NA	NA	NA	NA	NA	NA	38.2	0	0	0	0	0	0	NA	NA	NA	NA	NA	NA	NA	NA	NA	NA	NA	NA
8109	apex	HOL	9.7	26.5	44	7	1820	481.743	724.875	NA	1206.62	229.185	5.38804e+06	0.645336	NA	NA	NA	NA	NA	NA	NA	NA	NA	NA	NA	NA	NA	NA	NA	NA	37.9	0	1	0	0	0	0	NA	NA	NA	NA	NA	NA	NA	NA	NA	NA	NA	NA
8109	apex	HOL	9.7	26.5	45	7	1680	481.743	724.875	NA	1206.62	229.185	5.38804e+06	0.645336	NA	NA	NA	NA	NA	NA	NA	NA	49.5	0.766667	NA	NA	NA	NA	NA	NA	38.6	0	2	0	0	0	0	NA	NA	NA	NA	NA	NA	NA	NA	NA	NA	NA	NA
8109	apex	HOL	9.7	26.5	46	7	1960	766.065	724.875	NA	1490.94	283.206	6.64366e+06	0.645336	NA	NA	NA	NA	NA	NA	NA	NA	NA	NA	NA	NA	NA	NA	NA	NA	38.3	0	1	0	0	0	0	NA	NA	NA	NA	NA	NA	NA	NA	NA	NA	NA	NA
8109	apex	HOL	9.7	26.5	47	7	1800	563.922	724.875	NA	1288.8	244.799	5.75096e+06	0.645336	NA	NA	NA	NA	NA	NA	NA	NA	NA	NA	NA	NA	NA	NA	NA	NA	38.4	0	1	0	0	0	0	NA	NA	NA	NA	NA	NA	NA	NA	NA	NA	NA	NA
8109	apex	HOL	9.7	26.5	48	7	1560	705.611	724.875	NA	1430.49	271.72	6.37668e+06	0.645336	NA	NA	NA	NA	NA	NA	NA	NA	NA	NA	NA	NA	NA	NA	NA	NA	38.6	0	2	0	0	0	0	NA	NA	NA	NA	NA	NA	NA	NA	NA	NA	NA	NA
8109	apex	HOL	9.7	26.5	49	8	1920	862.414	724.875	NA	1587.29	301.512	7.06915e+06	0.645336	0.03798	4.94	112.065	NA	74	75.5	20.5	87	54.5	1.25	NA	NA	NA	NA	NA	NA	38.5	0	1	0	0	0	0	NA	NA	NA	NA	NA	NA	NA	NA	NA	NA	NA	NA
8109	apex	HOL	9.7	26.5	50	8	2800	518.582	724.875	NA	1243.46	236.184	5.55073e+06	0.645336	NA	NA	NA	NA	NA	NA	NA	NA	NA	NA	NA	NA	NA	NA	NA	NA	38.3	0	0	0	0	0	0	NA	NA	NA	NA	NA	NA	NA	NA	NA	NA	NA	NA
8109	apex	HOL	9.7	26.5	51	8	2420	766.065	724.875	NA	1490.94	283.206	6.64366e+06	0.645336	NA	NA	NA	NA	NA	NA	NA	NA	NA	NA	NA	NA	NA	NA	NA	NA	38.7	0	2	0	0	0	0	NA	NA	NA	NA	NA	NA	NA	NA	NA	NA	NA	NA
8109	apex	HOL	9.7	26.5	52	8	2040	887.918	724.875	NA	1612.79	306.358	7.18178e+06	0.645336	NA	NA	NA	NA	NA	NA	NA	NA	57.2	0.9	NA	NA	NA	NA	NA	NA	38.7	0	1	0	0	0	0	NA	NA	NA	NA	NA	NA	NA	NA	NA	NA	NA	NA
8109	apex	HOL	9.7	26.5	53	8	2600	NA	724.875	NA	NA	NA	NA	0.645336	NA	NA	NA	NA	NA	NA	NA	NA	NA	NA	NA	NA	NA	NA	NA	NA	38.6	0	1	0	0	0	0	NA	NA	NA	NA	NA	NA	NA	NA	NA	NA	NA	NA
8109	apex	HOL	9.7	26.5	54	8	2580	939.871	724.875	NA	1664.75	316.229	7.41121e+06	0.645336	NA	NA	NA	NA	NA	NA	NA	NA	NA	NA	NA	NA	NA	NA	NA	NA	38.5	0	2	0	0	0	0	NA	NA	NA	NA	NA	NA	NA	NA	NA	NA	NA	NA
8109	apex	HOL	9.7	26.5	55	8	2700	462.851	724.875	NA	1187.73	225.595	5.30461e+06	0.645336	NA	NA	NA	NA	NA	NA	NA	NA	NA	NA	NA	NA	NA	NA	NA	NA	38.5	0	2	0	0	0	0	NA	NA	NA	NA	NA	NA	NA	NA	NA	NA	NA	NA
8109	apex	HOL	9.7	26.5	56	9	2520	755.675	724.875	NA	1480.55	281.232	6.59777e+06	0.645336	NA	NA	NA	NA	NA	NA	NA	NA	60.8	0.9	NA	NA	NA	NA	NA	NA	38.5	0	1	0	0	0	0	NA	NA	NA	NA	NA	NA	NA	NA	NA	NA	NA	NA
8109	apex	HOL	9.7	26.5	57	9	1800	860.525	724.875	NA	1585.4	301.153	7.06081e+06	0.645336	NA	NA	NA	NA	NA	NA	NA	NA	NA	NA	NA	NA	NA	NA	NA	NA	38.6	0	1	0	0	0	0	NA	NA	NA	NA	NA	NA	NA	NA	NA	NA	NA	NA
8109	apex	HOL	9.7	26.5	58	9	1640	777.4	724.875	NA	1502.28	285.36	6.69371e+06	0.645336	NA	NA	NA	NA	NA	NA	NA	NA	NA	NA	NA	NA	NA	NA	NA	NA	38.4	0	1	0	0	0	0	NA	NA	NA	NA	NA	NA	NA	NA	NA	NA	NA	NA
8109	apex	HOL	9.7	26.5	59	9	1600	800.071	724.875	NA	1524.95	289.667	6.79383e+06	0.645336	NA	NA	NA	NA	NA	NA	NA	NA	NA	NA	NA	NA	NA	NA	NA	NA	38.5	0	1	0	0	0	0	NA	NA	NA	NA	NA	NA	NA	NA	NA	NA	NA	NA
8109	apex	HOL	9.7	26.5	60	9	3500	792.514	724.875	NA	1517.39	288.231	6.76046e+06	0.645336	0.03039	7.06	133.032	168	75	77	21	92	63.3	0.625	6.86	20.211	20.906	NA	0.966756	8.4	38.3	0	0	0	0	0	0	4.8	26	8	54.2	30.8	8800	0	0	0	0	0	1760
8109	apex	HOL	9.7	26.5	61	9	2580	885.084	NA	0	885.084	168.166	3.90869e+06	0.411381	NA	NA	NA	NA	NA	NA	NA	NA	NA	NA	NA	NA	NA	NA	NA	NA	38.7	0	1	1	0	0	0	NA	NA	NA	NA	NA	NA	NA	NA	NA	NA	NA	NA
8109	apex	HOL	9.7	26.5	62	9	4600	1416.89	NA	313.281	1730.17	502.29	7.64456e+06	0.411381	NA	NA	NA	NA	NA	NA	NA	NA	NA	NA	NA	NA	NA	NA	NA	NA	NA	0	0	0	0	0	0	NA	NA	NA	NA	NA	NA	NA	NA	NA	NA	NA	NA
8109	apex	HOL	9.7	26.5	63	9	5140	1940.2	NA	59.6725	1999.87	413.033	8.8325e+06	0.411381	NA	NA	NA	NA	NA	NA	NA	NA	66.3	1	NA	NA	NA	NA	NA	NA	38.7	0	1	0	0	0	0	NA	NA	NA	NA	NA	NA	NA	NA	NA	NA	NA	NA
8109	apex	HOL	9.7	26.5	64	9	6240	1870.3	NA	162.011	2032.31	475.892	8.977e+06	0.411381	NA	NA	NA	NA	NA	NA	NA	NA	NA	NA	NA	NA	NA	NA	NA	NA	38.7	1	1	0	0	0	0	NA	NA	NA	NA	NA	NA	NA	NA	NA	NA	NA	NA
8109	apex	HOL	9.7	26.5	65	9	6880	2208.46	NA	177.227	2385.69	551.464	1.05378e+07	0.411381	NA	NA	NA	NA	NA	NA	NA	NA	NA	NA	NA	NA	NA	NA	NA	NA	38.5	0	1	0	0	0	0	NA	NA	NA	NA	NA	NA	NA	NA	NA	NA	NA	NA
8109	apex	HOL	9.7	26.5	66	9	5660	2243.41	NA	24.1674	2267.58	444.228	1.00143e+07	0.411381	NA	NA	NA	NA	NA	NA	NA	NA	NA	NA	NA	NA	NA	NA	NA	NA	38.9	0	3	0	0	0	0	NA	NA	NA	NA	NA	NA	NA	NA	NA	NA	NA	NA
8109	apex	HOL	9.7	26.5	67	10	6920	2164.06	NA	20.8854	2184.95	426.711	9.64938e+06	0.411381	0.34193	21.65	79.5806	NA	79.5	81	23	96	68.3	0.5	NA	NA	NA	NA	NA	NA	38.7	0	2	0	0	0	0	NA	NA	NA	NA	NA	NA	NA	NA	NA	NA	NA	NA
8109	apex	HOL	9.7	26.5	68	10	7020	2478.61	NA	21.4821	2500.1	486.919	1.10411e+07	0.411381	NA	NA	NA	NA	NA	NA	NA	NA	NA	NA	NA	NA	NA	NA	NA	NA	39	0	3	0	0	0	0	NA	NA	NA	NA	NA	NA	NA	NA	NA	NA	NA	NA
8109	apex	HOL	9.7	26.5	69	10	5640	2717.6	NA	26.5543	2744.15	536.1	1.2119e+07	0.411381	NA	NA	NA	NA	NA	NA	NA	NA	NA	NA	NA	NA	NA	NA	NA	NA	38.7	0	2	0	0	0	0	NA	NA	NA	NA	NA	NA	NA	NA	NA	NA	NA	NA
8109	apex	HOL	9.7	26.5	70	10	4360	2539.07	NA	23.301	2562.37	500.854	1.13174e+07	0.411381	NA	NA	NA	NA	NA	NA	NA	NA	70.7	0.8	NA	NA	NA	NA	NA	NA	38.5	0	2	0	0	0	0	NA	NA	NA	NA	NA	NA	NA	NA	NA	NA	NA	NA
8109	apex	HOL	9.7	26.5	71	10	8000	2477.67	NA	26.2883	2503.96	491.551	1.10596e+07	0.411381	NA	NA	NA	NA	NA	NA	NA	NA	NA	NA	NA	NA	NA	NA	NA	NA	39.2	0	3	0	0	0	0	NA	NA	NA	NA	NA	NA	NA	NA	NA	NA	NA	NA
8109	apex	HOL	9.7	26.5	72	10	10820	2822.45	NA	43.3159	2865.76	570.528	1.26585e+07	0.411381	NA	NA	NA	NA	NA	NA	NA	NA	NA	NA	NA	NA	NA	NA	NA	NA	38.8	0	2	0	0	0	0	NA	NA	NA	NA	NA	NA	NA	NA	NA	NA	NA	NA
8109	apex	HOL	9.7	26.5	73	10	7120	2799.78	NA	48.6931	2848.47	570.473	1.25824e+07	0.411381	NA	NA	NA	NA	NA	NA	NA	NA	NA	NA	NA	NA	NA	NA	NA	NA	39.2	0	3	0	0	0	0	NA	NA	NA	NA	NA	NA	NA	NA	NA	NA	NA	NA
8109	apex	HOL	9.7	26.5	74	11	7640	2694.93	NA	355.191	3050.12	792.992	1.34924e+07	0.411381	0.18237	15.92	89	NA	81	83.5	24	97	77.7	1.75	5.4	46.822	38.87	8.958	1.20458	NA	39.3	0	2	0	0	0	0	NA	NA	NA	NA	NA	NA	NA	NA	NA	NA	NA	NA
8109	apex	HOL	9.7	26.5	75	11	7420	2597.63	NA	48.6931	2646.33	532.066	1.16897e+07	0.411381	NA	NA	NA	NA	NA	NA	NA	NA	NA	NA	NA	NA	NA	NA	NA	NA	39.6	0	3	0	0	0	0	NA	NA	NA	NA	NA	NA	NA	NA	NA	NA	NA	NA
8109	apex	HOL	9.7	26.5	76	11	7380	2216.96	NA	34.0553	2251.02	448.16	9.94305e+06	0.411381	NA	NA	NA	NA	NA	NA	NA	NA	NA	NA	NA	NA	NA	NA	NA	NA	39.4	0	2	0	0	0	0	NA	NA	NA	NA	NA	NA	NA	NA	NA	NA	NA	NA
8109	apex	HOL	9.7	26.5	77	11	8000	2693.98	NA	31.8696	2725.85	537.448	1.20411e+07	0.411381	NA	NA	NA	NA	NA	NA	NA	NA	79.3	0.533333	NA	NA	NA	NA	NA	NA	39.1	0	3	0	0	0	0	NA	NA	NA	NA	NA	NA	NA	NA	NA	NA	NA	NA
8109	apex	HOL	9.7	26.5	78	11	8000	2767.66	NA	61.4215	2829.08	575.177	1.25e+07	0.411381	NA	NA	NA	NA	NA	NA	NA	NA	NA	NA	NA	NA	NA	NA	NA	NA	38.7	0	1	0	0	0	0	NA	NA	NA	NA	NA	NA	NA	NA	NA	NA	NA	NA
8109	apex	HOL	9.7	26.5	79	11	8000	1416.89	NA	57.0756	1473.97	315.041	6.51513e+06	0.411381	NA	NA	NA	NA	NA	NA	NA	NA	NA	NA	NA	NA	NA	NA	NA	NA	38.6	0	1	0	0	0	0	NA	NA	NA	NA	NA	NA	NA	NA	NA	NA	NA	NA
8109	apex	HOL	9.7	26.5	80	11	7920	2833.78	NA	108.647	2942.43	625.661	1.30054e+07	0.411381	NA	NA	NA	NA	NA	NA	NA	NA	NA	NA	NA	NA	NA	NA	NA	NA	38.2	0	0	0	0	0	0	NA	NA	NA	NA	NA	NA	NA	NA	NA	NA	NA	NA
8109	apex	HOL	9.7	26.5	81	12	8060	2778.99	NA	91.8425	2870.84	601.758	1.26875e+07	0.411381	0.4939	16.47	81.2581	NA	80	84	23	99	83.3	1	NA	NA	NA	NA	NA	NA	38.3	0	0	0	0	0	0	NA	NA	NA	NA	NA	NA	NA	NA	NA	NA	NA	NA
8109	apex	HOL	9.7	26.5	82	12	7260	1416.89	NA	81.4125	1498.3	334.583	6.6251e+06	0.411381	NA	NA	NA	NA	NA	NA	NA	NA	NA	NA	NA	NA	NA	NA	NA	NA	38	0	0	0	0	0	0	NA	NA	NA	NA	NA	NA	NA	NA	NA	NA	NA	NA
8109	apex	HOL	9.7	26.5	83	12	8720	2833.78	NA	302.853	3136.63	783.73	1.38848e+07	0.411381	NA	NA	NA	NA	NA	NA	NA	NA	NA	NA	NA	NA	NA	NA	NA	NA	38.8	0	1	0	0	0	0	NA	NA	NA	NA	NA	NA	NA	NA	NA	NA	NA	NA
8109	apex	HOL	9.7	26.5	84	12	8000	2833.78	NA	189.925	3023.71	692.258	1.33738e+07	0.411381	NA	NA	NA	NA	NA	NA	NA	NA	NA	NA	NA	NA	NA	NA	NA	NA	39.3	0	2	0	0	0	0	NA	NA	NA	NA	NA	NA	NA	NA	NA	NA	NA	NA
8109	apex	HOL	9.7	26.5	85	12	6400	1654.93	NA	82.4317	1737.36	381.206	7.68143e+06	0.411381	NA	NA	NA	NA	NA	NA	NA	NA	88.2	1.225	NA	NA	NA	NA	NA	NA	38.1	0	0	0	0	0	0	NA	NA	NA	NA	NA	NA	NA	NA	NA	NA	NA	NA
8109	apex	HOL	9.7	26.5	86	12	3040	2833.78	NA	169.996	3003.78	676.115	1.32837e+07	0.411381	NA	NA	NA	NA	NA	NA	NA	NA	NA	NA	NA	NA	NA	NA	NA	NA	NA	NA	NA	NA	NA	NA	NA	NA	NA	NA	NA	NA	NA	NA	NA	NA	NA	NA	NA
8109	apex	HOL	9.7	26.5	87	12	9380	2833.78	NA	165.769	2999.55	672.691	1.32645e+07	0.411381	NA	NA	NA	NA	NA	NA	NA	NA	NA	NA	NA	NA	NA	NA	NA	NA	NA	NA	NA	NA	NA	NA	NA	NA	NA	NA	NA	NA	NA	NA	NA	NA	NA	NA	NA
8109	apex	HOL	9.7	26.5	88	13	7920	2833.78	NA	182.678	3016.46	686.388	1.3341e+07	0.411381	NA	NA	NA	NA	NA	NA	NA	NA	NA	NA	NA	NA	NA	NA	NA	NA	NA	NA	NA	NA	NA	NA	NA	NA	NA	NA	NA	NA	NA	NA	NA	NA	NA	NA	NA
8109	apex	HOL	9.7	26.5	89	13	2580	2833.78	NA	35.1072	2868.89	565.24	1.26721e+07	0.411381	NA	NA	NA	NA	NA	NA	NA	NA	NA	NA	NA	NA	NA	NA	NA	NA	NA	NA	NA	NA	NA	NA	NA	NA	NA	NA	NA	NA	NA	NA	NA	NA	NA	NA	NA
8109	apex	HOL	9.7	26.5	90	13	8820	2833.78	NA	208.09	3041.87	697.399	1.34486e+07	0.411381	0.5129	21.72	86.5806	NA	83	86.5	24.5	102	94	1.16	6.38	35.28	29.034	9.743	1.21513	NA	NA	NA	NA	NA	NA	NA	NA	NA	NA	NA	NA	NA	NA	NA	NA	NA	NA	NA	NA
8109	apex	HOL	9.7	26.5	1	1	NA	NA	NA	NA	NA	NA	NA	NA	0.038	15.89	83.4667	30.5	63.5	66	14.5	70.5	NA	NA	NA	NA	NA	NA	NA	NA	NA	NA	NA	NA	NA	NA	NA	6.6	33	10.3	50	31.2	6900	0	0	0	4554	2139	207
8111	controle	HOL	10.2	29.49	4	1	540	0	703.129	NA	703.129	133.524	3.16276e+06	0.597595	NA	NA	NA	NA	NA	NA	NA	NA	NA	NA	NA	NA	NA	NA	NA	NA	39	0	3	2	7	3	1	NA	NA	NA	NA	NA	NA	NA	NA	NA	NA	NA	NA
8111	controle	HOL	10.2	29.49	5	1	140	0	724.875	NA	724.875	137.654	3.26057e+06	0.597595	NA	NA	NA	NA	NA	NA	NA	NA	NA	NA	NA	NA	NA	NA	NA	NA	38.7	0	1	0	0	0	0	NA	NA	NA	NA	NA	NA	NA	NA	NA	NA	NA	NA
8111	controle	HOL	10.2	29.49	6	1	520	17.0027	724.875	NA	741.878	140.884	3.33566e+06	0.597595	NA	NA	NA	NA	NA	NA	NA	NA	NA	NA	NA	NA	NA	NA	NA	NA	38.6	0	1	0	0	0	0	NA	NA	NA	NA	NA	NA	NA	NA	NA	NA	NA	NA
8111	controle	HOL	10.2	29.49	7	2	340	0	724.875	NA	724.875	137.654	3.26057e+06	0.597595	0.4407	2.88	NA	NA	67.5	72	18	NA	37.1	1.025	NA	NA	NA	NA	NA	NA	38.9	0	2	0	0	0	0	NA	NA	NA	NA	NA	NA	NA	NA	NA	NA	NA	NA
8111	controle	HOL	10.2	29.49	8	2	340	3.77837	724.875	NA	728.653	138.372	3.27726e+06	0.597595	NA	NA	NA	NA	NA	NA	NA	NA	NA	NA	NA	NA	NA	NA	NA	NA	38.2	0	0	0	0	0	0	NA	NA	NA	NA	NA	NA	NA	NA	NA	NA	NA	NA
8111	controle	HOL	10.2	29.49	9	2	160	0	724.875	NA	724.875	137.654	3.26057e+06	0.597595	NA	NA	NA	NA	NA	NA	NA	NA	NA	NA	NA	NA	NA	NA	NA	NA	38.6	0	1	0	0	0	0	NA	NA	NA	NA	NA	NA	NA	NA	NA	NA	NA	NA
8111	controle	HOL	10.2	29.49	10	2	120	0	637.89	NA	637.89	121.135	2.86931e+06	0.597595	NA	NA	NA	NA	NA	NA	NA	NA	36.9	-0.0666667	NA	NA	NA	NA	NA	NA	39	2	4	0	0	0	0	NA	NA	NA	NA	NA	NA	NA	NA	NA	NA	NA	NA
8111	controle	HOL	10.2	29.49	11	2	360	NA	724.875	NA	724.875	137.654	3.26057e+06	0.597595	NA	NA	NA	NA	NA	NA	NA	NA	NA	NA	NA	NA	NA	NA	NA	NA	38.9	2	4	0	0	0	0	NA	NA	NA	NA	NA	NA	NA	NA	NA	NA	NA	NA
8111	controle	HOL	10.2	29.49	12	2	120	NA	659.636	NA	659.636	125.265	2.96712e+06	0.597595	NA	NA	NA	NA	NA	NA	NA	NA	NA	NA	NA	NA	NA	NA	NA	NA	38.7	3	4	0	0	0	0	NA	NA	NA	NA	NA	NA	NA	NA	NA	NA	NA	NA
8111	controle	HOL	10.2	29.49	13	2	160	0	724.875	NA	724.875	137.654	3.26057e+06	0.597595	NA	NA	NA	NA	NA	NA	NA	NA	NA	NA	NA	NA	NA	NA	NA	NA	38.7	2	5	0	0	0	0	NA	NA	NA	NA	NA	NA	NA	NA	NA	NA	NA	NA
8111	controle	HOL	10.2	29.49	14	3	520	0	724.875	NA	724.875	137.654	3.26057e+06	0.597595	0.03799	17.33	89.9677	34.3	71	73	18	77	36.4	-0.125	5.86	NA	NA	NA	NA	NA	37.8	1	1	0	0	0	0	NA	NA	NA	NA	NA	NA	NA	NA	NA	NA	NA	NA
8111	controle	HOL	10.2	29.49	15	3	1500	0	724.875	NA	724.875	137.654	3.26057e+06	0.597595	NA	NA	NA	NA	NA	NA	NA	NA	NA	NA	NA	NA	NA	NA	NA	NA	38.7	2	3	0	0	0	0	NA	NA	NA	NA	NA	NA	NA	NA	NA	NA	NA	NA
8111	controle	HOL	10.2	29.49	16	3	920	0	724.875	NA	724.875	137.654	3.26057e+06	0.597595	NA	NA	NA	NA	NA	NA	NA	NA	NA	NA	NA	NA	NA	NA	NA	NA	38.3	0	0	0	0	0	0	NA	NA	NA	NA	NA	NA	NA	NA	NA	NA	NA	NA
8111	controle	HOL	10.2	29.49	17	3	100	0	724.875	NA	724.875	137.654	3.26057e+06	0.597595	NA	NA	NA	NA	NA	NA	NA	NA	35.7	-0.233333	NA	NA	NA	NA	NA	NA	37.9	0	0	0	0	0	0	NA	NA	NA	NA	NA	NA	NA	NA	NA	NA	NA	NA
8111	controle	HOL	10.2	29.49	18	3	220	0	724.875	NA	724.875	137.654	3.26057e+06	0.597595	NA	NA	NA	NA	NA	NA	NA	NA	NA	NA	NA	NA	NA	NA	NA	NA	38	0	0	0	0	0	0	NA	NA	NA	NA	NA	NA	NA	NA	NA	NA	NA	NA
8111	controle	HOL	10.2	29.49	19	3	960	0	724.875	NA	724.875	137.654	3.26057e+06	0.597595	NA	NA	NA	NA	NA	NA	NA	NA	NA	NA	NA	NA	NA	NA	NA	NA	38.3	1	1	0	0	0	0	NA	NA	NA	NA	NA	NA	NA	NA	NA	NA	NA	NA
8111	controle	HOL	10.2	29.49	20	3	200	0	724.875	NA	724.875	137.654	3.26057e+06	0.597595	NA	NA	NA	NA	NA	NA	NA	NA	NA	NA	NA	NA	NA	NA	NA	NA	NA	0	0	0	0	0	0	NA	NA	NA	NA	NA	NA	NA	NA	NA	NA	NA	NA
8111	controle	HOL	10.2	29.49	21	4	360	0	724.875	NA	724.875	137.654	3.26057e+06	0.597595	0.04559	14.56	101.097	NA	69	72	19	77	35.9	0.05	NA	NA	NA	NA	NA	NA	38.2	0	0	0	0	0	0	NA	NA	NA	NA	NA	NA	NA	NA	NA	NA	NA	NA
8111	controle	HOL	10.2	29.49	22	4	120	3.77837	724.875	NA	728.653	138.372	3.27726e+06	0.597595	NA	NA	NA	NA	NA	NA	NA	NA	NA	NA	NA	NA	NA	NA	NA	NA	38.1	0	0	0	0	0	0	NA	NA	NA	NA	NA	NA	NA	NA	NA	NA	NA	NA
8111	controle	HOL	10.2	29.49	23	4	560	0	724.875	NA	724.875	137.654	3.26057e+06	0.597595	NA	NA	NA	NA	NA	NA	NA	NA	NA	NA	NA	NA	NA	NA	NA	NA	38.1	1	1	0	0	0	0	NA	NA	NA	NA	NA	NA	NA	NA	NA	NA	NA	NA
8111	controle	HOL	10.2	29.49	24	4	60	36.8391	724.875	NA	761.714	144.653	3.42326e+06	0.597595	NA	NA	NA	NA	NA	NA	NA	NA	37.1	0.4	NA	NA	NA	NA	NA	NA	38.4	1	2	0	0	0	0	NA	NA	NA	NA	NA	NA	NA	NA	NA	NA	NA	NA
8111	controle	HOL	10.2	29.49	25	4	240	2.83378	724.875	NA	727.709	138.192	3.27309e+06	0.597595	NA	NA	NA	NA	NA	NA	NA	NA	NA	NA	NA	NA	NA	NA	NA	NA	38.3	0	0	0	0	0	0	NA	NA	NA	NA	NA	NA	NA	NA	NA	NA	NA	NA
8111	controle	HOL	10.2	29.49	26	4	300	0	724.875	NA	724.875	137.654	3.26057e+06	0.597595	NA	NA	NA	NA	NA	NA	NA	NA	NA	NA	NA	NA	NA	NA	NA	NA	37.9	0	0	0	0	0	0	NA	NA	NA	NA	NA	NA	NA	NA	NA	NA	NA	NA
8111	controle	HOL	10.2	29.49	27	4	160	7.55675	724.875	NA	732.432	139.09	3.29395e+06	0.597595	NA	NA	NA	NA	NA	NA	NA	NA	NA	NA	NA	NA	NA	NA	NA	NA	37.7	0	0	0	0	0	0	NA	NA	NA	NA	NA	NA	NA	NA	NA	NA	NA	NA
8111	controle	HOL	10.2	29.49	28	5	100	3.77837	724.875	NA	728.653	138.372	3.27726e+06	0.597595	NA	NA	NA	NA	70	74	18	80	38	0.225	6.52	6.424	1.744	NA	3.68349	17.5	37.6	0	0	0	0	0	0	NA	NA	NA	NA	NA	NA	NA	NA	NA	NA	NA	NA
8111	controle	HOL	10.2	29.49	29	5	140	0	724.875	NA	724.875	137.654	3.26057e+06	0.597595	NA	NA	NA	NA	NA	NA	NA	NA	NA	NA	NA	NA	NA	NA	NA	NA	37.5	0	0	0	0	0	0	NA	NA	NA	NA	NA	NA	NA	NA	NA	NA	NA	NA
8111	controle	HOL	10.2	29.49	30	5	780	22.6702	724.875	NA	747.545	141.961	3.36069e+06	0.597595	0.0076	9.69	84.3226	75.2	NA	NA	NA	NA	NA	NA	NA	NA	NA	NA	NA	NA	38	2	2	0	0	0	0	7.7	34	10.2	44.2	30	9000	90	0	0	0	0	2970
8111	controle	HOL	10.2	29.49	31	5	80	14.1689	724.875	NA	739.044	140.346	3.32315e+06	0.597595	NA	NA	NA	NA	NA	NA	NA	NA	NA	NA	NA	NA	NA	NA	NA	NA	38	0	0	0	0	0	0	NA	NA	NA	NA	NA	NA	NA	NA	NA	NA	NA	NA
8111	controle	HOL	10.2	29.49	32	5	220	0	724.875	NA	724.875	137.654	3.26057e+06	0.597595	NA	NA	NA	NA	NA	NA	NA	NA	NA	NA	NA	NA	NA	NA	NA	NA	37.2	0	0	0	0	0	0	NA	NA	NA	NA	NA	NA	NA	NA	NA	NA	NA	NA
8111	controle	HOL	10.2	29.49	33	5	80	0	724.875	NA	724.875	137.654	3.26057e+06	0.597595	NA	NA	NA	NA	NA	NA	NA	NA	40	0.4	NA	NA	NA	NA	NA	NA	37.4	0	0	0	0	0	0	NA	NA	NA	NA	NA	NA	NA	NA	NA	NA	NA	NA
8111	controle	HOL	10.2	29.49	34	5	260	15.1135	724.875	NA	739.988	140.525	3.32732e+06	0.597595	NA	NA	NA	NA	NA	NA	NA	NA	NA	NA	NA	NA	NA	NA	NA	NA	37.9	0	0	0	0	0	0	NA	NA	NA	NA	NA	NA	NA	NA	NA	NA	NA	NA
8111	controle	HOL	10.2	29.49	35	6	140	10.3905	724.875	NA	735.266	139.628	3.30646e+06	0.597595	0.0152	11.75	123.133	NA	70.5	73.5	19	80	40.7	0.35	NA	NA	NA	NA	NA	NA	38.2	0	0	0	0	0	0	NA	NA	NA	NA	NA	NA	NA	NA	NA	NA	NA	NA
8111	controle	HOL	10.2	29.49	36	6	3940	28.3378	724.875	NA	753.213	143.038	3.38572e+06	0.597595	NA	NA	NA	NA	NA	NA	NA	NA	NA	NA	NA	NA	NA	NA	NA	NA	38.3	0	0	0	0	0	0	NA	NA	NA	NA	NA	NA	NA	NA	NA	NA	NA	NA
8111	controle	HOL	10.2	29.49	37	6	120	NA	724.875	NA	NA	NA	NA	0.597595	NA	NA	NA	NA	NA	NA	NA	NA	NA	NA	NA	NA	NA	NA	NA	NA	38.6	0	1	0	0	0	0	NA	NA	NA	NA	NA	NA	NA	NA	NA	NA	NA	NA
8111	controle	HOL	10.2	29.49	38	6	140	67.0661	724.875	NA	791.941	150.396	3.55675e+06	0.597595	NA	NA	NA	NA	NA	NA	NA	NA	NA	NA	NA	NA	NA	NA	NA	NA	38.5	0	1	0	0	0	0	NA	NA	NA	NA	NA	NA	NA	NA	NA	NA	NA	NA
8111	controle	HOL	10.2	29.49	39	6	280	56.6756	724.875	NA	781.551	148.422	3.51086e+06	0.597595	NA	NA	NA	NA	NA	NA	NA	NA	42.2	0.375	NA	NA	NA	NA	NA	NA	38.2	0	0	0	0	0	0	NA	NA	NA	NA	NA	NA	NA	NA	NA	NA	NA	NA
8111	controle	HOL	10.2	29.49	40	6	340	252.206	724.875	NA	977.081	185.573	4.37436e+06	0.597595	NA	NA	NA	NA	NA	NA	NA	NA	NA	NA	NA	NA	NA	NA	NA	NA	38.3	0	0	0	0	0	0	NA	NA	NA	NA	NA	NA	NA	NA	NA	NA	NA	NA
8111	controle	HOL	10.2	29.49	41	6	220	143.578	724.875	NA	868.453	164.934	3.89464e+06	0.597595	NA	NA	NA	NA	NA	NA	NA	NA	NA	NA	NA	NA	NA	NA	NA	NA	39.8	1	4	0	0	0	0	NA	NA	NA	NA	NA	NA	NA	NA	NA	NA	NA	NA
8111	controle	HOL	10.2	29.49	42	7	80	52.8972	724.875	NA	777.772	147.704	3.49418e+06	0.597595	0.0607	8.5	86.5667	61.8	72	77	20	83	44.7	0.833333	NA	NA	NA	NA	NA	NA	39.8	0	3	0	0	0	0	NA	NA	NA	NA	NA	NA	NA	NA	NA	NA	NA	NA
8111	controle	HOL	10.2	29.49	43	7	140	45.3405	724.875	NA	770.215	146.268	3.46081e+06	0.597595	NA	NA	NA	NA	NA	NA	NA	NA	NA	NA	NA	NA	NA	NA	NA	NA	39.3	0	2	0	0	0	0	NA	NA	NA	NA	NA	NA	NA	NA	NA	NA	NA	NA
8111	controle	HOL	10.2	29.49	44	7	860	118.074	724.875	NA	842.949	160.088	3.78201e+06	0.597595	NA	NA	NA	NA	NA	NA	NA	NA	NA	NA	NA	NA	NA	NA	NA	NA	38.5	0	1	0	0	0	0	NA	NA	NA	NA	NA	NA	NA	NA	NA	NA	NA	NA
8111	controle	HOL	10.2	29.49	45	7	860	118.074	724.875	NA	842.949	160.088	3.78201e+06	0.597595	NA	NA	NA	NA	NA	NA	NA	NA	45.4	0.233333	NA	NA	NA	NA	NA	NA	38.6	0	1	0	0	0	0	NA	NA	NA	NA	NA	NA	NA	NA	NA	NA	NA	NA
8111	controle	HOL	10.2	29.49	46	7	420	155.858	724.875	NA	880.733	167.267	3.94887e+06	0.597595	NA	NA	NA	NA	NA	NA	NA	NA	NA	NA	NA	NA	NA	NA	NA	NA	38.3	2	2	0	0	0	0	NA	NA	NA	NA	NA	NA	NA	NA	NA	NA	NA	NA
8111	controle	HOL	10.2	29.49	47	7	280	134.132	724.875	NA	859.007	163.139	3.85293e+06	0.597595	NA	NA	NA	NA	NA	NA	NA	NA	NA	NA	NA	NA	NA	NA	NA	NA	38.3	0	0	0	0	0	0	NA	NA	NA	NA	NA	NA	NA	NA	NA	NA	NA	NA
8111	controle	HOL	10.2	29.49	48	7	320	253.151	724.875	NA	978.026	185.752	4.37854e+06	0.597595	NA	NA	NA	NA	NA	NA	NA	NA	NA	NA	NA	NA	NA	NA	NA	NA	38.5	0	1	0	0	0	0	NA	NA	NA	NA	NA	NA	NA	NA	NA	NA	NA	NA
8111	controle	HOL	10.2	29.49	49	8	400	245.594	724.875	NA	970.469	184.317	4.34516e+06	0.597595	0.094875	6.95	106.667	NA	74	79	20.5	84	47.9	0.625	NA	NA	NA	NA	NA	NA	38.1	0	0	0	0	0	0	NA	NA	NA	NA	NA	NA	NA	NA	NA	NA	NA	NA
8111	controle	HOL	10.2	29.49	50	8	920	340.998	724.875	NA	1065.87	202.443	4.76648e+06	0.597595	NA	NA	NA	NA	NA	NA	NA	NA	NA	NA	NA	NA	NA	NA	NA	NA	38.2	0	0	0	0	0	0	NA	NA	NA	NA	NA	NA	NA	NA	NA	NA	NA	NA
8111	controle	HOL	10.2	29.49	51	8	800	425.067	724.875	NA	1149.94	218.417	5.13775e+06	0.597595	NA	NA	NA	NA	NA	NA	NA	NA	NA	NA	NA	NA	NA	NA	NA	NA	38	1	1	0	0	0	0	NA	NA	NA	NA	NA	NA	NA	NA	NA	NA	NA	NA
8111	controle	HOL	10.2	29.49	52	8	140	293.769	724.875	NA	1018.64	193.47	4.55791e+06	0.597595	NA	NA	NA	NA	NA	NA	NA	NA	50	0.7	NA	NA	NA	NA	NA	NA	38.3	0	0	0	0	0	0	NA	NA	NA	NA	NA	NA	NA	NA	NA	NA	NA	NA
8111	controle	HOL	10.2	29.49	53	8	460	161.525	724.875	NA	886.4	168.344	3.9739e+06	0.597595	NA	NA	NA	NA	NA	NA	NA	NA	NA	NA	NA	NA	NA	NA	NA	NA	38.5	0	1	0	0	0	0	NA	NA	NA	NA	NA	NA	NA	NA	NA	NA	NA	NA
8111	controle	HOL	10.2	29.49	54	8	100	471.352	724.875	NA	1196.23	227.211	5.34215e+06	0.597595	NA	NA	NA	NA	NA	NA	NA	NA	NA	NA	NA	NA	NA	NA	NA	NA	38.2	0	0	0	0	0	0	NA	NA	NA	NA	NA	NA	NA	NA	NA	NA	NA	NA
8111	controle	HOL	10.2	29.49	55	8	540	390.117	724.875	NA	1114.99	211.776	4.9834e+06	0.597595	NA	NA	NA	NA	NA	NA	NA	NA	NA	NA	NA	NA	NA	NA	NA	NA	37.8	0	0	0	0	0	0	NA	NA	NA	NA	NA	NA	NA	NA	NA	NA	NA	NA
8111	controle	HOL	10.2	29.49	56	9	560	658.382	724.875	NA	1383.26	262.746	6.16811e+06	0.597595	NA	NA	NA	NA	NA	NA	NA	NA	54.9	1.225	NA	NA	NA	NA	NA	NA	37.4	0	0	0	0	0	0	NA	NA	NA	NA	NA	NA	NA	NA	NA	NA	NA	NA
8111	controle	HOL	10.2	29.49	57	9	520	637.601	724.875	NA	1362.48	258.798	6.07633e+06	0.597595	NA	NA	NA	NA	NA	NA	NA	NA	NA	NA	NA	NA	NA	NA	NA	NA	38.4	0	1	0	0	0	0	NA	NA	NA	NA	NA	NA	NA	NA	NA	NA	NA	NA
8111	controle	HOL	10.2	29.49	58	9	660	693.332	724.875	NA	1418.21	269.387	6.32245e+06	0.597595	NA	NA	NA	NA	NA	NA	NA	NA	NA	NA	NA	NA	NA	NA	NA	NA	37.8	0	0	0	0	0	0	NA	NA	NA	NA	NA	NA	NA	NA	NA	NA	NA	NA
8111	controle	HOL	10.2	29.49	59	9	960	670.661	724.875	NA	1395.54	265.079	6.22234e+06	0.597595	NA	NA	NA	NA	NA	NA	NA	NA	NA	NA	NA	NA	NA	NA	NA	NA	37.7	0	0	0	0	0	0	NA	NA	NA	NA	NA	NA	NA	NA	NA	NA	NA	NA
8111	controle	HOL	10.2	29.49	60	9	260	12.2797	724.875	NA	737.155	139.987	3.3148e+06	0.597595	0.0456	7.06	136.871	165	78.5	79.5	21	90	58	0.775	6.57	41.205	26.182	4.363	1.57379	7	38	0	0	0	0	0	0	8.1	33	10.3	40.7	31.2	10800	0	0	0	0	108	3240
8111	controle	HOL	10.2	29.49	61	9	900	1134.46	NA	46.6026	1181.06	244.767	5.2125e+06	0.455601	NA	NA	NA	NA	NA	NA	NA	NA	NA	NA	NA	NA	NA	NA	NA	NA	38	1	0	0	0	0	0	NA	NA	NA	NA	NA	NA	NA	NA	NA	NA	NA	NA
8111	controle	HOL	10.2	29.49	62	9	3140	1152.4	NA	37.2083	1189.61	242.286	5.25093e+06	0.455601	NA	NA	NA	NA	NA	NA	NA	NA	NA	NA	NA	NA	NA	NA	NA	NA	38.2	0	0	0	0	0	0	NA	NA	NA	NA	NA	NA	NA	NA	NA	NA	NA	NA
8111	controle	HOL	10.2	29.49	63	9	3040	1194.91	NA	79.4553	1274.37	276.852	5.62225e+06	0.455601	NA	NA	NA	NA	NA	NA	NA	NA	60	0	NA	NA	NA	NA	NA	NA	38.8	0	1	0	0	0	0	NA	NA	NA	NA	NA	NA	NA	NA	NA	NA	NA	NA
8111	controle	HOL	10.2	29.49	64	9	4080	1362.1	NA	37.5959	1399.7	282.372	6.17869e+06	0.455601	NA	NA	NA	NA	NA	NA	NA	NA	NA	NA	NA	NA	NA	NA	NA	NA	38.5	0	1	0	0	0	0	NA	NA	NA	NA	NA	NA	NA	NA	NA	NA	NA	NA
8111	controle	HOL	10.2	29.49	65	9	3780	1416.89	NA	46.898	1463.79	298.614	6.46106e+06	0.455601	NA	NA	NA	NA	NA	NA	NA	NA	NA	NA	NA	NA	NA	NA	NA	NA	38.3	0	0	0	0	0	0	NA	NA	NA	NA	NA	NA	NA	NA	NA	NA	NA	NA
8111	controle	HOL	10.2	29.49	66	9	4500	1410.28	NA	58.9132	1469.19	304.891	6.48408e+06	0.455601	NA	NA	NA	NA	NA	NA	NA	NA	NA	NA	NA	NA	NA	NA	NA	NA	38.4	0	1	0	0	0	0	NA	NA	NA	NA	NA	NA	NA	NA	NA	NA	NA	NA
8111	controle	HOL	10.2	29.49	67	10	3100	1291.26	NA	89.9202	1381.18	301.719	6.09323e+06	0.455601	0.4407	17.69	79.2258	NA	79	83	22	89	62.9	0.725	NA	NA	NA	NA	NA	NA	37.5	0	0	0	0	0	0	NA	NA	NA	NA	NA	NA	NA	NA	NA	NA	NA	NA
8111	controle	HOL	10.2	29.49	68	10	5000	1736.16	NA	64.3688	1800.53	377.761	7.95226e+06	0.455601	NA	NA	NA	NA	NA	NA	NA	NA	NA	NA	NA	NA	NA	NA	NA	NA	38	0	0	0	0	0	0	NA	NA	NA	NA	NA	NA	NA	NA	NA	NA	NA	NA
8111	controle	HOL	10.2	29.49	69	10	4820	1416.89	NA	100.086	1516.98	343.673	6.70046e+06	0.455601	NA	NA	NA	NA	NA	NA	NA	NA	NA	NA	NA	NA	NA	NA	NA	NA	37.4	0	0	0	0	0	0	NA	NA	NA	NA	NA	NA	NA	NA	NA	NA	NA	NA
8111	controle	HOL	10.2	29.49	70	10	4260	1900.52	NA	100.871	2001.39	436.147	8.83974e+06	0.455601	NA	NA	NA	NA	NA	NA	NA	NA	68.1	1.73333	NA	NA	NA	NA	NA	NA	37.8	0	0	0	0	0	0	NA	NA	NA	NA	NA	NA	NA	NA	NA	NA	NA	NA
8111	controle	HOL	10.2	29.49	71	10	4900	1949.64	NA	40.4267	1990.07	400.509	8.78899e+06	0.455601	NA	NA	NA	NA	NA	NA	NA	NA	NA	NA	NA	NA	NA	NA	NA	NA	38.5	0	1	0	0	0	0	NA	NA	NA	NA	NA	NA	NA	NA	NA	NA	NA	NA
8111	controle	HOL	10.2	29.49	72	10	4640	1947.75	NA	65.1538	2012.91	418.547	8.89015e+06	0.455601	NA	NA	NA	NA	NA	NA	NA	NA	NA	NA	NA	NA	NA	NA	NA	NA	38.4	0	1	0	0	0	0	NA	NA	NA	NA	NA	NA	NA	NA	NA	NA	NA	NA
8111	controle	HOL	10.2	29.49	73	10	5500	1892.97	NA	87.1334	1980.1	424.491	8.74553e+06	0.455601	NA	NA	NA	NA	NA	NA	NA	NA	NA	NA	NA	NA	NA	NA	NA	NA	39	0	2	0	0	0	0	NA	NA	NA	NA	NA	NA	NA	NA	NA	NA	NA	NA
8111	controle	HOL	10.2	29.49	74	11	7040	1945.86	NA	78.891	2024.75	428.409	8.94264e+06	0.455601	0.18997	22.23	81.9677	NA	82	84.5	23	96	70.7	0.65	5.6	42.645	32.623	3.441	1.30721	14.7	38.1	0	0	0	0	0	0	NA	NA	NA	NA	NA	NA	NA	NA	NA	NA	NA	NA
8111	controle	HOL	10.2	29.49	75	11	5640	2387.93	NA	116.57	2504.5	540.435	1.10618e+07	0.455601	NA	NA	NA	NA	NA	NA	NA	NA	NA	NA	NA	NA	NA	NA	NA	NA	39.2	0	2	0	0	0	0	NA	NA	NA	NA	NA	NA	NA	NA	NA	NA	NA	NA
8111	controle	HOL	10.2	29.49	76	11	6240	2131.95	NA	93.8057	2225.75	478.52	9.82555e+06	0.455601	NA	NA	NA	NA	NA	NA	NA	NA	NA	NA	NA	NA	NA	NA	NA	NA	39.1	0	2	0	0	0	0	NA	NA	NA	NA	NA	NA	NA	NA	NA	NA	NA	NA
8111	controle	HOL	10.2	29.49	77	11	7100	2389.82	NA	122.458	2512.28	549.95	1.10897e+07	0.455601	NA	NA	NA	NA	NA	NA	NA	NA	72.2	0.5	NA	NA	NA	NA	NA	NA	38.6	0	1	0	0	0	0	NA	NA	NA	NA	NA	NA	NA	NA	NA	NA	NA	NA
8111	controle	HOL	10.2	29.49	78	11	6820	2212.24	NA	73.3961	2285.63	477.794	1.00908e+07	0.455601	NA	NA	NA	NA	NA	NA	NA	NA	NA	NA	NA	NA	NA	NA	NA	NA	38.7	0	1	0	0	0	0	NA	NA	NA	NA	NA	NA	NA	NA	NA	NA	NA	NA
8111	controle	HOL	10.2	29.49	79	11	6120	2413.44	NA	76.5361	2489.97	518.481	1.09931e+07	0.455601	NA	NA	NA	NA	NA	NA	NA	NA	NA	NA	NA	NA	NA	NA	NA	NA	38.8	0	1	0	0	0	0	NA	NA	NA	NA	NA	NA	NA	NA	NA	NA	NA	NA
8111	controle	HOL	10.2	29.49	80	11	6060	2026.15	NA	74.5736	2100.73	443.36	9.27418e+06	0.455601	NA	NA	NA	NA	NA	NA	NA	NA	NA	NA	NA	NA	NA	NA	NA	NA	38.8	0	1	0	0	0	0	NA	NA	NA	NA	NA	NA	NA	NA	NA	NA	NA	NA
8111	controle	HOL	10.2	29.49	81	12	4720	1905.25	NA	149.54	2054.78	479.086	9.06828e+06	0.455601	0.37992	26.16	NA	NA	83.5	85	23.5	NA	78.4	1.55	NA	NA	NA	NA	NA	NA	38.9	0	2	0	0	0	0	NA	NA	NA	NA	NA	NA	NA	NA	NA	NA	NA	NA
8111	controle	HOL	10.2	29.49	82	12	7800	2099.83	NA	93.2351	2193.07	468.335	9.68611e+06	0.455601	NA	NA	NA	NA	NA	NA	NA	NA	NA	NA	NA	NA	NA	NA	NA	NA	38.5	0	1	0	0	0	0	NA	NA	NA	NA	NA	NA	NA	NA	NA	NA	NA	NA
8111	controle	HOL	10.2	29.49	83	12	7820	672.551	NA	109.188	781.738	209.02	3.45363e+06	0.455601	NA	NA	NA	NA	NA	NA	NA	NA	NA	NA	NA	NA	NA	NA	NA	NA	39	0	2	0	0	0	0	NA	NA	NA	NA	NA	NA	NA	NA	NA	NA	NA	NA
8111	controle	HOL	10.2	29.49	84	12	6800	2215.07	NA	127.622	2342.69	515.815	1.03473e+07	0.455601	NA	NA	NA	NA	NA	NA	NA	NA	NA	NA	NA	NA	NA	NA	NA	NA	38.3	0	0	0	0	0	0	NA	NA	NA	NA	NA	NA	NA	NA	NA	NA	NA	NA
8111	controle	HOL	10.2	29.49	85	12	6400	1173.19	NA	138.257	1311.44	325.769	5.79325e+06	0.455601	NA	NA	NA	NA	NA	NA	NA	NA	80.6	0.55	NA	NA	NA	NA	NA	NA	36.7	0	0	0	0	0	0	NA	NA	NA	NA	NA	NA	NA	NA	NA	NA	NA	NA
8111	controle	HOL	10.2	29.49	86	12	7900	1977.98	NA	278.996	2256.98	583.389	9.97061e+06	0.455601	NA	NA	NA	NA	NA	NA	NA	NA	NA	NA	NA	NA	NA	NA	NA	NA	NA	NA	NA	NA	NA	NA	NA	NA	NA	NA	NA	NA	NA	NA	NA	NA	NA	NA	NA
8111	controle	HOL	10.2	29.49	87	12	7300	2215.07	NA	182.925	2398	556.96	1.05922e+07	0.455601	NA	NA	NA	NA	NA	NA	NA	NA	NA	NA	NA	NA	NA	NA	NA	NA	NA	NA	NA	NA	NA	NA	NA	NA	NA	NA	NA	NA	NA	NA	NA	NA	NA	NA	NA
8111	controle	HOL	10.2	29.49	88	13	5860	2254.74	NA	160.946	2415.69	548.145	1.06701e+07	0.455601	NA	NA	NA	NA	NA	NA	NA	NA	NA	NA	NA	NA	NA	NA	NA	NA	NA	NA	NA	NA	NA	NA	NA	NA	NA	NA	NA	NA	NA	NA	NA	NA	NA	NA	NA
8111	controle	HOL	10.2	29.49	89	13	7600	2618.41	NA	181.153	2799.57	657.637	1.23663e+07	0.455601	NA	NA	NA	NA	NA	NA	NA	NA	NA	NA	NA	NA	NA	NA	NA	NA	NA	NA	NA	NA	NA	NA	NA	NA	NA	NA	NA	NA	NA	NA	NA	NA	NA	NA	NA
8111	controle	HOL	10.2	29.49	90	13	7600	2591.02	NA	215.506	2806.53	682.801	1.23976e+07	0.455601	0.35713	18.81	100.645	NA	85	88	24	97	84.5	0.78	5.81	42.887	31.208	4.873	1.37423	7.7	NA	NA	NA	NA	NA	NA	NA	NA	NA	NA	NA	NA	NA	NA	NA	NA	NA	NA	NA
8111	controle	HOL	10.2	29.49	1	1	NA	NA	NA	NA	NA	NA	NA	NA	0.12158	16.93	116.516	93.5	68	73	17	75	NA	NA	NA	NA	NA	NA	NA	NA	NA	NA	NA	NA	NA	NA	NA	8.2	41	12.9	50	31.5	11000	0	0	0	9020	1870	110
8112	apex	HOL	10.4	30	4	1	880	0	543.656	NA	543.656	103.24	2.44543e+06	0.549516	NA	NA	NA	NA	NA	NA	NA	NA	NA	NA	NA	NA	NA	NA	NA	NA	38.7	2	3	1	7	5	2	NA	NA	NA	NA	NA	NA	NA	NA	NA	NA	NA	NA
8112	apex	HOL	10.4	30	5	1	600	0	724.875	NA	724.875	137.654	3.26057e+06	0.549516	NA	NA	NA	NA	NA	NA	NA	NA	NA	NA	NA	NA	NA	NA	NA	NA	38.3	0	0	0	0	0	0	NA	NA	NA	NA	NA	NA	NA	NA	NA	NA	NA	NA
8112	apex	HOL	10.4	30	6	1	120	0	688.631	NA	688.631	130.771	3.09755e+06	0.549516	NA	NA	NA	NA	NA	NA	NA	NA	NA	NA	NA	NA	NA	NA	NA	NA	38.2	0	3	0	0	0	0	NA	NA	NA	NA	NA	NA	NA	NA	NA	NA	NA	NA
8112	apex	HOL	10.4	30	7	2	500	0	724.875	NA	724.875	137.654	3.26057e+06	0.549516	0.49389	8.11	77.9355	NA	66	69	17	77	32.9	0.875	NA	NA	NA	NA	NA	NA	38.2	0	0	0	0	0	0	NA	NA	NA	NA	NA	NA	NA	NA	NA	NA	NA	NA
8112	apex	HOL	10.4	30	8	2	500	0	724.875	NA	724.875	137.654	3.26057e+06	0.549516	NA	NA	NA	NA	NA	NA	NA	NA	NA	NA	NA	NA	NA	NA	NA	NA	38.5	3	5	0	0	0	0	NA	NA	NA	NA	NA	NA	NA	NA	NA	NA	NA	NA
8112	apex	HOL	10.4	30	9	2	1140	0	434.925	NA	434.925	82.5923	1.95634e+06	0.549516	NA	NA	NA	NA	NA	NA	NA	NA	NA	NA	NA	NA	NA	NA	NA	NA	39	3	5	0	0	0	0	NA	NA	NA	NA	NA	NA	NA	NA	NA	NA	NA	NA
8112	apex	HOL	10.4	30	10	2	1160	0	630.641	NA	630.641	119.759	2.8367e+06	0.549516	NA	NA	NA	NA	NA	NA	NA	NA	31.4	-0.5	NA	NA	NA	NA	NA	NA	39	3	4	0	0	0	0	NA	NA	NA	NA	NA	NA	NA	NA	NA	NA	NA	NA
8112	apex	HOL	10.4	30	11	2	1820	0	659.636	NA	659.636	125.265	2.96712e+06	0.549516	NA	NA	NA	NA	NA	NA	NA	NA	NA	NA	NA	NA	NA	NA	NA	NA	38.7	2	4	0	0	0	0	NA	NA	NA	NA	NA	NA	NA	NA	NA	NA	NA	NA
8112	apex	HOL	10.4	30	12	2	820	0	659.636	NA	659.636	125.265	2.96712e+06	0.549516	NA	NA	NA	NA	NA	NA	NA	NA	NA	NA	NA	NA	NA	NA	NA	NA	38.9	3	4	0	0	0	0	NA	NA	NA	NA	NA	NA	NA	NA	NA	NA	NA	NA
8112	apex	HOL	10.4	30	13	2	620	0	579.9	NA	579.9	110.123	2.60846e+06	0.549516	NA	NA	NA	NA	NA	NA	NA	NA	NA	NA	NA	NA	NA	NA	NA	NA	38.6	3	4	0	0	0	0	NA	NA	NA	NA	NA	NA	NA	NA	NA	NA	NA	NA
8112	apex	HOL	10.4	30	14	3	620	0	703.129	NA	703.129	133.524	3.16276e+06	0.549516	0.25074	8.5	104.3	34.6	68	70.5	17	75	31.9	0.125	5.74	5.904	3.507	1.565	1.68349	29.4	37.2	0	0	0	0	0	0	NA	NA	NA	NA	NA	NA	NA	NA	NA	NA	NA	NA
8112	apex	HOL	10.4	30	15	3	440	0	724.875	NA	724.875	137.654	3.26057e+06	0.549516	NA	NA	NA	NA	NA	NA	NA	NA	NA	NA	NA	NA	NA	NA	NA	NA	38.5	0	1	0	0	0	0	NA	NA	NA	NA	NA	NA	NA	NA	NA	NA	NA	NA
8112	apex	HOL	10.4	30	16	3	660	0	724.875	NA	724.875	137.654	3.26057e+06	0.549516	NA	NA	NA	NA	NA	NA	NA	NA	NA	NA	NA	NA	NA	NA	NA	NA	37.9	0	0	0	0	0	0	NA	NA	NA	NA	NA	NA	NA	NA	NA	NA	NA	NA
8112	apex	HOL	10.4	30	17	3	360	4.72297	724.875	NA	729.598	138.551	3.28143e+06	0.549516	NA	NA	NA	NA	NA	NA	NA	NA	33.2	0.433333	NA	NA	NA	NA	NA	NA	37.6	0	0	0	0	0	0	NA	NA	NA	NA	NA	NA	NA	NA	NA	NA	NA	NA
8112	apex	HOL	10.4	30	18	3	480	0	724.875	NA	724.875	137.654	3.26057e+06	0.549516	NA	NA	NA	NA	NA	NA	NA	NA	NA	NA	NA	NA	NA	NA	NA	NA	38	0	0	0	0	0	0	NA	NA	NA	NA	NA	NA	NA	NA	NA	NA	NA	NA
8112	apex	HOL	10.4	30	19	3	320	0	724.875	NA	724.875	137.654	3.26057e+06	0.549516	NA	NA	NA	NA	NA	NA	NA	NA	NA	NA	NA	NA	NA	NA	NA	NA	NA	0	0	0	0	0	0	NA	NA	NA	NA	NA	NA	NA	NA	NA	NA	NA	NA
8112	apex	HOL	10.4	30	20	3	240	0	724.875	NA	724.875	137.654	3.26057e+06	0.549516	NA	NA	NA	NA	NA	NA	NA	NA	NA	NA	NA	NA	NA	NA	NA	NA	37.8	0	0	0	0	0	0	NA	NA	NA	NA	NA	NA	NA	NA	NA	NA	NA	NA
8112	apex	HOL	10.4	30	21	4	500	0	724.875	NA	724.875	137.654	3.26057e+06	0.549516	0.00759	8.86	87.5484	NA	67.5	69	16.5	76	35	0.45	NA	NA	NA	NA	NA	NA	38.1	0	0	0	0	0	0	NA	NA	NA	NA	NA	NA	NA	NA	NA	NA	NA	NA
8112	apex	HOL	10.4	30	22	4	440	0	724.875	NA	724.875	137.654	3.26057e+06	0.549516	NA	NA	NA	NA	NA	NA	NA	NA	NA	NA	NA	NA	NA	NA	NA	NA	38.1	0	0	0	0	0	0	NA	NA	NA	NA	NA	NA	NA	NA	NA	NA	NA	NA
8112	apex	HOL	10.4	30	23	4	340	5.66756	724.875	NA	730.543	138.731	3.2856e+06	0.549516	NA	NA	NA	NA	NA	NA	NA	NA	NA	NA	NA	NA	NA	NA	NA	NA	38.3	1	1	0	0	0	0	NA	NA	NA	NA	NA	NA	NA	NA	NA	NA	NA	NA
8112	apex	HOL	10.4	30	24	4	640	5.66756	724.875	NA	730.543	138.731	3.2856e+06	0.549516	NA	NA	NA	NA	NA	NA	NA	NA	36.7	0.566667	NA	NA	NA	NA	NA	NA	37.9	0	0	0	0	0	0	NA	NA	NA	NA	NA	NA	NA	NA	NA	NA	NA	NA
8112	apex	HOL	10.4	30	25	4	180	7.55675	724.875	NA	732.432	139.09	3.29395e+06	0.549516	NA	NA	NA	NA	NA	NA	NA	NA	NA	NA	NA	NA	NA	NA	NA	NA	37.9	1	1	0	0	0	0	NA	NA	NA	NA	NA	NA	NA	NA	NA	NA	NA	NA
8112	apex	HOL	10.4	30	26	4	200	8.50134	724.875	NA	733.376	139.269	3.29812e+06	0.549516	NA	NA	NA	NA	NA	NA	NA	NA	NA	NA	NA	NA	NA	NA	NA	NA	37.8	0	0	0	0	0	0	NA	NA	NA	NA	NA	NA	NA	NA	NA	NA	NA	NA
8112	apex	HOL	10.4	30	27	4	180	1.88919	724.875	NA	726.764	138.013	3.26892e+06	0.549516	NA	NA	NA	NA	NA	NA	NA	NA	NA	NA	NA	NA	NA	NA	NA	NA	37.8	0	0	0	0	0	0	NA	NA	NA	NA	NA	NA	NA	NA	NA	NA	NA	NA
8112	apex	HOL	10.4	30	28	5	240	0	724.875	NA	724.875	137.654	3.26057e+06	0.549516	NA	NA	NA	NA	67.5	71	19	77	37.1	0.1	6.44	10.309	3.675	NA	2.80517	21	37.6	1	1	0	0	0	0	NA	NA	NA	NA	NA	NA	NA	NA	NA	NA	NA	NA
8112	apex	HOL	10.4	30	29	5	1080	35.8946	724.875	NA	760.77	144.474	3.41909e+06	0.549516	NA	NA	NA	NA	NA	NA	NA	NA	NA	NA	NA	NA	NA	NA	NA	NA	37.9	0	0	0	0	0	0	NA	NA	NA	NA	NA	NA	NA	NA	NA	NA	NA	NA
8112	apex	HOL	10.4	30	30	5	340	63.2878	724.875	NA	788.163	149.678	3.54006e+06	0.549516	0.0304	9.48	119.419	NA	NA	NA	NA	NA	NA	NA	NA	NA	NA	NA	NA	NA	38.9	0	2	0	0	0	0	7.4	32	9.6	43.2	30	7000	0	0	0	0	0	2380
8112	apex	HOL	10.4	30	31	5	940	63.2878	724.875	NA	788.163	149.678	3.54006e+06	0.549516	NA	NA	NA	NA	NA	NA	NA	NA	NA	NA	NA	NA	NA	NA	NA	NA	38.5	0	1	0	0	0	0	NA	NA	NA	NA	NA	NA	NA	NA	NA	NA	NA	NA
8112	apex	HOL	10.4	30	32	5	420	132.243	724.875	NA	857.118	162.78	3.84458e+06	0.549516	NA	NA	NA	NA	NA	NA	NA	NA	NA	NA	NA	NA	NA	NA	NA	NA	38	0	0	0	0	0	0	NA	NA	NA	NA	NA	NA	NA	NA	NA	NA	NA	NA
8112	apex	HOL	10.4	30	33	5	380	145.467	724.875	NA	870.342	165.293	3.90298e+06	0.549516	NA	NA	NA	NA	NA	NA	NA	NA	39.3	0.44	NA	NA	NA	NA	NA	NA	37.9	0	0	0	0	0	0	NA	NA	NA	NA	NA	NA	NA	NA	NA	NA	NA	NA
8112	apex	HOL	10.4	30	34	5	440	241.816	724.875	NA	966.691	183.599	4.32848e+06	0.549516	NA	NA	NA	NA	NA	NA	NA	NA	NA	NA	NA	NA	NA	NA	NA	NA	38	1	1	0	0	0	0	NA	NA	NA	NA	NA	NA	NA	NA	NA	NA	NA	NA
8112	apex	HOL	10.4	30	35	6	180	232.37	724.875	NA	957.245	181.804	4.28676e+06	0.549516	0.28114	7.1	118.935	NA	69.5	72	19.5	78	40.3	0.5	NA	NA	NA	NA	NA	NA	38.3	0	0	0	0	0	0	NA	NA	NA	NA	NA	NA	NA	NA	NA	NA	NA	NA
8112	apex	HOL	10.4	30	36	6	1340	263.542	724.875	NA	988.417	187.727	4.42442e+06	0.549516	NA	NA	NA	NA	NA	NA	NA	NA	NA	NA	NA	NA	NA	NA	NA	NA	38.5	0	1	0	0	0	0	NA	NA	NA	NA	NA	NA	NA	NA	NA	NA	NA	NA
8112	apex	HOL	10.4	30	37	6	720	285.267	724.875	NA	1010.14	191.855	4.52037e+06	0.549516	NA	NA	NA	NA	NA	NA	NA	NA	NA	NA	NA	NA	NA	NA	NA	NA	38.3	0	0	0	0	0	0	NA	NA	NA	NA	NA	NA	NA	NA	NA	NA	NA	NA
8112	apex	HOL	10.4	30	38	6	760	262.597	724.875	NA	987.472	187.547	4.42025e+06	0.549516	NA	NA	NA	NA	NA	NA	NA	NA	NA	NA	NA	NA	NA	NA	NA	NA	38.3	0	0	0	0	0	0	NA	NA	NA	NA	NA	NA	NA	NA	NA	NA	NA	NA
8112	apex	HOL	10.4	30	39	6	620	271.098	724.875	NA	995.973	189.162	4.45779e+06	0.549516	NA	NA	NA	NA	NA	NA	NA	NA	43.2	0.725	NA	NA	NA	NA	NA	NA	38.6	0	1	0	0	0	0	NA	NA	NA	NA	NA	NA	NA	NA	NA	NA	NA	NA
8112	apex	HOL	10.4	30	40	6	620	306.993	674.134	NA	981.127	186.347	4.38807e+06	0.549516	NA	NA	NA	NA	NA	NA	NA	NA	NA	NA	NA	NA	NA	NA	NA	NA	38.2	0	0	0	0	0	0	NA	NA	NA	NA	NA	NA	NA	NA	NA	NA	NA	NA
8112	apex	HOL	10.4	30	41	6	0	160.581	724.875	NA	885.456	168.164	3.96973e+06	0.549516	NA	NA	NA	NA	NA	NA	NA	NA	NA	NA	NA	NA	NA	NA	NA	NA	38.4	0	1	0	0	0	0	NA	NA	NA	NA	NA	NA	NA	NA	NA	NA	NA	NA
8112	apex	HOL	10.4	30	42	7	240	132.243	724.875	NA	857.118	162.78	3.84458e+06	0.549516	0.02279	8	88.5	38.6	71	74	19	82	45.1	0.633333	5.85	16.734	14.689	9.384	1.13922	14.7	39.8	0	3	0	0	0	0	NA	NA	NA	NA	NA	NA	NA	NA	NA	NA	NA	NA
8112	apex	HOL	10.4	30	43	7	480	265.431	724.875	NA	990.306	188.086	4.43276e+06	0.549516	NA	NA	NA	NA	NA	NA	NA	NA	NA	NA	NA	NA	NA	NA	NA	NA	38.3	0	0	0	0	0	0	NA	NA	NA	NA	NA	NA	NA	NA	NA	NA	NA	NA
8112	apex	HOL	10.4	30	44	7	880	287.156	724.875	NA	1012.03	192.213	4.52871e+06	0.549516	NA	NA	NA	NA	NA	NA	NA	NA	NA	NA	NA	NA	NA	NA	NA	NA	38.3	0	0	0	0	0	0	NA	NA	NA	NA	NA	NA	NA	NA	NA	NA	NA	NA
8112	apex	HOL	10.4	30	45	7	320	354.223	724.875	NA	1079.1	204.956	4.82489e+06	0.549516	NA	NA	NA	NA	NA	NA	NA	NA	46.8	0.566667	NA	NA	NA	NA	NA	NA	39	0	2	0	0	0	0	NA	NA	NA	NA	NA	NA	NA	NA	NA	NA	NA	NA
8112	apex	HOL	10.4	30	46	7	540	162.47	724.875	NA	887.345	168.523	3.97807e+06	0.549516	NA	NA	NA	NA	NA	NA	NA	NA	NA	NA	NA	NA	NA	NA	NA	NA	38.2	0	0	0	0	0	0	NA	NA	NA	NA	NA	NA	NA	NA	NA	NA	NA	NA
8112	apex	HOL	10.4	30	47	7	560	303.215	724.875	NA	1028.09	195.265	4.59962e+06	0.549516	NA	NA	NA	NA	NA	NA	NA	NA	NA	NA	NA	NA	NA	NA	NA	NA	38.4	0	1	0	0	0	0	NA	NA	NA	NA	NA	NA	NA	NA	NA	NA	NA	NA
8112	apex	HOL	10.4	30	48	7	840	269.209	724.875	NA	994.084	188.803	4.44945e+06	0.549516	NA	NA	NA	NA	NA	NA	NA	NA	NA	NA	NA	NA	NA	NA	NA	NA	38.3	0	0	0	0	0	0	NA	NA	NA	NA	NA	NA	NA	NA	NA	NA	NA	NA
8112	apex	HOL	10.4	30	49	8	1200	332.497	724.875	NA	1057.37	200.828	4.72894e+06	0.549516	0.06079	5.62	91.8438	NA	73	77	20	84	49.5	0.675	NA	NA	NA	NA	NA	NA	38	0	0	0	0	0	0	NA	NA	NA	NA	NA	NA	NA	NA	NA	NA	NA	NA
8112	apex	HOL	10.4	30	50	8	900	390.117	724.875	NA	1114.99	211.776	4.9834e+06	0.549516	NA	NA	NA	NA	NA	NA	NA	NA	NA	NA	NA	NA	NA	NA	NA	NA	38.2	0	0	0	0	0	0	NA	NA	NA	NA	NA	NA	NA	NA	NA	NA	NA	NA
8112	apex	HOL	10.4	30	51	8	840	379.727	724.875	NA	1104.6	209.802	4.93752e+06	0.549516	NA	NA	NA	NA	NA	NA	NA	NA	NA	NA	NA	NA	NA	NA	NA	NA	38.2	0	0	0	0	0	0	NA	NA	NA	NA	NA	NA	NA	NA	NA	NA	NA	NA
8112	apex	HOL	10.4	30	52	8	820	306.993	724.875	NA	1031.87	195.982	4.61631e+06	0.549516	NA	NA	NA	NA	NA	NA	NA	NA	51.1	0.533333	NA	NA	NA	NA	NA	NA	38	0	0	0	0	0	0	NA	NA	NA	NA	NA	NA	NA	NA	NA	NA	NA	NA
8112	apex	HOL	10.4	30	53	8	620	451.516	724.875	NA	1176.39	223.442	5.25455e+06	0.549516	NA	NA	NA	NA	NA	NA	NA	NA	NA	NA	NA	NA	NA	NA	NA	NA	38.1	0	0	0	0	0	0	NA	NA	NA	NA	NA	NA	NA	NA	NA	NA	NA	NA
8112	apex	HOL	10.4	30	54	8	2200	325.885	724.875	NA	1050.76	199.572	4.69974e+06	0.549516	NA	NA	NA	NA	NA	NA	NA	NA	NA	NA	NA	NA	NA	NA	NA	NA	38.4	0	1	0	0	0	0	NA	NA	NA	NA	NA	NA	NA	NA	NA	NA	NA	NA
8112	apex	HOL	10.4	30	55	8	640	486.466	724.875	NA	1211.34	230.082	5.40889e+06	0.549516	NA	NA	NA	NA	NA	NA	NA	NA	NA	NA	NA	NA	NA	NA	NA	NA	37.9	0	0	0	0	0	0	NA	NA	NA	NA	NA	NA	NA	NA	NA	NA	NA	NA
8112	apex	HOL	10.4	30	56	9	560	487.41	724.875	NA	1212.29	230.262	5.41307e+06	0.549516	NA	NA	NA	NA	NA	NA	NA	NA	NA	NA	NA	NA	NA	NA	NA	NA	38.4	0	1	0	0	0	0	NA	NA	NA	NA	NA	NA	NA	NA	NA	NA	NA	NA
8112	apex	HOL	10.4	30	57	9	460	580.925	724.875	NA	1305.8	248.03	5.82604e+06	0.549516	NA	NA	NA	NA	NA	NA	NA	NA	NA	NA	NA	NA	NA	NA	NA	NA	37.7	1	1	0	0	0	0	NA	NA	NA	NA	NA	NA	NA	NA	NA	NA	NA	NA
8112	apex	HOL	10.4	30	58	9	1080	477.964	724.875	NA	1202.84	228.467	5.37135e+06	0.549516	NA	NA	NA	NA	NA	NA	NA	NA	NA	NA	NA	NA	NA	NA	NA	NA	37.9	0	0	0	0	0	0	NA	NA	NA	NA	NA	NA	NA	NA	NA	NA	NA	NA
8112	apex	HOL	10.4	30	59	9	880	414.677	724.875	NA	1139.55	216.442	5.09186e+06	0.549516	NA	NA	NA	NA	NA	NA	NA	NA	NA	NA	NA	NA	NA	NA	NA	NA	38.4	1	2	0	0	0	0	NA	NA	NA	NA	NA	NA	NA	NA	NA	NA	NA	NA
8112	apex	HOL	10.4	30	60	9	1020	405.231	724.875	NA	1130.11	214.648	5.05015e+06	0.549516	0.0532	6.95	87.129	131	78	81	21	89	57.3	0.775	6.86	32.2	19.913	2.207	1.61703	9.1	38	1	1	0	0	0	0	7.7	32	10	41.6	31.2	8700	0	174	0	0	0	4785
8112	apex	HOL	10.4	30	61	9	1040	655.548	NA	26.7435	682.291	141.322	3.01124e+06	0.427013	NA	NA	NA	NA	NA	NA	NA	NA	NA	NA	NA	NA	NA	NA	NA	NA	38	1	0	0	2	0	0	NA	NA	NA	NA	NA	NA	NA	NA	NA	NA	NA	NA
8112	apex	HOL	10.4	30	62	9	2280	0	NA	39.1463	39.1463	24.5447	170130	0.427013	NA	NA	NA	NA	NA	NA	NA	NA	NA	NA	NA	NA	NA	NA	NA	NA	38.3	0	0	0	0	0	0	NA	NA	NA	NA	NA	NA	NA	NA	NA	NA	NA	NA
8112	apex	HOL	10.4	30	63	9	3080	932.314	NA	32.1697	964.483	197.31	4.25708e+06	0.427013	NA	NA	NA	NA	NA	NA	NA	NA	58.3	0.333333	NA	NA	NA	NA	NA	NA	38.7	0	1	0	0	0	0	NA	NA	NA	NA	NA	NA	NA	NA	NA	NA	NA	NA
8112	apex	HOL	10.4	30	64	9	2880	1238.36	NA	66.6649	1305.03	277.088	5.75856e+06	0.427013	NA	NA	NA	NA	NA	NA	NA	NA	NA	NA	NA	NA	NA	NA	NA	NA	38.2	0	0	0	0	0	0	NA	NA	NA	NA	NA	NA	NA	NA	NA	NA	NA	NA
8112	apex	HOL	10.4	30	65	9	2840	1180.74	NA	77.905	1258.65	273.187	5.55294e+06	0.427013	NA	NA	NA	NA	NA	NA	NA	NA	NA	NA	NA	NA	NA	NA	NA	NA	38.4	0	1	0	0	0	0	NA	NA	NA	NA	NA	NA	NA	NA	NA	NA	NA	NA
8112	apex	HOL	10.4	30	66	9	3320	1240.25	NA	51.9366	1292.19	268.212	5.70289e+06	0.427013	NA	NA	NA	NA	NA	NA	NA	NA	NA	NA	NA	NA	NA	NA	NA	NA	38.4	0	1	0	0	0	0	NA	NA	NA	NA	NA	NA	NA	NA	NA	NA	NA	NA
8112	apex	HOL	10.4	30	67	10	3140	2752.55	NA	50.6315	2803.18	560.653	1.238e+07	0.427013	0.13678	16.14	123	NA	77	81.5	21	91	61.7	0.85	NA	NA	NA	NA	NA	NA	38.3	0	0	0	0	0	0	NA	NA	NA	NA	NA	NA	NA	NA	NA	NA	NA	NA
8112	apex	HOL	10.4	30	68	10	3560	1336.6	NA	51.024	1387.62	291.916	6.12862e+06	0.427013	NA	NA	NA	NA	NA	NA	NA	NA	NA	NA	NA	NA	NA	NA	NA	NA	37.5	0	0	0	0	0	0	NA	NA	NA	NA	NA	NA	NA	NA	NA	NA	NA	NA
8112	apex	HOL	10.4	30	69	10	3420	1466.01	NA	63.5838	1529.59	325.848	6.75573e+06	0.427013	NA	NA	NA	NA	NA	NA	NA	NA	NA	NA	NA	NA	NA	NA	NA	NA	37.8	0	0	0	0	0	0	NA	NA	NA	NA	NA	NA	NA	NA	NA	NA	NA	NA
8112	apex	HOL	10.4	30	70	10	3420	1471.68	NA	76.5361	1548.21	336.561	6.83812e+06	0.427013	NA	NA	NA	NA	NA	NA	NA	NA	64.4	0.9	NA	NA	NA	NA	NA	NA	38.2	0	0	0	0	0	0	NA	NA	NA	NA	NA	NA	NA	NA	NA	NA	NA	NA
8112	apex	HOL	10.4	30	71	10	4680	1689.88	NA	62.0138	1751.89	367.215	7.73742e+06	0.427013	NA	NA	NA	NA	NA	NA	NA	NA	NA	NA	NA	NA	NA	NA	NA	NA	38.3	0	0	0	0	0	0	NA	NA	NA	NA	NA	NA	NA	NA	NA	NA	NA	NA
8112	apex	HOL	10.4	30	72	10	4460	1706.88	NA	87.5258	1794.41	389.427	7.92549e+06	0.427013	NA	NA	NA	NA	NA	NA	NA	NA	NA	NA	NA	NA	NA	NA	NA	NA	38.3	0	0	0	0	0	0	NA	NA	NA	NA	NA	NA	NA	NA	NA	NA	NA	NA
8112	apex	HOL	10.4	30	73	10	4560	1850.46	NA	71.4336	1921.89	404.734	8.48829e+06	0.427013	NA	NA	NA	NA	NA	NA	NA	NA	NA	NA	NA	NA	NA	NA	NA	NA	38.7	0	1	0	0	0	0	NA	NA	NA	NA	NA	NA	NA	NA	NA	NA	NA	NA
8112	apex	HOL	10.4	30	74	11	5120	1729.55	NA	102.048	1831.6	404.538	8.08991e+06	0.427013	0.23555	15.89	84.0645	NA	76.5	82.5	22	94	68	0.9	5.51	41.237	26.168	3.28	1.57586	4.9	39.1	0	2	0	0	0	0	NA	NA	NA	NA	NA	NA	NA	NA	NA	NA	NA	NA
8112	apex	HOL	10.4	30	75	11	5280	1776.78	NA	62.7988	1839.58	386.76	8.12138e+06	0.427013	NA	NA	NA	NA	NA	NA	NA	NA	NA	NA	NA	NA	NA	NA	NA	NA	38	0	0	0	0	0	0	NA	NA	NA	NA	NA	NA	NA	NA	NA	NA	NA	NA
8112	apex	HOL	10.4	30	76	11	5820	1922.25	NA	80.461	2002.71	428.228	8.84108e+06	0.427013	NA	NA	NA	NA	NA	NA	NA	NA	NA	NA	NA	NA	NA	NA	NA	NA	38.4	0	1	0	0	0	0	NA	NA	NA	NA	NA	NA	NA	NA	NA	NA	NA	NA
8112	apex	HOL	10.4	30	77	11	4680	2723.26	NA	80.0685	2803.33	580.114	1.23768e+07	0.427013	NA	NA	NA	NA	NA	NA	NA	NA	71.1	1.03333	NA	NA	NA	NA	NA	NA	38.1	0	0	0	0	0	0	NA	NA	NA	NA	NA	NA	NA	NA	NA	NA	NA	NA
8112	apex	HOL	10.4	30	78	11	5320	2142.34	NA	39.2493	2181.59	437.776	9.6327e+06	0.427013	NA	NA	NA	NA	NA	NA	NA	NA	NA	NA	NA	NA	NA	NA	NA	NA	38.6	0	1	0	0	0	0	NA	NA	NA	NA	NA	NA	NA	NA	NA	NA	NA	NA
8112	apex	HOL	10.4	30	79	11	5100	2220.74	NA	32.9694	2253.71	447.755	9.95146e+06	0.427013	NA	NA	NA	NA	NA	NA	NA	NA	NA	NA	NA	NA	NA	NA	NA	NA	38.7	0	1	0	0	0	0	NA	NA	NA	NA	NA	NA	NA	NA	NA	NA	NA	NA
8112	apex	HOL	10.4	30	80	11	6960	1746.55	NA	74.5736	1821.13	390.236	8.03942e+06	0.427013	NA	NA	NA	NA	NA	NA	NA	NA	NA	NA	NA	NA	NA	NA	NA	NA	38.4	0	1	0	0	0	0	NA	NA	NA	NA	NA	NA	NA	NA	NA	NA	NA	NA
8112	apex	HOL	10.4	30	81	12	6320	2415.33	NA	47.5038	2462.83	494.255	1.08769e+07	0.427013	0.31153	14.59	156.968	NA	78	82.5	22.5	96	76.7	1.4	NA	NA	NA	NA	NA	NA	38	0	0	0	0	0	0	NA	NA	NA	NA	NA	NA	NA	NA	NA	NA	NA	NA
8112	apex	HOL	10.4	30	82	12	6080	2325.59	NA	35.8051	2361.39	468.501	1.04288e+07	0.427013	NA	NA	NA	NA	NA	NA	NA	NA	NA	NA	NA	NA	NA	NA	NA	NA	39	0	2	0	0	0	0	NA	NA	NA	NA	NA	NA	NA	NA	NA	NA	NA	NA
8112	apex	HOL	10.4	30	83	12	5760	2352.04	NA	259.853	2611.89	640.218	1.15377e+07	0.427013	NA	NA	NA	NA	NA	NA	NA	NA	NA	NA	NA	NA	NA	NA	NA	NA	38.2	0	0	0	0	0	0	NA	NA	NA	NA	NA	NA	NA	NA	NA	NA	NA	NA
8112	apex	HOL	10.4	30	84	12	6600	0	NA	113.442	113.442	84.4008	502363	0.427013	NA	NA	NA	NA	NA	NA	NA	NA	NA	NA	NA	NA	NA	NA	NA	NA	38.2	0	0	0	0	0	0	NA	NA	NA	NA	NA	NA	NA	NA	NA	NA	NA	NA
8112	apex	HOL	10.4	30	85	12	7200	2513.56	NA	87.563	2601.13	542.724	1.14881e+07	0.427013	NA	NA	NA	NA	NA	NA	NA	NA	80.8	1.025	NA	NA	NA	NA	NA	NA	38	0	0	0	0	0	0	NA	NA	NA	NA	NA	NA	NA	NA	NA	NA	NA	NA
8112	apex	HOL	10.4	30	86	12	6140	1509.46	NA	57.43	1566.89	329.525	6.92037e+06	0.427013	NA	NA	NA	NA	NA	NA	NA	NA	NA	NA	NA	NA	NA	NA	NA	NA	NA	NA	NA	NA	NA	NA	NA	NA	NA	NA	NA	NA	NA	NA	NA	NA	NA	NA	NA
8112	apex	HOL	10.4	30	87	12	5980	1249.7	NA	62.7476	1312.44	284.127	5.79676e+06	0.427013	NA	NA	NA	NA	NA	NA	NA	NA	NA	NA	NA	NA	NA	NA	NA	NA	NA	NA	NA	NA	NA	NA	NA	NA	NA	NA	NA	NA	NA	NA	NA	NA	NA	NA	NA
8112	apex	HOL	10.4	30	88	13	5880	1520.8	NA	50.3399	1571.14	333.452	6.93924e+06	0.427013	NA	NA	NA	NA	NA	NA	NA	NA	NA	NA	NA	NA	NA	NA	NA	NA	NA	NA	NA	NA	NA	NA	NA	NA	NA	NA	NA	NA	NA	NA	NA	NA	NA	NA	NA
8112	apex	HOL	10.4	30	89	13	5300	1201.52	NA	84.4842	1286.01	302.973	5.68062e+06	0.427013	NA	NA	NA	NA	NA	NA	NA	NA	NA	NA	NA	NA	NA	NA	NA	NA	NA	NA	NA	NA	NA	NA	NA	NA	NA	NA	NA	NA	NA	NA	NA	NA	NA	NA	NA
8112	apex	HOL	10.4	30	90	13	5160	1402.72	NA	47.6119	1450.33	308.606	6.40571e+06	0.427013	0.34192	23.42	67.0968	NA	83	86	23	96	78.8	-0.4	5.62	24.74	19.315	2.242	1.28087	7.7	NA	NA	NA	NA	NA	NA	NA	NA	NA	NA	NA	NA	NA	NA	NA	NA	NA	NA	NA
8112	apex	HOL	10.4	30	1	1	NA	NA	NA	NA	NA	NA	NA	NA	0.0532	12.65	80.871	91.2	65	67.5	16	71	NA	NA	NA	NA	NA	NA	NA	NA	NA	NA	NA	NA	NA	NA	NA	8.4	44	14.1	52.4	32	15400	0	0	154	12012	2772	462
8114	controle	HOL	9.6	33.12	4	1	840	0	608.895	NA	608.895	115.629	2.73888e+06	0.542567	NA	NA	NA	NA	NA	NA	NA	NA	NA	NA	NA	NA	NA	NA	NA	NA	39.2	0	2	2	8	3	2	NA	NA	NA	NA	NA	NA	NA	NA	NA	NA	NA	NA
8114	controle	HOL	9.6	33.12	5	1	1140	21.7257	724.875	NA	746.601	141.782	3.35652e+06	0.542567	NA	NA	NA	NA	NA	NA	NA	NA	NA	NA	NA	NA	NA	NA	NA	NA	38.9	0	2	0	0	0	0	NA	NA	NA	NA	NA	NA	NA	NA	NA	NA	NA	NA
8114	controle	HOL	9.6	33.12	6	1	520	38.7283	724.875	NA	763.603	145.012	3.43161e+06	0.542567	NA	NA	NA	NA	NA	NA	NA	NA	NA	NA	NA	NA	NA	NA	NA	NA	39.1	0	2	0	0	0	0	NA	NA	NA	NA	NA	NA	NA	NA	NA	NA	NA	NA
8114	controle	HOL	9.6	33.12	7	2	100	6.61215	724.875	NA	731.487	138.91	3.28978e+06	0.542567	0.304	7.53	95.4516	NA	69.5	72	18.5	77	37.7	0.95	NA	NA	NA	NA	NA	NA	38.6	0	1	0	0	0	0	NA	NA	NA	NA	NA	NA	NA	NA	NA	NA	NA	NA
8114	controle	HOL	9.6	33.12	8	2	860	14.1689	362.438	NA	376.606	71.519	1.69286e+06	0.542567	NA	NA	NA	NA	NA	NA	NA	NA	NA	NA	NA	NA	NA	NA	NA	NA	39.1	3	5	0	0	0	0	NA	NA	NA	NA	NA	NA	NA	NA	NA	NA	NA	NA
8114	controle	HOL	9.6	33.12	9	2	2940	0	550.905	NA	550.905	104.617	2.47804e+06	0.542567	NA	NA	NA	NA	NA	NA	NA	NA	NA	NA	NA	NA	NA	NA	NA	NA	39.1	3	5	0	0	0	0	NA	NA	NA	NA	NA	NA	NA	NA	NA	NA	NA	NA
8114	controle	HOL	9.6	33.12	10	2	1420	0	630.641	NA	630.641	119.759	2.8367e+06	0.542567	NA	NA	NA	NA	NA	NA	NA	NA	39.9	0.733333	NA	NA	NA	NA	NA	NA	38.9	0	1	0	0	0	0	NA	NA	NA	NA	NA	NA	NA	NA	NA	NA	NA	NA
8114	controle	HOL	9.6	33.12	11	2	2700	0	724.875	NA	724.875	137.654	3.26057e+06	0.542567	NA	NA	NA	NA	NA	NA	NA	NA	NA	NA	NA	NA	NA	NA	NA	NA	38.5	2	4	0	0	0	0	NA	NA	NA	NA	NA	NA	NA	NA	NA	NA	NA	NA
8114	controle	HOL	9.6	33.12	12	2	1530	0	724.875	NA	724.875	137.654	3.26057e+06	0.542567	NA	NA	NA	NA	NA	NA	NA	NA	NA	NA	NA	NA	NA	NA	NA	NA	38.4	0	1	0	0	0	0	NA	NA	NA	NA	NA	NA	NA	NA	NA	NA	NA	NA
8114	controle	HOL	9.6	33.12	13	2	1960	19.8365	724.875	NA	744.711	141.423	3.34818e+06	0.542567	NA	NA	NA	NA	NA	NA	NA	NA	NA	NA	NA	NA	NA	NA	NA	NA	38.4	0	1	0	0	0	0	NA	NA	NA	NA	NA	NA	NA	NA	NA	NA	NA	NA
8114	controle	HOL	9.6	33.12	14	3	2000	27.3932	724.875	NA	752.268	142.858	3.38155e+06	0.542567	1.0562	10.63	87.6129	41	69	73.5	19	78	37.2	-0.675	5.65	16.183	6.41	1.304	2.52465	10.5	38.6	0	0	0	0	0	0	NA	NA	NA	NA	NA	NA	NA	NA	NA	NA	NA	NA
8114	controle	HOL	9.6	33.12	15	3	2040	87.8472	724.875	NA	812.722	154.345	3.64852e+06	0.542567	NA	NA	NA	NA	NA	NA	NA	NA	NA	NA	NA	NA	NA	NA	NA	NA	NA	0	0	0	0	0	0	NA	NA	NA	NA	NA	NA	NA	NA	NA	NA	NA	NA
8114	controle	HOL	9.6	33.12	16	3	1620	120.908	724.875	NA	845.783	160.626	3.79453e+06	0.542567	NA	NA	NA	NA	NA	NA	NA	NA	NA	NA	NA	NA	NA	NA	NA	NA	38.3	0	0	0	0	0	0	NA	NA	NA	NA	NA	NA	NA	NA	NA	NA	NA	NA
8114	controle	HOL	9.6	33.12	17	3	1100	219.146	724.875	NA	944.021	179.291	4.22836e+06	0.542567	NA	NA	NA	NA	NA	NA	NA	NA	39.2	0.666667	NA	NA	NA	NA	NA	NA	38.3	0	1	0	0	0	0	NA	NA	NA	NA	NA	NA	NA	NA	NA	NA	NA	NA
8114	controle	HOL	9.6	33.12	18	3	1300	113.351	724.875	NA	838.226	159.19	3.76115e+06	0.542567	NA	NA	NA	NA	NA	NA	NA	NA	NA	NA	NA	NA	NA	NA	NA	NA	38.4	2	3	0	0	0	0	NA	NA	NA	NA	NA	NA	NA	NA	NA	NA	NA	NA
8114	controle	HOL	9.6	33.12	19	3	1280	156.803	724.875	NA	881.678	167.446	3.95304e+06	0.542567	NA	NA	NA	NA	NA	NA	NA	NA	NA	NA	NA	NA	NA	NA	NA	NA	38.4	1	2	0	0	0	0	NA	NA	NA	NA	NA	NA	NA	NA	NA	NA	NA	NA
8114	controle	HOL	9.6	33.12	20	3	1540	116.185	724.875	NA	841.06	159.729	3.77367e+06	0.542567	NA	NA	NA	NA	NA	NA	NA	NA	NA	NA	NA	NA	NA	NA	NA	NA	38.4	2	3	0	0	0	0	NA	NA	NA	NA	NA	NA	NA	NA	NA	NA	NA	NA
8114	controle	HOL	9.6	33.12	21	4	900	179.473	724.875	NA	904.348	171.754	4.05316e+06	0.542567	0.08358	11.49	101.903	NA	73	75.5	19.5	79	40.1	0.225	NA	NA	NA	NA	NA	NA	38.6	2	2	0	0	0	0	NA	NA	NA	NA	NA	NA	NA	NA	NA	NA	NA	NA
8114	controle	HOL	9.6	33.12	22	4	880	221.035	724.875	NA	945.91	179.65	4.2367e+06	0.542567	NA	NA	NA	NA	NA	NA	NA	NA	NA	NA	NA	NA	NA	NA	NA	NA	38.2	2	3	0	0	0	0	NA	NA	NA	NA	NA	NA	NA	NA	NA	NA	NA	NA
8114	controle	HOL	9.6	33.12	23	4	900	232.37	724.875	NA	957.245	181.804	4.28676e+06	0.542567	NA	NA	NA	NA	NA	NA	NA	NA	NA	NA	NA	NA	NA	NA	NA	NA	38.8	3	4	0	0	0	0	NA	NA	NA	NA	NA	NA	NA	NA	NA	NA	NA	NA
8114	controle	HOL	9.6	33.12	24	4	500	251.262	724.875	NA	976.137	185.394	4.37019e+06	0.542567	NA	NA	NA	NA	NA	NA	NA	NA	41.2	0.366667	NA	NA	NA	NA	NA	NA	38.8	0	1	0	0	0	0	NA	NA	NA	NA	NA	NA	NA	NA	NA	NA	NA	NA
8114	controle	HOL	9.6	33.12	25	4	2040	254.096	724.875	NA	978.971	185.932	4.38271e+06	0.542567	NA	NA	NA	NA	NA	NA	NA	NA	NA	NA	NA	NA	NA	NA	NA	NA	39.3	1	3	0	0	0	0	NA	NA	NA	NA	NA	NA	NA	NA	NA	NA	NA	NA
8114	controle	HOL	9.6	33.12	26	4	1280	265.431	724.875	NA	990.306	188.086	4.43276e+06	0.542567	NA	NA	NA	NA	NA	NA	NA	NA	NA	NA	NA	NA	NA	NA	NA	NA	39.2	1	3	0	0	0	0	NA	NA	NA	NA	NA	NA	NA	NA	NA	NA	NA	NA
8114	controle	HOL	9.6	33.12	27	4	1460	231.425	724.875	NA	956.3	181.625	4.28259e+06	0.542567	NA	NA	NA	NA	NA	NA	NA	NA	NA	NA	NA	NA	NA	NA	NA	NA	38.9	0	2	0	0	0	0	NA	NA	NA	NA	NA	NA	NA	NA	NA	NA	NA	NA
8114	controle	HOL	9.6	33.12	28	5	1300	390.117	724.875	NA	1114.99	211.776	4.9834e+06	0.542567	NA	NA	NA	NA	73.5	76	21	80	43.1	0.475	5.21	45.427	26.926	3.106	1.68711	9.8	39.6	0	3	0	0	0	0	NA	NA	NA	NA	NA	NA	NA	NA	NA	NA	NA	NA
8114	controle	HOL	9.6	33.12	29	5	720	271.098	724.875	NA	995.973	189.162	4.45779e+06	0.542567	NA	NA	NA	NA	NA	NA	NA	NA	NA	NA	NA	NA	NA	NA	NA	NA	39.7	1	4	0	0	0	0	NA	NA	NA	NA	NA	NA	NA	NA	NA	NA	NA	NA
8114	controle	HOL	9.6	33.12	30	5	960	399.563	724.875	NA	1124.44	213.571	5.02512e+06	0.542567	0.01521	10.2	90.871	55.7	NA	NA	NA	NA	NA	NA	NA	NA	NA	NA	NA	NA	38.7	0	1	0	0	0	0	5.2	29.5	9.4	56.7	31.9	8100	0	0	0	0	0	4536
8114	controle	HOL	9.6	33.12	31	5	1540	108.628	724.875	NA	833.503	158.293	3.7403e+06	0.542567	NA	NA	NA	NA	NA	NA	NA	NA	NA	NA	NA	NA	NA	NA	NA	NA	38.8	0	1	0	0	0	0	NA	NA	NA	NA	NA	NA	NA	NA	NA	NA	NA	NA
8114	controle	HOL	9.6	33.12	32	5	3460	NA	724.875	NA	NA	NA	NA	0.542567	NA	NA	NA	NA	NA	NA	NA	NA	NA	NA	NA	NA	NA	NA	NA	NA	38.8	0	0	0	0	0	0	NA	NA	NA	NA	NA	NA	NA	NA	NA	NA	NA	NA
8114	controle	HOL	9.6	33.12	33	5	1720	942.704	724.875	NA	1667.58	316.768	7.42373e+06	0.542567	NA	NA	NA	NA	NA	NA	NA	NA	NA	NA	NA	NA	NA	NA	NA	NA	38.5	0	1	0	0	0	0	NA	NA	NA	NA	NA	NA	NA	NA	NA	NA	NA	NA
8114	controle	HOL	9.6	33.12	34	5	1940	830.298	724.875	NA	1555.17	295.41	6.92732e+06	0.542567	NA	NA	NA	NA	NA	NA	NA	NA	NA	NA	NA	NA	NA	NA	NA	NA	38.7	0	1	0	0	0	0	NA	NA	NA	NA	NA	NA	NA	NA	NA	NA	NA	NA
8114	controle	HOL	9.6	33.12	35	6	1660	781.179	724.875	NA	1506.05	286.078	6.7104e+06	0.542567	0.06079	10.2	74.9677	NA	74	78	21	82	49.9	0.971429	NA	NA	NA	NA	NA	NA	38.6	0	1	0	0	0	0	NA	NA	NA	NA	NA	NA	NA	NA	NA	NA	NA	NA
8114	controle	HOL	9.6	33.12	36	6	1420	312.66	724.875	NA	1037.54	197.059	4.64134e+06	0.542567	NA	NA	NA	NA	NA	NA	NA	NA	NA	NA	NA	NA	NA	NA	NA	NA	38.6	0	1	0	0	0	0	NA	NA	NA	NA	NA	NA	NA	NA	NA	NA	NA	NA
8114	controle	HOL	9.6	33.12	37	6	1040	940.815	724.875	NA	1665.69	316.409	7.41538e+06	0.542567	NA	NA	NA	NA	NA	NA	NA	NA	NA	NA	NA	NA	NA	NA	NA	NA	38.8	0	1	0	0	0	0	NA	NA	NA	NA	NA	NA	NA	NA	NA	NA	NA	NA
8114	controle	HOL	9.6	33.12	38	6	1680	872.804	724.875	NA	1597.68	303.487	7.11504e+06	0.542567	NA	NA	NA	NA	NA	NA	NA	NA	NA	NA	NA	NA	NA	NA	NA	NA	39.1	0	2	0	0	0	0	NA	NA	NA	NA	NA	NA	NA	NA	NA	NA	NA	NA
8114	controle	HOL	9.6	33.12	39	6	2080	849.19	724.875	NA	1574.06	299	7.01075e+06	0.542567	NA	NA	NA	NA	NA	NA	NA	NA	53.8	0.975	NA	NA	NA	NA	NA	NA	38.4	0	1	0	0	0	0	NA	NA	NA	NA	NA	NA	NA	NA	NA	NA	NA	NA
8114	controle	HOL	9.6	33.12	40	6	2080	873.749	724.875	NA	1598.62	303.666	7.11921e+06	0.542567	NA	NA	NA	NA	NA	NA	NA	NA	NA	NA	NA	NA	NA	NA	NA	NA	NA	0	0	0	0	0	0	NA	NA	NA	NA	NA	NA	NA	NA	NA	NA	NA	NA
8114	controle	HOL	9.6	33.12	41	6	2400	1020.16	724.875	NA	1745.04	331.484	7.76579e+06	0.542567	NA	NA	NA	NA	NA	NA	NA	NA	NA	NA	NA	NA	NA	NA	NA	NA	38.6	0	1	0	0	0	0	NA	NA	NA	NA	NA	NA	NA	NA	NA	NA	NA	NA
8114	controle	HOL	9.6	33.12	42	7	2480	975.765	724.875	NA	1700.64	323.049	7.56973e+06	0.542567	0.142462	8.21	89.5667	174	77	78	21	90	57.2	1.13333	5.4	44.071	35.211	6.966	1.25163	6.3	38.8	0	1	0	0	0	0	NA	NA	NA	NA	NA	NA	NA	NA	NA	NA	NA	NA
8114	controle	HOL	9.6	33.12	43	7	2340	934.203	724.875	NA	1659.08	315.152	7.38618e+06	0.542567	NA	NA	NA	NA	NA	NA	NA	NA	NA	NA	NA	NA	NA	NA	NA	NA	38.5	0	1	0	0	0	0	NA	NA	NA	NA	NA	NA	NA	NA	NA	NA	NA	NA
8114	controle	HOL	9.6	33.12	44	7	1820	1106.12	724.875	NA	1830.99	347.816	8.1454e+06	0.542567	NA	NA	NA	NA	NA	NA	NA	NA	NA	NA	NA	NA	NA	NA	NA	NA	38.6	0	1	0	0	0	0	NA	NA	NA	NA	NA	NA	NA	NA	NA	NA	NA	NA
8114	controle	HOL	9.6	33.12	45	7	2200	1233.64	724.875	NA	1958.51	372.045	8.70855e+06	0.542567	NA	NA	NA	NA	NA	NA	NA	NA	60.8	1.2	NA	NA	NA	NA	NA	NA	38.5	0	1	0	0	0	0	NA	NA	NA	NA	NA	NA	NA	NA	NA	NA	NA	NA
8114	controle	HOL	9.6	33.12	46	7	2260	854.857	724.875	NA	1579.73	300.077	7.03578e+06	0.542567	NA	NA	NA	NA	NA	NA	NA	NA	NA	NA	NA	NA	NA	NA	NA	NA	38.6	0	1	0	0	0	0	NA	NA	NA	NA	NA	NA	NA	NA	NA	NA	NA	NA
8114	controle	HOL	9.6	33.12	47	7	2580	1210.97	724.875	NA	1935.84	367.738	8.60843e+06	0.542567	NA	NA	NA	NA	NA	NA	NA	NA	NA	NA	NA	NA	NA	NA	NA	NA	38.7	0	1	0	0	0	0	NA	NA	NA	NA	NA	NA	NA	NA	NA	NA	NA	NA
8114	controle	HOL	9.6	33.12	48	7	2860	625.321	724.875	NA	1350.2	256.465	6.0221e+06	0.542567	NA	NA	NA	NA	NA	NA	NA	NA	NA	NA	NA	NA	NA	NA	NA	NA	38.5	0	1	0	0	0	0	NA	NA	NA	NA	NA	NA	NA	NA	NA	NA	NA	NA
8114	controle	HOL	9.6	33.12	49	8	1720	1416.89	724.875	NA	2141.77	406.863	9.51782e+06	0.542567	0.0076	11.64	59.871	NA	80	84	21.5	90	63.6	0.7	NA	NA	NA	NA	NA	NA	38.6	0	1	0	0	0	0	NA	NA	NA	NA	NA	NA	NA	NA	NA	NA	NA	NA
8114	controle	HOL	9.6	33.12	50	8	2760	1448.06	724.875	NA	2172.94	412.786	9.65548e+06	0.542567	NA	NA	NA	NA	NA	NA	NA	NA	NA	NA	NA	NA	NA	NA	NA	NA	38.4	1	2	0	0	0	0	NA	NA	NA	NA	NA	NA	NA	NA	NA	NA	NA	NA
8114	controle	HOL	9.6	33.12	51	8	2800	1204.36	724.875	NA	1929.23	366.482	8.57923e+06	0.542567	NA	NA	NA	NA	NA	NA	NA	NA	NA	NA	NA	NA	NA	NA	NA	NA	38.5	0	1	0	0	0	0	NA	NA	NA	NA	NA	NA	NA	NA	NA	NA	NA	NA
8114	controle	HOL	9.6	33.12	52	8	2220	1220.41	724.875	NA	1945.29	369.533	8.65015e+06	0.542567	NA	NA	NA	NA	NA	NA	NA	NA	67.1	1.16667	NA	NA	NA	NA	NA	NA	38.5	0	1	0	0	0	0	NA	NA	NA	NA	NA	NA	NA	NA	NA	NA	NA	NA
8114	controle	HOL	9.6	33.12	53	8	2180	768.899	724.875	NA	1493.77	283.745	6.65617e+06	0.542567	NA	NA	NA	NA	NA	NA	NA	NA	NA	NA	NA	NA	NA	NA	NA	NA	38.5	0	1	0	0	0	0	NA	NA	NA	NA	NA	NA	NA	NA	NA	NA	NA	NA
8114	controle	HOL	9.6	33.12	54	8	2940	1523.63	724.875	NA	2248.5	427.143	9.9892e+06	0.542567	NA	NA	NA	NA	NA	NA	NA	NA	NA	NA	NA	NA	NA	NA	NA	NA	38.4	0	1	0	0	0	0	NA	NA	NA	NA	NA	NA	NA	NA	NA	NA	NA	NA
8114	controle	HOL	9.6	33.12	55	8	2140	1235.53	724.875	NA	1960.4	372.404	8.71689e+06	0.542567	NA	NA	NA	NA	NA	NA	NA	NA	NA	NA	NA	NA	NA	NA	NA	NA	38.7	0	1	0	0	0	0	NA	NA	NA	NA	NA	NA	NA	NA	NA	NA	NA	NA
8114	controle	HOL	9.6	33.12	56	9	3060	1541.58	724.875	NA	2266.45	430.553	1.00685e+07	0.542567	NA	NA	NA	NA	NA	NA	NA	NA	70.9	0.95	NA	NA	NA	NA	NA	NA	38.7	0	1	0	0	0	0	NA	NA	NA	NA	NA	NA	NA	NA	NA	NA	NA	NA
8114	controle	HOL	9.6	33.12	57	9	3280	1455.62	724.875	NA	2180.49	414.221	9.68885e+06	0.542567	NA	NA	NA	NA	NA	NA	NA	NA	NA	NA	NA	NA	NA	NA	NA	NA	38.7	0	1	0	0	0	0	NA	NA	NA	NA	NA	NA	NA	NA	NA	NA	NA	NA
8114	controle	HOL	9.6	33.12	58	9	3160	1862.74	724.875	NA	2587.61	491.574	1.14868e+07	0.542567	NA	NA	NA	NA	NA	NA	NA	NA	NA	NA	NA	NA	NA	NA	NA	NA	38.8	0	1	0	0	0	0	NA	NA	NA	NA	NA	NA	NA	NA	NA	NA	NA	NA
8114	controle	HOL	9.6	33.12	59	9	2860	1502.85	724.875	NA	2227.72	423.195	9.89742e+06	0.542567	NA	NA	NA	NA	NA	NA	NA	NA	NA	NA	NA	NA	NA	NA	NA	NA	38.7	0	1	0	0	0	0	NA	NA	NA	NA	NA	NA	NA	NA	NA	NA	NA	NA
8114	controle	HOL	9.6	33.12	60	9	9840	1482.07	724.875	NA	2206.94	419.247	9.80565e+06	0.542567	0.12918	15.24	107.129	193	81	86.5	23	94	74	0.775	5.5	38.699	19.27	2.367	2.00825	7.7	38.8	0	1	0	0	0	0	7.9	33.5	10.9	42.4	32.5	9300	0	0	0	0	93	4464
8114	controle	HOL	9.6	33.12	61	9	4780	1394.22	NA	174.027	1568.25	374.016	6.91345e+06	0.384265	NA	NA	NA	NA	NA	NA	NA	NA	NA	NA	NA	NA	NA	NA	NA	NA	38.8	0	1	1	0	0	0	NA	NA	NA	NA	NA	NA	NA	NA	NA	NA	NA	NA
8114	controle	HOL	9.6	33.12	62	9	6240	2041.27	NA	54.2622	2095.53	421.863	9.25042e+06	0.384265	NA	NA	NA	NA	NA	NA	NA	NA	NA	NA	NA	NA	NA	NA	NA	NA	38.8	0	1	0	0	0	0	NA	NA	NA	NA	NA	NA	NA	NA	NA	NA	NA	NA
8114	controle	HOL	9.6	33.12	63	9	5540	1366.83	NA	25.1195	1391.95	278.386	6.14739e+06	0.384265	NA	NA	NA	NA	NA	NA	NA	NA	77.8	1.26667	NA	NA	NA	NA	NA	NA	38.6	0	1	0	0	0	0	NA	NA	NA	NA	NA	NA	NA	NA	NA	NA	NA	NA
8114	controle	HOL	9.6	33.12	64	9	5240	2471.06	NA	56.1264	2527.18	511.259	1.11612e+07	0.384265	NA	NA	NA	NA	NA	NA	NA	NA	NA	NA	NA	NA	NA	NA	NA	NA	38.3	0	0	0	0	0	0	NA	NA	NA	NA	NA	NA	NA	NA	NA	NA	NA	NA
8114	controle	HOL	9.6	33.12	65	9	6580	2142.34	NA	100.871	2243.21	482.092	9.90764e+06	0.384265	NA	NA	NA	NA	NA	NA	NA	NA	NA	NA	NA	NA	NA	NA	NA	NA	38.8	0	1	0	0	0	0	NA	NA	NA	NA	NA	NA	NA	NA	NA	NA	NA	NA
8114	controle	HOL	9.6	33.12	66	9	6040	2248.13	NA	86.3484	2334.48	491.388	1.03105e+07	0.384265	NA	NA	NA	NA	NA	NA	NA	NA	NA	NA	NA	NA	NA	NA	NA	NA	39.1	0	2	0	0	0	0	NA	NA	NA	NA	NA	NA	NA	NA	NA	NA	NA	NA
8114	controle	HOL	9.6	33.12	67	10	5320	2266.08	NA	71.8261	2337.91	483.994	1.03255e+07	0.384265	0.29634	24.14	88.5806	NA	84.5	87	24	100	81.3	0.875	NA	NA	NA	NA	NA	NA	38.9	0	2	0	0	0	0	NA	NA	NA	NA	NA	NA	NA	NA	NA	NA	NA	NA
8114	controle	HOL	9.6	33.12	68	10	6860	2328.42	NA	211.554	2539.98	599.796	1.12196e+07	0.384265	NA	NA	NA	NA	NA	NA	NA	NA	NA	NA	NA	NA	NA	NA	NA	NA	38.4	0	1	0	0	0	0	NA	NA	NA	NA	NA	NA	NA	NA	NA	NA	NA	NA
8114	controle	HOL	9.6	33.12	69	10	8000	2680.76	NA	420.752	3101.51	822.383	1.37019e+07	0.384265	NA	NA	NA	NA	NA	NA	NA	NA	NA	NA	NA	NA	NA	NA	NA	NA	38.7	0	1	0	0	0	0	NA	NA	NA	NA	NA	NA	NA	NA	NA	NA	NA	NA
8114	controle	HOL	9.6	33.12	70	10	6780	2443.66	NA	67.1162	2510.78	514.231	1.10889e+07	0.384265	NA	NA	NA	NA	NA	NA	NA	NA	83.5	0.733333	NA	NA	NA	NA	NA	NA	38.9	0	2	0	0	0	0	NA	NA	NA	NA	NA	NA	NA	NA	NA	NA	NA	NA
8114	controle	HOL	9.6	33.12	71	10	6000	2590.08	NA	138.942	2729.02	600.906	1.20462e+07	0.384265	NA	NA	NA	NA	NA	NA	NA	NA	NA	NA	NA	NA	NA	NA	NA	NA	38.4	0	1	0	0	0	0	NA	NA	NA	NA	NA	NA	NA	NA	NA	NA	NA	NA
8114	controle	HOL	9.6	33.12	72	10	7420	2513.56	NA	271.212	2784.78	689.936	1.22871e+07	0.384265	NA	NA	NA	NA	NA	NA	NA	NA	NA	NA	NA	NA	NA	NA	NA	NA	38.5	0	1	0	0	0	0	NA	NA	NA	NA	NA	NA	NA	NA	NA	NA	NA	NA
8114	controle	HOL	9.6	33.12	73	10	6800	2681.7	NA	162.099	2843.8	636.447	1.25522e+07	0.384265	NA	NA	NA	NA	NA	NA	NA	NA	NA	NA	NA	NA	NA	NA	NA	NA	39.2	0	2	0	0	0	0	NA	NA	NA	NA	NA	NA	NA	NA	NA	NA	NA	NA
8114	controle	HOL	9.6	33.12	74	11	6160	2261.36	NA	169.949	2431.31	562.728	1.07302e+07	0.384265	0.26594	24.61	NA	NA	84	86.5	24	99	87.3	0.95	5.62	50.688	28.79	5.58	1.76061	5.6	39.6	0	3	0	0	0	0	NA	NA	NA	NA	NA	NA	NA	NA	NA	NA	NA	NA
8114	controle	HOL	9.6	33.12	75	11	6920	2397.38	NA	202.526	2599.9	614.08	1.14735e+07	0.384265	NA	NA	NA	NA	NA	NA	NA	NA	NA	NA	NA	NA	NA	NA	NA	NA	39.1	0	2	0	0	0	0	NA	NA	NA	NA	NA	NA	NA	NA	NA	NA	NA	NA
8114	controle	HOL	9.6	33.12	76	11	7760	2610.86	NA	279.847	2890.7	715.183	1.27546e+07	0.384265	NA	NA	NA	NA	NA	NA	NA	NA	NA	NA	NA	NA	NA	NA	NA	NA	39.4	0	2	0	0	0	0	NA	NA	NA	NA	NA	NA	NA	NA	NA	NA	NA	NA
8114	controle	HOL	9.6	33.12	77	11	7520	2461.61	NA	130.813	2592.42	565.031	1.14502e+07	0.384265	NA	NA	NA	NA	NA	NA	NA	NA	91.2	1.3	NA	NA	NA	NA	NA	NA	39.3	0	2	0	0	0	0	NA	NA	NA	NA	NA	NA	NA	NA	NA	NA	NA	NA
8114	controle	HOL	9.6	33.12	78	11	7060	2301.97	NA	202.068	2504.04	587.714	1.10608e+07	0.384265	NA	NA	NA	NA	NA	NA	NA	NA	NA	NA	NA	NA	NA	NA	NA	NA	38.6	0	1	0	0	0	0	NA	NA	NA	NA	NA	NA	NA	NA	NA	NA	NA	NA
8114	controle	HOL	9.6	33.12	79	11	8000	2807.33	NA	413.709	3221.04	841.192	1.42297e+07	0.384265	NA	NA	NA	NA	NA	NA	NA	NA	NA	NA	NA	NA	NA	NA	NA	NA	38.4	0	1	0	0	0	0	NA	NA	NA	NA	NA	NA	NA	NA	NA	NA	NA	NA
8114	controle	HOL	9.6	33.12	80	11	8000	2160.29	NA	228.302	2388.59	580.311	1.05512e+07	0.384265	NA	NA	NA	NA	NA	NA	NA	NA	NA	NA	NA	NA	NA	NA	NA	NA	38.6	0	1	0	0	0	0	NA	NA	NA	NA	NA	NA	NA	NA	NA	NA	NA	NA
8114	controle	HOL	9.6	33.12	81	12	8000	2762.94	NA	341.035	3103.97	778.688	1.37119e+07	0.384265	0.531887	20.21	NA	NA	85	87.5	24	103	96	1.2	NA	NA	NA	NA	NA	NA	38.6	0	1	0	0	0	0	NA	NA	NA	NA	NA	NA	NA	NA	NA	NA	NA	NA
8114	controle	HOL	9.6	33.12	82	12	6780	2571.18	NA	326.5	2897.68	731.441	1.28007e+07	0.384265	NA	NA	NA	NA	NA	NA	NA	NA	NA	NA	NA	NA	NA	NA	NA	NA	39.3	0	2	0	0	0	0	NA	NA	NA	NA	NA	NA	NA	NA	NA	NA	NA	NA
8114	controle	HOL	9.6	33.12	83	12	6500	2462.56	NA	30.4875	2493.04	490.568	1.10101e+07	0.384265	NA	NA	NA	NA	NA	NA	NA	NA	NA	NA	NA	NA	NA	NA	NA	NA	39	0	2	0	0	0	0	NA	NA	NA	NA	NA	NA	NA	NA	NA	NA	NA	NA
8114	controle	HOL	9.6	33.12	84	12	8000	2469.17	NA	342.453	2811.62	771.87	1.24222e+07	0.384265	NA	NA	NA	NA	NA	NA	NA	NA	NA	NA	NA	NA	NA	NA	NA	NA	38.8	0	1	0	0	0	0	NA	NA	NA	NA	NA	NA	NA	NA	NA	NA	NA	NA
8114	controle	HOL	9.6	33.12	85	12	11800	2667.53	NA	250.231	2917.76	728.035	1.28895e+07	0.384265	NA	NA	NA	NA	NA	NA	NA	NA	100.9	1.225	NA	NA	NA	NA	NA	NA	39	0	2	0	0	0	0	NA	NA	NA	NA	NA	NA	NA	NA	NA	NA	NA	NA
8114	controle	HOL	9.6	33.12	86	12	6200	2631.64	NA	212.285	2843.92	687.671	1.25627e+07	0.384265	NA	NA	NA	NA	NA	NA	NA	NA	NA	NA	NA	NA	NA	NA	NA	NA	NA	NA	NA	NA	NA	NA	NA	NA	NA	NA	NA	NA	NA	NA	NA	NA	NA	NA	NA
8114	controle	HOL	9.6	33.12	87	12	7240	2732.71	NA	308.94	3041.65	792.318	1.34375e+07	0.384265	NA	NA	NA	NA	NA	NA	NA	NA	NA	NA	NA	NA	NA	NA	NA	NA	NA	NA	NA	NA	NA	NA	NA	NA	NA	NA	NA	NA	NA	NA	NA	NA	NA	NA	NA
8114	controle	HOL	9.6	33.12	88	13	6760	2754.43	NA	491.154	3245.59	957.523	1.43411e+07	0.384265	NA	NA	NA	NA	NA	NA	NA	NA	NA	NA	NA	NA	NA	NA	NA	NA	NA	NA	NA	NA	NA	NA	NA	NA	NA	NA	NA	NA	NA	NA	NA	NA	NA	NA	NA
8114	controle	HOL	9.6	33.12	89	13	6800	2808.28	NA	278.154	3086.43	779.46	1.36348e+07	0.384265	NA	NA	NA	NA	NA	NA	NA	NA	NA	NA	NA	NA	NA	NA	NA	NA	NA	NA	NA	NA	NA	NA	NA	NA	NA	NA	NA	NA	NA	NA	NA	NA	NA	NA	NA
8114	controle	HOL	9.6	33.12	90	13	11240	2823.39	NA	210.636	3034.03	722.647	1.34022e+07	0.384265	0.72945	29.43	100.645	NA	89	92	26	107	104.4	0.7	5.57	28.728	19.867	5.785	1.44602	NA	NA	NA	NA	NA	NA	NA	NA	NA	NA	NA	NA	NA	NA	NA	NA	NA	NA	NA	NA
8114	controle	HOL	9.6	33.12	1	1	NA	NA	NA	NA	NA	NA	NA	NA	0.06838	25.26	81.9667	19	66.5	70.5	18	74	NA	NA	NA	NA	NA	NA	NA	NA	NA	NA	NA	NA	NA	NA	NA	6.7	33	10.1	49.3	30.6	11100	0	0	0	9324	1332	444
8116	apex	HOL	9	35	4	1	1620	0	724.875	NA	724.875	137.654	3.26057e+06	0.59901	NA	NA	NA	NA	NA	NA	NA	NA	NA	NA	NA	NA	NA	NA	NA	NA	38.7	0	1	2	8	1	1	NA	NA	NA	NA	NA	NA	NA	NA	NA	NA	NA	NA
8116	apex	HOL	9	35	5	1	1720	7.55675	724.875	NA	732.432	139.09	3.29395e+06	0.59901	NA	NA	NA	NA	NA	NA	NA	NA	NA	NA	NA	NA	NA	NA	NA	NA	39	0	2	0	0	0	0	NA	NA	NA	NA	NA	NA	NA	NA	NA	NA	NA	NA
8116	apex	HOL	9	35	6	1	1940	12.2797	724.875	NA	737.155	139.987	3.3148e+06	0.59901	NA	NA	NA	NA	NA	NA	NA	NA	NA	NA	NA	NA	NA	NA	NA	NA	38.3	0	0	0	0	0	0	NA	NA	NA	NA	NA	NA	NA	NA	NA	NA	NA	NA
8116	apex	HOL	9	35	7	2	1300	8.50134	724.875	NA	733.376	139.269	3.29812e+06	0.59901	0.01519	8.36	NA	NA	69	74	19	79	38.4	0.55	NA	NA	NA	NA	NA	NA	38.5	0	1	0	0	0	0	NA	NA	NA	NA	NA	NA	NA	NA	NA	NA	NA	NA
8116	apex	HOL	9	35	8	2	1560	0	724.875	NA	724.875	137.654	3.26057e+06	0.59901	NA	NA	NA	NA	NA	NA	NA	NA	NA	NA	NA	NA	NA	NA	NA	NA	38.9	0	2	0	0	0	0	NA	NA	NA	NA	NA	NA	NA	NA	NA	NA	NA	NA
8116	apex	HOL	9	35	9	2	860	13.2243	724.875	NA	738.099	140.166	3.31898e+06	0.59901	NA	NA	NA	NA	NA	NA	NA	NA	NA	NA	NA	NA	NA	NA	NA	NA	39.4	2	2	0	0	0	0	NA	NA	NA	NA	NA	NA	NA	NA	NA	NA	NA	NA
8116	apex	HOL	9	35	10	2	2180	10.3905	724.875	NA	735.266	139.628	3.30646e+06	0.59901	NA	NA	NA	NA	NA	NA	NA	NA	39.3	0.3	NA	NA	NA	NA	NA	NA	38.1	3	6	0	0	0	0	NA	NA	NA	NA	NA	NA	NA	NA	NA	NA	NA	NA
8116	apex	HOL	9	35	11	2	820	0	724.875	NA	724.875	137.654	3.26057e+06	0.59901	NA	NA	NA	NA	NA	NA	NA	NA	NA	NA	NA	NA	NA	NA	NA	NA	37.8	0	0	0	0	0	0	NA	NA	NA	NA	NA	NA	NA	NA	NA	NA	NA	NA
8116	apex	HOL	9	35	12	2	1820	0	724.875	NA	724.875	137.654	3.26057e+06	0.59901	NA	NA	NA	NA	NA	NA	NA	NA	NA	NA	NA	NA	NA	NA	NA	NA	38.4	1	2	0	0	0	0	NA	NA	NA	NA	NA	NA	NA	NA	NA	NA	NA	NA
8116	apex	HOL	9	35	13	2	1860	0	724.875	NA	724.875	137.654	3.26057e+06	0.59901	NA	NA	NA	NA	NA	NA	NA	NA	NA	NA	NA	NA	NA	NA	NA	NA	38.8	2	3	0	0	0	0	NA	NA	NA	NA	NA	NA	NA	NA	NA	NA	NA	NA
8116	apex	HOL	9	35	14	3	1500	NA	724.875	NA	724.875	137.654	3.26057e+06	0.59901	0.31913	8.18	84	51.5	69.5	74	19	79	40.1	0.2	6.17	NA	NA	NA	NA	10.5	NA	0	0	0	0	0	0	NA	NA	NA	NA	NA	NA	NA	NA	NA	NA	NA	NA
8116	apex	HOL	9	35	15	3	1280	0	724.875	NA	724.875	137.654	3.26057e+06	0.59901	NA	NA	NA	NA	NA	NA	NA	NA	NA	NA	NA	NA	NA	NA	NA	NA	38.9	1	3	0	0	0	0	NA	NA	NA	NA	NA	NA	NA	NA	NA	NA	NA	NA
8116	apex	HOL	9	35	16	3	1460	0	724.875	NA	724.875	137.654	3.26057e+06	0.59901	NA	NA	NA	NA	NA	NA	NA	NA	NA	NA	NA	NA	NA	NA	NA	NA	38.5	2	3	0	0	0	0	NA	NA	NA	NA	NA	NA	NA	NA	NA	NA	NA	NA
8116	apex	HOL	9	35	17	3	1300	0	724.875	NA	724.875	137.654	3.26057e+06	0.59901	NA	NA	NA	NA	NA	NA	NA	NA	40.6	0.166667	NA	NA	NA	NA	NA	NA	38.1	1	1	0	0	0	0	NA	NA	NA	NA	NA	NA	NA	NA	NA	NA	NA	NA
8116	apex	HOL	9	35	18	3	980	0	724.875	NA	724.875	137.654	3.26057e+06	0.59901	NA	NA	NA	NA	NA	NA	NA	NA	NA	NA	NA	NA	NA	NA	NA	NA	38.8	2	3	0	0	0	0	NA	NA	NA	NA	NA	NA	NA	NA	NA	NA	NA	NA
8116	apex	HOL	9	35	19	3	80	0	724.875	NA	724.875	137.654	3.26057e+06	0.59901	NA	NA	NA	NA	NA	NA	NA	NA	NA	NA	NA	NA	NA	NA	NA	NA	38.1	0	0	0	0	0	0	NA	NA	NA	NA	NA	NA	NA	NA	NA	NA	NA	NA
8116	apex	HOL	9	35	20	3	620	1.88919	724.875	NA	726.764	138.013	3.26892e+06	0.59901	NA	NA	NA	NA	NA	NA	NA	NA	NA	NA	NA	NA	NA	NA	NA	NA	37.9	2	2	0	0	0	0	NA	NA	NA	NA	NA	NA	NA	NA	NA	NA	NA	NA
8116	apex	HOL	9	35	21	4	720	0	724.875	NA	724.875	137.654	3.26057e+06	0.59901	0.04559	10.74	96.6774	NA	73	75	20.5	81	42.1	0.375	NA	NA	NA	NA	NA	NA	37.5	0	0	0	0	0	0	NA	NA	NA	NA	NA	NA	NA	NA	NA	NA	NA	NA
8116	apex	HOL	9	35	22	4	60	0	724.875	NA	724.875	137.654	3.26057e+06	0.59901	NA	NA	NA	NA	NA	NA	NA	NA	NA	NA	NA	NA	NA	NA	NA	NA	37.9	2	2	0	0	0	0	NA	NA	NA	NA	NA	NA	NA	NA	NA	NA	NA	NA
8116	apex	HOL	9	35	23	4	NA	36.8391	724.875	NA	761.714	144.653	3.42326e+06	0.59901	NA	NA	NA	NA	NA	NA	NA	NA	NA	NA	NA	NA	NA	NA	NA	NA	37.9	1	1	0	0	0	0	NA	NA	NA	NA	NA	NA	NA	NA	NA	NA	NA	NA
8116	apex	HOL	9	35	24	4	1200	26.4486	724.875	NA	751.324	142.679	3.37738e+06	0.59901	NA	NA	NA	NA	NA	NA	NA	NA	44.3	0.733333	NA	NA	NA	NA	NA	NA	38.3	2	2	0	0	0	0	NA	NA	NA	NA	NA	NA	NA	NA	NA	NA	NA	NA
8116	apex	HOL	9	35	25	4	340	72.7337	724.875	NA	797.609	151.473	3.58178e+06	0.59901	NA	NA	NA	NA	NA	NA	NA	NA	NA	NA	NA	NA	NA	NA	NA	NA	38.2	0	0	0	0	0	0	NA	NA	NA	NA	NA	NA	NA	NA	NA	NA	NA	NA
8116	apex	HOL	9	35	26	4	760	85.958	724.875	NA	810.833	153.986	3.64018e+06	0.59901	NA	NA	NA	NA	NA	NA	NA	NA	NA	NA	NA	NA	NA	NA	NA	NA	38.1	0	0	0	0	0	0	NA	NA	NA	NA	NA	NA	NA	NA	NA	NA	NA	NA
8116	apex	HOL	9	35	27	4	860	160.581	724.875	NA	885.456	168.164	3.96973e+06	0.59901	NA	NA	NA	NA	NA	NA	NA	NA	NA	NA	NA	NA	NA	NA	NA	NA	38.2	0	0	0	0	0	0	NA	NA	NA	NA	NA	NA	NA	NA	NA	NA	NA	NA
8116	apex	HOL	9	35	28	5	640	152.08	724.875	NA	876.955	166.549	3.93219e+06	0.59901	NA	NA	NA	NA	73	75	20	83	43.6	-0.175	6.64	27.451	15.718	NA	1.74647	13.3	38.3	1	1	0	0	0	0	NA	NA	NA	NA	NA	NA	NA	NA	NA	NA	NA	NA
8116	apex	HOL	9	35	29	5	700	249.373	724.875	NA	974.248	185.035	4.36185e+06	0.59901	NA	NA	NA	NA	NA	NA	NA	NA	NA	NA	NA	NA	NA	NA	NA	NA	39.4	0	3	0	0	0	0	NA	NA	NA	NA	NA	NA	NA	NA	NA	NA	NA	NA
8116	apex	HOL	9	35	30	5	680	204.977	724.875	NA	929.852	176.599	4.16579e+06	0.59901	0	9.58	74.6452	72.5	NA	NA	NA	NA	NA	NA	NA	NA	NA	NA	NA	NA	38.3	0	0	0	0	0	0	7.6	31	9.3	40.8	30	11200	0	336	0	0	0	2688
8116	apex	HOL	9	35	31	5	340	263.542	724.875	NA	988.417	187.727	4.42442e+06	0.59901	NA	NA	NA	NA	NA	NA	NA	NA	NA	NA	NA	NA	NA	NA	NA	NA	38.5	0	1	0	0	0	0	NA	NA	NA	NA	NA	NA	NA	NA	NA	NA	NA	NA
8116	apex	HOL	9	35	32	5	740	321.162	724.875	NA	1046.04	198.675	4.67888e+06	0.59901	NA	NA	NA	NA	NA	NA	NA	NA	NA	NA	NA	NA	NA	NA	NA	NA	37.7	0	0	0	0	0	0	NA	NA	NA	NA	NA	NA	NA	NA	NA	NA	NA	NA
8116	apex	HOL	9	35	33	5	480	NA	724.875	NA	NA	NA	NA	0.59901	NA	NA	NA	NA	NA	NA	NA	NA	NA	NA	NA	NA	NA	NA	NA	NA	38.1	1	1	0	0	0	0	NA	NA	NA	NA	NA	NA	NA	NA	NA	NA	NA	NA
8116	apex	HOL	9	35	34	5	1260	387.283	724.875	NA	1112.16	211.238	4.97089e+06	0.59901	NA	NA	NA	NA	NA	NA	NA	NA	NA	NA	NA	NA	NA	NA	NA	NA	38.2	0	0	0	0	0	0	NA	NA	NA	NA	NA	NA	NA	NA	NA	NA	NA	NA
8116	apex	HOL	9	35	35	6	740	436.402	724.875	NA	1161.28	220.57	5.18781e+06	0.59901	0.0152	9.76	120.967	NA	74	78	22	83	50.3	0.957143	NA	NA	NA	NA	NA	NA	39.4	0	3	0	0	0	0	NA	NA	NA	NA	NA	NA	NA	NA	NA	NA	NA	NA
8116	apex	HOL	9	35	36	6	620	251.262	724.875	NA	976.137	185.394	4.37019e+06	0.59901	NA	NA	NA	NA	NA	NA	NA	NA	NA	NA	NA	NA	NA	NA	NA	NA	40	0	3	0	0	0	0	NA	NA	NA	NA	NA	NA	NA	NA	NA	NA	NA	NA
8116	apex	HOL	9	35	37	6	740	270.154	724.875	NA	995.029	188.983	4.45362e+06	0.59901	NA	NA	NA	NA	NA	NA	NA	NA	NA	NA	NA	NA	NA	NA	NA	NA	39.6	0	3	0	0	0	0	NA	NA	NA	NA	NA	NA	NA	NA	NA	NA	NA	NA
8116	apex	HOL	9	35	38	6	1120	493.078	724.875	NA	1217.95	231.339	5.4381e+06	0.59901	NA	NA	NA	NA	NA	NA	NA	NA	NA	NA	NA	NA	NA	NA	NA	NA	38.9	0	2	0	0	0	0	NA	NA	NA	NA	NA	NA	NA	NA	NA	NA	NA	NA
8116	apex	HOL	9	35	39	6	1440	NA	724.875	NA	NA	NA	NA	0.59901	NA	NA	NA	NA	NA	NA	NA	NA	51.8	0.375	NA	NA	NA	NA	NA	NA	38.7	0	1	0	0	0	0	NA	NA	NA	NA	NA	NA	NA	NA	NA	NA	NA	NA
8116	apex	HOL	9	35	40	6	1260	530.862	724.875	NA	1255.74	238.517	5.60495e+06	0.59901	NA	NA	NA	NA	NA	NA	NA	NA	NA	NA	NA	NA	NA	NA	NA	NA	38.5	0	2	0	0	0	0	NA	NA	NA	NA	NA	NA	NA	NA	NA	NA	NA	NA
8116	apex	HOL	9	35	41	6	760	504.413	724.875	NA	1229.29	233.492	5.48815e+06	0.59901	NA	NA	NA	NA	NA	NA	NA	NA	NA	NA	NA	NA	NA	NA	NA	NA	38.4	0	1	0	0	0	0	NA	NA	NA	NA	NA	NA	NA	NA	NA	NA	NA	NA
8116	apex	HOL	9	35	42	7	900	725.448	724.875	NA	1450.32	275.489	6.46428e+06	0.59901	0.04559	10.38	107.133	193	75	81	22	86	55	1.06667	5.39	31.944	28.778	3.182	1.11001	4.9	38.3	0	0	0	0	0	0	NA	NA	NA	NA	NA	NA	NA	NA	NA	NA	NA	NA
8116	apex	HOL	9	35	43	7	800	647.991	724.875	NA	1372.87	260.772	6.12222e+06	0.59901	NA	NA	NA	NA	NA	NA	NA	NA	NA	NA	NA	NA	NA	NA	NA	NA	38.3	0	0	0	0	0	0	NA	NA	NA	NA	NA	NA	NA	NA	NA	NA	NA	NA
8116	apex	HOL	9	35	44	7	1400	708.445	724.875	NA	1433.32	272.258	6.3892e+06	0.59901	NA	NA	NA	NA	NA	NA	NA	NA	NA	NA	NA	NA	NA	NA	NA	NA	38	0	0	0	0	0	0	NA	NA	NA	NA	NA	NA	NA	NA	NA	NA	NA	NA
8116	apex	HOL	9	35	45	7	1480	693.332	724.875	NA	1418.21	269.387	6.32245e+06	0.59901	NA	NA	NA	NA	NA	NA	NA	NA	57.5	0.833333	NA	NA	NA	NA	NA	NA	37.9	0	0	0	0	0	0	NA	NA	NA	NA	NA	NA	NA	NA	NA	NA	NA	NA
8116	apex	HOL	9	35	46	7	1020	764.176	724.875	NA	1489.05	282.847	6.63531e+06	0.59901	NA	NA	NA	NA	NA	NA	NA	NA	NA	NA	NA	NA	NA	NA	NA	NA	38.2	0	0	0	0	0	0	NA	NA	NA	NA	NA	NA	NA	NA	NA	NA	NA	NA
8116	apex	HOL	9	35	47	7	180	476.075	724.875	NA	1200.95	228.108	5.36301e+06	0.59901	NA	NA	NA	NA	NA	NA	NA	NA	NA	NA	NA	NA	NA	NA	NA	NA	38.1	0	0	0	0	0	0	NA	NA	NA	NA	NA	NA	NA	NA	NA	NA	NA	NA
8116	apex	HOL	9	35	48	7	600	669.717	724.875	NA	1394.59	264.9	6.21816e+06	0.59901	NA	NA	NA	NA	NA	NA	NA	NA	NA	NA	NA	NA	NA	NA	NA	NA	37.9	0	0	0	0	0	0	NA	NA	NA	NA	NA	NA	NA	NA	NA	NA	NA	NA
8116	apex	HOL	9	35	49	8	940	871.86	724.875	NA	1596.73	303.307	7.11086e+06	0.59901	0.07598	13.37	107.452	NA	77	82	23	90	60.8	0.825	NA	NA	NA	NA	NA	NA	38	0	0	0	0	0	0	NA	NA	NA	NA	NA	NA	NA	NA	NA	NA	NA	NA
8116	apex	HOL	9	35	50	8	460	902.087	724.875	NA	1626.96	309.05	7.24435e+06	0.59901	NA	NA	NA	NA	NA	NA	NA	NA	NA	NA	NA	NA	NA	NA	NA	NA	38	1	1	0	0	0	0	NA	NA	NA	NA	NA	NA	NA	NA	NA	NA	NA	NA
8116	apex	HOL	9	35	51	8	1500	901.142	724.875	NA	1626.02	308.871	7.24018e+06	0.59901	NA	NA	NA	NA	NA	NA	NA	NA	NA	NA	NA	NA	NA	NA	NA	NA	38.6	0	1	0	0	0	0	NA	NA	NA	NA	NA	NA	NA	NA	NA	NA	NA	NA
8116	apex	HOL	9	35	52	8	560	818.963	724.875	NA	1543.84	293.257	6.87726e+06	0.59901	NA	NA	NA	NA	NA	NA	NA	NA	65.6	1.6	NA	NA	NA	NA	NA	NA	38.3	0	0	0	0	0	0	NA	NA	NA	NA	NA	NA	NA	NA	NA	NA	NA	NA
8116	apex	HOL	9	35	53	8	1240	925.702	724.875	NA	1650.58	313.537	7.34864e+06	0.59901	NA	NA	NA	NA	NA	NA	NA	NA	NA	NA	NA	NA	NA	NA	NA	NA	38.2	1	2	0	0	0	0	NA	NA	NA	NA	NA	NA	NA	NA	NA	NA	NA	NA
8116	apex	HOL	9	35	54	8	1500	925.702	724.875	NA	1650.58	313.537	7.34864e+06	0.59901	NA	NA	NA	NA	NA	NA	NA	NA	NA	NA	NA	NA	NA	NA	NA	NA	38.2	0	0	0	0	0	0	NA	NA	NA	NA	NA	NA	NA	NA	NA	NA	NA	NA
8116	apex	HOL	9	35	55	8	1360	944.593	724.875	NA	1669.47	317.127	7.43207e+06	0.59901	NA	NA	NA	NA	NA	NA	NA	NA	NA	NA	NA	NA	NA	NA	NA	NA	38.6	0	1	0	0	0	0	NA	NA	NA	NA	NA	NA	NA	NA	NA	NA	NA	NA
8116	apex	HOL	9	35	56	9	1080	963.485	724.875	NA	1688.36	320.716	7.5155e+06	0.59901	NA	NA	NA	NA	NA	NA	NA	NA	68.8	0.8	NA	NA	NA	NA	NA	NA	38.3	0	0	0	0	0	0	NA	NA	NA	NA	NA	NA	NA	NA	NA	NA	NA	NA
8116	apex	HOL	9	35	57	9	1420	914.366	724.875	NA	1639.24	311.383	7.29858e+06	0.59901	NA	NA	NA	NA	NA	NA	NA	NA	NA	NA	NA	NA	NA	NA	NA	NA	38.4	0	1	0	0	0	0	NA	NA	NA	NA	NA	NA	NA	NA	NA	NA	NA	NA
8116	apex	HOL	9	35	58	9	640	1011.66	724.875	NA	1736.53	329.869	7.72825e+06	0.59901	NA	NA	NA	NA	NA	NA	NA	NA	NA	NA	NA	NA	NA	NA	NA	NA	38.3	0	0	0	0	0	0	NA	NA	NA	NA	NA	NA	NA	NA	NA	NA	NA	NA
8116	apex	HOL	9	35	59	9	1520	1066.45	724.875	NA	1791.32	340.279	7.97019e+06	0.59901	NA	NA	NA	NA	NA	NA	NA	NA	NA	NA	NA	NA	NA	NA	NA	NA	37.7	0	0	0	0	0	0	NA	NA	NA	NA	NA	NA	NA	NA	NA	NA	NA	NA
8116	apex	HOL	9	35	60	9	1180	1185.46	724.875	NA	1910.34	362.892	8.4958e+06	0.59901	0.03038	14.37	79.7333	202	80	86	23	95	72.1	0.825	7.18	28.971	19.277	1.893	1.50288	5.6	38.1	0	0	0	0	0	0	9	36	11.1	40	30.8	12300	0	123	0	0	0	3813
8116	apex	HOL	9	35	61	9	2980	1199.63	NA	91.0829	1290.72	285.039	5.69365e+06	0.465184	NA	NA	NA	NA	NA	NA	NA	NA	NA	NA	NA	NA	NA	NA	NA	NA	38.1	0	0	0	0	0	0	NA	NA	NA	NA	NA	NA	NA	NA	NA	NA	NA	NA
8116	apex	HOL	9	35	62	9	4940	617.764	NA	116.57	734.334	204.103	3.24437e+06	0.465184	NA	NA	NA	NA	NA	NA	NA	NA	NA	NA	NA	NA	NA	NA	NA	NA	38.7	0	1	0	0	0	0	NA	NA	NA	NA	NA	NA	NA	NA	NA	NA	NA	NA
8116	apex	HOL	9	35	63	9	5380	2151.78	NA	63.5838	2215.37	456.145	9.78424e+06	0.465184	NA	NA	NA	NA	NA	NA	NA	NA	75.9	1.26667	NA	NA	NA	NA	NA	NA	38.3	0	0	0	0	0	0	NA	NA	NA	NA	NA	NA	NA	NA	NA	NA	NA	NA
8116	apex	HOL	9	35	64	9	4980	2744.04	NA	143.652	2887.7	628.246	1.27543e+07	0.465184	NA	NA	NA	NA	NA	NA	NA	NA	NA	NA	NA	NA	NA	NA	NA	NA	38.3	0	0	0	0	0	0	NA	NA	NA	NA	NA	NA	NA	NA	NA	NA	NA	NA
8116	apex	HOL	9	35	65	9	5480	1926.03	NA	73.7886	1999.81	420.844	8.83244e+06	0.465184	NA	NA	NA	NA	NA	NA	NA	NA	NA	NA	NA	NA	NA	NA	NA	NA	38.5	0	1	0	0	0	0	NA	NA	NA	NA	NA	NA	NA	NA	NA	NA	NA	NA
8116	apex	HOL	9	35	66	9	6100	1903.36	NA	63.5838	1966.94	408.944	8.68713e+06	0.465184	NA	NA	NA	NA	NA	NA	NA	NA	NA	NA	NA	NA	NA	NA	NA	NA	38.2	0	0	0	0	0	0	NA	NA	NA	NA	NA	NA	NA	NA	NA	NA	NA	NA
8116	apex	HOL	9	35	67	10	6200	1944.92	NA	105.581	2050.5	448.086	9.05666e+06	0.465184	0.82062	26.19	79.7097	NA	81.5	87.5	24	101	79.6	0.925	NA	NA	NA	NA	NA	NA	38.5	0	1	0	0	0	0	NA	NA	NA	NA	NA	NA	NA	NA	NA	NA	NA	NA
8116	apex	HOL	9	35	68	10	4440	2833.78	NA	156.212	2989.99	654.64	1.32062e+07	0.465184	NA	NA	NA	NA	NA	NA	NA	NA	NA	NA	NA	NA	NA	NA	NA	NA	38.2	0	0	0	0	0	0	NA	NA	NA	NA	NA	NA	NA	NA	NA	NA	NA	NA
8116	apex	HOL	9	35	69	10	6160	2306.7	NA	127.56	2434.26	533.177	1.07517e+07	0.465184	NA	NA	NA	NA	NA	NA	NA	NA	NA	NA	NA	NA	NA	NA	NA	NA	38.3	0	0	0	0	0	0	NA	NA	NA	NA	NA	NA	NA	NA	NA	NA	NA	NA
8116	apex	HOL	9	35	70	10	6080	2164.06	NA	73.7886	2237.85	468.949	9.87979e+06	0.465184	NA	NA	NA	NA	NA	NA	NA	NA	83.1	1.16667	NA	NA	NA	NA	NA	NA	37.7	0	0	0	0	0	0	NA	NA	NA	NA	NA	NA	NA	NA	NA	NA	NA	NA
8116	apex	HOL	9	35	71	10	5340	456.239	NA	100.086	556.324	165.052	2.4528e+06	0.465184	NA	NA	NA	NA	NA	NA	NA	NA	NA	NA	NA	NA	NA	NA	NA	NA	38.2	0	0	0	0	0	0	NA	NA	NA	NA	NA	NA	NA	NA	NA	NA	NA	NA
8116	apex	HOL	9	35	72	10	4940	2004.43	NA	254.728	2259.16	580.293	9.96657e+06	0.465184	NA	NA	NA	NA	NA	NA	NA	NA	NA	NA	NA	NA	NA	NA	NA	NA	38.5	0	1	0	0	0	0	NA	NA	NA	NA	NA	NA	NA	NA	NA	NA	NA	NA
8116	apex	HOL	9	35	73	10	6080	2136.67	NA	311.639	2448.31	649.981	1.07996e+07	0.465184	NA	NA	NA	NA	NA	NA	NA	NA	NA	NA	NA	NA	NA	NA	NA	NA	38.6	0	1	0	0	0	0	NA	NA	NA	NA	NA	NA	NA	NA	NA	NA	NA	NA
8116	apex	HOL	9	35	74	11	5940	2010.09	NA	268.465	2278.56	592.126	1.00517e+07	0.465184	0.341938	25.4	NA	NA	83	88	24	102	86.5	0.85	6.01	49.285	38.771	3.031	1.27118	9.1	37.9	0	0	0	0	0	0	NA	NA	NA	NA	NA	NA	NA	NA	NA	NA	NA	NA
8116	apex	HOL	9	35	75	11	6480	2365.26	NA	231.178	2596.44	630.412	1.1457e+07	0.465184	NA	NA	NA	NA	NA	NA	NA	NA	NA	NA	NA	NA	NA	NA	NA	NA	38.2	0	0	0	0	0	0	NA	NA	NA	NA	NA	NA	NA	NA	NA	NA	NA	NA
8116	apex	HOL	9	35	76	11	7020	2250.97	NA	213.767	2464.73	586.726	1.08873e+07	0.465184	NA	NA	NA	NA	NA	NA	NA	NA	NA	NA	NA	NA	NA	NA	NA	NA	38.2	0	0	0	0	0	0	NA	NA	NA	NA	NA	NA	NA	NA	NA	NA	NA	NA
8116	apex	HOL	9	35	77	11	7820	2210.35	NA	136.485	2346.83	521.511	1.03657e+07	0.465184	NA	NA	NA	NA	NA	NA	NA	NA	90.3	1.26667	NA	NA	NA	NA	NA	NA	37.9	0	0	0	0	0	0	NA	NA	NA	NA	NA	NA	NA	NA	NA	NA	NA	NA
8116	apex	HOL	9	35	78	11	8000	2307.64	NA	400.592	2708.23	736.492	1.19649e+07	0.465184	NA	NA	NA	NA	NA	NA	NA	NA	NA	NA	NA	NA	NA	NA	NA	NA	38.3	0	0	0	0	0	0	NA	NA	NA	NA	NA	NA	NA	NA	NA	NA	NA	NA
8116	apex	HOL	9	35	79	11	8000	2565.52	NA	75.8643	2641.38	543.891	1.16657e+07	0.465184	NA	NA	NA	NA	NA	NA	NA	NA	NA	NA	NA	NA	NA	NA	NA	NA	38.3	0	0	0	0	0	0	NA	NA	NA	NA	NA	NA	NA	NA	NA	NA	NA	NA
8116	apex	HOL	9	35	80	11	7400	2499.39	NA	293.531	2792.93	693.272	1.23376e+07	0.465184	NA	NA	NA	NA	NA	NA	NA	NA	NA	NA	NA	NA	NA	NA	NA	NA	38.6	0	1	0	0	0	0	NA	NA	NA	NA	NA	NA	NA	NA	NA	NA	NA	NA
8116	apex	HOL	9	35	81	12	7120	2447.44	NA	376.84	2824.28	745.383	1.24771e+07	0.465184	0.588876	24.28	91.9355	NA	83.5	87.5	24	101	94.2	0.975	NA	NA	NA	NA	NA	NA	38.2	0	0	0	0	0	0	NA	NA	NA	NA	NA	NA	NA	NA	NA	NA	NA	NA
8116	apex	HOL	9	35	82	12	5600	2047.88	NA	177.962	2225.84	521.501	9.83188e+06	0.465184	NA	NA	NA	NA	NA	NA	NA	NA	NA	NA	NA	NA	NA	NA	NA	NA	39.3	0	2	0	0	0	0	NA	NA	NA	NA	NA	NA	NA	NA	NA	NA	NA	NA
8116	apex	HOL	9	35	83	12	7340	1973.26	NA	299.912	2273.17	640.041	1.00436e+07	0.465184	NA	NA	NA	NA	NA	NA	NA	NA	NA	NA	NA	NA	NA	NA	NA	NA	38.5	0	1	0	0	0	0	NA	NA	NA	NA	NA	NA	NA	NA	NA	NA	NA	NA
8116	apex	HOL	9	35	84	12	3880	1415	NA	130.664	1545.67	384.357	6.82807e+06	0.465184	NA	NA	NA	NA	NA	NA	NA	NA	NA	NA	NA	NA	NA	NA	NA	NA	38.4	0	1	0	0	0	0	NA	NA	NA	NA	NA	NA	NA	NA	NA	NA	NA	NA
8116	apex	HOL	9	35	85	12	8000	2243.41	NA	211.569	2454.98	613.274	1.08451e+07	0.465184	NA	NA	NA	NA	NA	NA	NA	NA	99.6	1.35	NA	NA	NA	NA	NA	NA	38	0	0	0	0	0	0	NA	NA	NA	NA	NA	NA	NA	NA	NA	NA	NA	NA
8116	apex	HOL	9	35	86	12	6120	2465.39	NA	448.912	2914.3	865.262	1.28774e+07	0.465184	NA	NA	NA	NA	NA	NA	NA	NA	NA	NA	NA	NA	NA	NA	NA	NA	NA	NA	NA	NA	NA	NA	NA	NA	NA	NA	NA	NA	NA	NA	NA	NA	NA	NA	NA
8116	apex	HOL	9	35	87	12	6640	2417.21	NA	449.986	2867.2	857.058	1.26694e+07	0.465184	NA	NA	NA	NA	NA	NA	NA	NA	NA	NA	NA	NA	NA	NA	NA	NA	NA	NA	NA	NA	NA	NA	NA	NA	NA	NA	NA	NA	NA	NA	NA	NA	NA	NA	NA
8116	apex	HOL	9	35	88	13	7440	1487.73	NA	461.083	1948.82	690.267	8.61387e+06	0.465184	NA	NA	NA	NA	NA	NA	NA	NA	NA	NA	NA	NA	NA	NA	NA	NA	NA	NA	NA	NA	NA	NA	NA	NA	NA	NA	NA	NA	NA	NA	NA	NA	NA	NA	NA
8116	apex	HOL	9	35	89	13	10100	2729.88	NA	255.813	2985.69	744.815	1.31895e+07	0.465184	NA	NA	NA	NA	NA	NA	NA	NA	NA	NA	NA	NA	NA	NA	NA	NA	NA	NA	NA	NA	NA	NA	NA	NA	NA	NA	NA	NA	NA	NA	NA	NA	NA	NA	NA
8116	apex	HOL	9	35	90	13	8000	2641.08	NA	423.531	3064.61	876.208	1.35408e+07	0.465184	0.51678	19.53	79.7333	NA	89	95	26	106	104.2	0.92	5.92	43.473	29.418	5.817	1.47777	7.7	NA	NA	NA	NA	NA	NA	NA	NA	NA	NA	NA	NA	NA	NA	NA	NA	NA	NA	NA
8116	apex	HOL	9	35	1	1	NA	NA	NA	NA	NA	NA	NA	NA	0.06078	17.8	109.71	101	67	72	19	77	NA	NA	NA	NA	NA	NA	NA	NA	NA	NA	NA	NA	NA	NA	NA	8.6	43	12.9	50	30	10900	0	0	109	8175	2398	218
8124	controle	HOL	11.8	35.7	4	1	100	0	724.875	NA	724.875	137.654	3.26057e+06	0.454578	NA	NA	NA	NA	NA	NA	NA	NA	NA	NA	NA	NA	NA	NA	NA	NA	39	0	2	1	13	1	2	NA	NA	NA	NA	NA	NA	NA	NA	NA	NA	NA	NA
8124	controle	HOL	11.8	35.7	5	1	100	0	724.875	NA	724.875	137.654	3.26057e+06	0.454578	NA	NA	NA	NA	NA	NA	NA	NA	NA	NA	NA	NA	NA	NA	NA	NA	37.9	0	0	0	0	0	0	NA	NA	NA	NA	NA	NA	NA	NA	NA	NA	NA	NA
8124	controle	HOL	11.8	35.7	6	1	80	2.83378	724.875	NA	727.709	138.192	3.27309e+06	0.454578	NA	NA	NA	NA	NA	NA	NA	NA	NA	NA	NA	NA	NA	NA	NA	NA	37.8	0	0	0	0	0	0	NA	NA	NA	NA	NA	NA	NA	NA	NA	NA	NA	NA
8124	controle	HOL	11.8	35.7	7	2	0	4.72297	724.875	NA	729.598	138.551	3.28143e+06	0.454578	1e-05	14.84	101.833	NA	NA	NA	NA	NA	NA	NA	NA	NA	NA	NA	NA	NA	38	0	0	0	0	0	0	NA	NA	NA	NA	NA	NA	NA	NA	NA	NA	NA	NA
8124	controle	HOL	11.8	35.7	8	2	1360	18.8919	724.875	NA	743.767	141.243	3.344e+06	0.454578	NA	NA	NA	NA	NA	NA	NA	NA	NA	NA	NA	NA	NA	NA	NA	NA	37.8	1	1	0	0	0	0	NA	NA	NA	NA	NA	NA	NA	NA	NA	NA	NA	NA
8124	controle	HOL	11.8	35.7	9	2	860	14.1689	724.875	NA	739.044	140.346	3.32315e+06	0.454578	NA	NA	NA	NA	NA	NA	NA	NA	NA	NA	NA	NA	NA	NA	NA	NA	38.6	0	1	0	0	0	0	NA	NA	NA	NA	NA	NA	NA	NA	NA	NA	NA	NA
8124	controle	HOL	11.8	35.7	10	2	180	0	724.875	NA	724.875	137.654	3.26057e+06	0.454578	NA	NA	NA	NA	NA	NA	NA	NA	38.3	0.271429	NA	NA	NA	NA	NA	NA	39.5	2	5	0	0	0	0	NA	NA	NA	NA	NA	NA	NA	NA	NA	NA	NA	NA
8124	controle	HOL	11.8	35.7	11	2	1640	0	724.875	NA	724.875	137.654	3.26057e+06	0.454578	NA	NA	NA	NA	NA	NA	NA	NA	NA	NA	NA	NA	NA	NA	NA	NA	39	3	5	0	0	0	0	NA	NA	NA	NA	NA	NA	NA	NA	NA	NA	NA	NA
8124	controle	HOL	11.8	35.7	12	2	2580	0	623.392	NA	623.392	118.382	2.80409e+06	0.454578	NA	NA	NA	NA	NA	NA	NA	NA	NA	NA	NA	NA	NA	NA	NA	NA	38.9	2	4	0	0	0	0	NA	NA	NA	NA	NA	NA	NA	NA	NA	NA	NA	NA
8124	controle	HOL	11.8	35.7	13	2	1960	4.72297	724.875	NA	729.598	138.551	3.28143e+06	0.454578	NA	NA	NA	NA	NA	NA	NA	NA	NA	NA	NA	NA	NA	NA	NA	NA	39	2	4	0	0	0	0	NA	NA	NA	NA	NA	NA	NA	NA	NA	NA	NA	NA
8124	controle	HOL	11.8	35.7	14	3	3640	0	724.875	NA	724.875	137.654	3.26057e+06	0.454578	0.132975	13.73	86.0625	30.7	69	72	18.5	78	37.2	-0.275	7.26	NA	NA	NA	NA	6.3	38.5	2	3	0	0	0	0	NA	NA	NA	NA	NA	NA	NA	NA	NA	NA	NA	NA
8124	controle	HOL	11.8	35.7	15	3	2000	14.1689	724.875	NA	739.044	140.346	3.32315e+06	0.454578	NA	NA	NA	NA	NA	NA	NA	NA	NA	NA	NA	NA	NA	NA	NA	NA	39	2	4	0	0	0	0	NA	NA	NA	NA	NA	NA	NA	NA	NA	NA	NA	NA
8124	controle	HOL	11.8	35.7	16	3	2220	0	724.875	NA	724.875	137.654	3.26057e+06	0.454578	NA	NA	NA	NA	NA	NA	NA	NA	NA	NA	NA	NA	NA	NA	NA	NA	38.8	2	3	0	0	0	0	NA	NA	NA	NA	NA	NA	NA	NA	NA	NA	NA	NA
8124	controle	HOL	11.8	35.7	17	3	2020	0	724.875	NA	724.875	137.654	3.26057e+06	0.454578	NA	NA	NA	NA	NA	NA	NA	NA	36.5	-0.233333	NA	NA	NA	NA	NA	NA	38.3	1	1	0	0	0	0	NA	NA	NA	NA	NA	NA	NA	NA	NA	NA	NA	NA
8124	controle	HOL	11.8	35.7	18	3	940	8.50134	724.875	NA	733.376	139.269	3.29812e+06	0.454578	NA	NA	NA	NA	NA	NA	NA	NA	NA	NA	NA	NA	NA	NA	NA	NA	38.5	2	3	0	0	0	0	NA	NA	NA	NA	NA	NA	NA	NA	NA	NA	NA	NA
8124	controle	HOL	11.8	35.7	19	3	740	6.61215	724.875	NA	731.487	138.91	3.28978e+06	0.454578	NA	NA	NA	NA	NA	NA	NA	NA	NA	NA	NA	NA	NA	NA	NA	NA	38.2	2	2	0	0	0	0	NA	NA	NA	NA	NA	NA	NA	NA	NA	NA	NA	NA
8124	controle	HOL	11.8	35.7	20	3	860	17.0027	724.875	NA	741.878	140.884	3.33566e+06	0.454578	NA	NA	NA	NA	NA	NA	NA	NA	NA	NA	NA	NA	NA	NA	NA	NA	38.1	0	0	0	0	0	0	NA	NA	NA	NA	NA	NA	NA	NA	NA	NA	NA	NA
8124	controle	HOL	11.8	35.7	21	4	600	9.44593	275.452	NA	284.898	54.1032	1.28073e+06	0.454578	0.0228	13.945	65.1935	NA	69.5	74	19	78	38.9	0.6	NA	NA	NA	NA	NA	NA	38.1	0	0	0	0	0	0	NA	NA	NA	NA	NA	NA	NA	NA	NA	NA	NA	NA
8124	controle	HOL	11.8	35.7	22	4	460	51.9526	724.875	NA	776.828	147.525	3.49001e+06	0.454578	NA	NA	NA	NA	NA	NA	NA	NA	NA	NA	NA	NA	NA	NA	NA	NA	37.8	0	0	0	0	0	0	NA	NA	NA	NA	NA	NA	NA	NA	NA	NA	NA	NA
8124	controle	HOL	11.8	35.7	23	4	580	83.1242	724.875	NA	807.999	153.447	3.62767e+06	0.454578	NA	NA	NA	NA	NA	NA	NA	NA	NA	NA	NA	NA	NA	NA	NA	NA	37.8	1	1	0	0	0	0	NA	NA	NA	NA	NA	NA	NA	NA	NA	NA	NA	NA
8124	controle	HOL	11.8	35.7	24	4	1260	63.2878	724.875	NA	788.163	149.678	3.54006e+06	0.454578	NA	NA	NA	NA	NA	NA	NA	NA	40	0.366667	NA	NA	NA	NA	NA	NA	38.2	2	2	0	0	0	0	NA	NA	NA	NA	NA	NA	NA	NA	NA	NA	NA	NA
8124	controle	HOL	11.8	35.7	25	4	680	123.742	724.875	NA	848.617	161.165	3.80704e+06	0.454578	NA	NA	NA	NA	NA	NA	NA	NA	NA	NA	NA	NA	NA	NA	NA	NA	37.9	1	1	0	0	0	0	NA	NA	NA	NA	NA	NA	NA	NA	NA	NA	NA	NA
8124	controle	HOL	11.8	35.7	26	4	640	98.2377	724.875	NA	823.113	156.319	3.69441e+06	0.454578	NA	NA	NA	NA	NA	NA	NA	NA	NA	NA	NA	NA	NA	NA	NA	NA	37.7	0	0	0	0	0	0	NA	NA	NA	NA	NA	NA	NA	NA	NA	NA	NA	NA
8124	controle	HOL	11.8	35.7	27	4	1180	94.4593	724.875	NA	819.334	155.601	3.67772e+06	0.454578	NA	NA	NA	NA	NA	NA	NA	NA	NA	NA	NA	NA	NA	NA	NA	NA	38	1	1	0	0	0	0	NA	NA	NA	NA	NA	NA	NA	NA	NA	NA	NA	NA
8124	controle	HOL	11.8	35.7	28	5	860	101.072	724.875	NA	825.947	156.857	3.70692e+06	0.454578	NA	NA	NA	NA	72.5	74.5	19	80	41.6	0.4	6.57	27.572	15.198	1.48	1.81419	11.2	38.1	1	1	0	0	0	0	NA	NA	NA	NA	NA	NA	NA	NA	NA	NA	NA	NA
8124	controle	HOL	11.8	35.7	29	5	820	NA	724.875	NA	NA	NA	NA	0.454578	NA	NA	NA	NA	NA	NA	NA	NA	NA	NA	NA	NA	NA	NA	NA	NA	38.3	0	0	0	0	0	0	NA	NA	NA	NA	NA	NA	NA	NA	NA	NA	NA	NA
8124	controle	HOL	11.8	35.7	30	5	1520	88.7918	724.875	NA	813.667	154.524	3.6527e+06	0.454578	0.038	14.77	87.8387	49.3	NA	NA	NA	NA	NA	NA	NA	NA	NA	NA	NA	NA	38.1	0	0	0	0	0	0	9	40	12.3	44.4	30.8	8300	0	0	0	0	83	2407
8124	controle	HOL	11.8	35.7	31	5	620	153.969	724.875	NA	878.844	166.908	3.94053e+06	0.454578	NA	NA	NA	NA	NA	NA	NA	NA	NA	NA	NA	NA	NA	NA	NA	NA	38.2	0	0	0	0	0	0	NA	NA	NA	NA	NA	NA	NA	NA	NA	NA	NA	NA
8124	controle	HOL	11.8	35.7	32	5	1060	154.913	724.875	NA	879.788	167.087	3.9447e+06	0.454578	NA	NA	NA	NA	NA	NA	NA	NA	NA	NA	NA	NA	NA	NA	NA	NA	38.2	0	0	0	0	0	0	NA	NA	NA	NA	NA	NA	NA	NA	NA	NA	NA	NA
8124	controle	HOL	11.8	35.7	33	5	460	152.08	724.875	NA	876.955	166.549	3.93219e+06	0.454578	NA	NA	NA	NA	NA	NA	NA	NA	44.9	0.66	NA	NA	NA	NA	NA	NA	38.2	0	0	0	0	0	0	NA	NA	NA	NA	NA	NA	NA	NA	NA	NA	NA	NA
8124	controle	HOL	11.8	35.7	34	5	940	472.297	724.875	NA	1197.17	227.39	5.34632e+06	0.454578	NA	NA	NA	NA	NA	NA	NA	NA	NA	NA	NA	NA	NA	NA	NA	NA	38.3	2	2	0	0	0	0	NA	NA	NA	NA	NA	NA	NA	NA	NA	NA	NA	NA
8124	controle	HOL	11.8	35.7	35	6	740	167.193	724.875	NA	892.068	169.42	3.99893e+06	0.454578	0.0228	13.66	87.9355	NA	72	74	21	81	44.9	0	NA	NA	NA	NA	NA	NA	38.1	1	1	0	0	0	0	NA	NA	NA	NA	NA	NA	NA	NA	NA	NA	NA	NA
8124	controle	HOL	11.8	35.7	36	6	800	154.913	724.875	NA	879.788	167.087	3.9447e+06	0.454578	NA	NA	NA	NA	NA	NA	NA	NA	NA	NA	NA	NA	NA	NA	NA	NA	38.3	2	2	0	0	0	0	NA	NA	NA	NA	NA	NA	NA	NA	NA	NA	NA	NA
8124	controle	HOL	11.8	35.7	37	6	1120	321.162	724.875	NA	1046.04	198.675	4.67888e+06	0.454578	NA	NA	NA	NA	NA	NA	NA	NA	NA	NA	NA	NA	NA	NA	NA	NA	37.8	2	2	0	0	0	0	NA	NA	NA	NA	NA	NA	NA	NA	NA	NA	NA	NA
8124	controle	HOL	11.8	35.7	38	6	1180	433.568	724.875	NA	1158.44	220.032	5.17529e+06	0.454578	NA	NA	NA	NA	NA	NA	NA	NA	NA	NA	NA	NA	NA	NA	NA	NA	38.7	0	1	0	0	0	0	NA	NA	NA	NA	NA	NA	NA	NA	NA	NA	NA	NA
8124	controle	HOL	11.8	35.7	39	6	940	292.824	724.875	NA	1017.7	193.29	4.55374e+06	0.454578	NA	NA	NA	NA	NA	NA	NA	NA	46.7	0.45	NA	NA	NA	NA	NA	NA	38.1	0	0	0	0	0	0	NA	NA	NA	NA	NA	NA	NA	NA	NA	NA	NA	NA
8124	controle	HOL	11.8	35.7	40	6	1160	290.935	724.875	NA	1015.81	192.931	4.5454e+06	0.454578	NA	NA	NA	NA	NA	NA	NA	NA	NA	NA	NA	NA	NA	NA	NA	NA	38.1	0	0	0	0	0	0	NA	NA	NA	NA	NA	NA	NA	NA	NA	NA	NA	NA
8124	controle	HOL	11.8	35.7	41	6	1120	248.428	724.875	NA	973.303	184.855	4.35768e+06	0.454578	NA	NA	NA	NA	NA	NA	NA	NA	NA	NA	NA	NA	NA	NA	NA	NA	37.9	0	0	0	0	0	0	NA	NA	NA	NA	NA	NA	NA	NA	NA	NA	NA	NA
8124	controle	HOL	11.8	35.7	42	7	1020	232.37	724.875	NA	957.245	181.804	4.28676e+06	0.454578	0.03039	7.64	76.2333	51.9	74	77	21	82	47.3	0.2	5.97	28.844	23.601	3.192	1.22215	4.2	38	0	0	0	0	0	0	NA	NA	NA	NA	NA	NA	NA	NA	NA	NA	NA	NA
8124	controle	HOL	11.8	35.7	43	7	1280	NA	724.875	NA	NA	NA	NA	0.454578	NA	NA	NA	NA	NA	NA	NA	NA	NA	NA	NA	NA	NA	NA	NA	NA	37.9	1	1	0	0	0	0	NA	NA	NA	NA	NA	NA	NA	NA	NA	NA	NA	NA
8124	controle	HOL	11.8	35.7	44	7	1520	273.932	724.875	NA	998.807	189.701	4.47031e+06	0.454578	NA	NA	NA	NA	NA	NA	NA	NA	NA	NA	NA	NA	NA	NA	NA	NA	38.1	0	0	0	0	0	0	NA	NA	NA	NA	NA	NA	NA	NA	NA	NA	NA	NA
8124	controle	HOL	11.8	35.7	45	7	1220	271.098	724.875	NA	995.973	189.162	4.45779e+06	0.454578	NA	NA	NA	NA	NA	NA	NA	NA	49.1	0.6	NA	NA	NA	NA	NA	NA	37.9	0	0	0	0	0	0	NA	NA	NA	NA	NA	NA	NA	NA	NA	NA	NA	NA
8124	controle	HOL	11.8	35.7	46	7	1620	284.323	724.875	NA	1009.2	191.675	4.51619e+06	0.454578	NA	NA	NA	NA	NA	NA	NA	NA	NA	NA	NA	NA	NA	NA	NA	NA	38	1	1	0	0	0	0	NA	NA	NA	NA	NA	NA	NA	NA	NA	NA	NA	NA
8124	controle	HOL	11.8	35.7	47	7	1200	310.771	724.875	NA	1035.65	196.7	4.633e+06	0.454578	NA	NA	NA	NA	NA	NA	NA	NA	NA	NA	NA	NA	NA	NA	NA	NA	38.1	0	0	0	0	0	0	NA	NA	NA	NA	NA	NA	NA	NA	NA	NA	NA	NA
8124	controle	HOL	11.8	35.7	48	7	880	409.009	724.875	NA	1133.88	215.365	5.06683e+06	0.454578	NA	NA	NA	NA	NA	NA	NA	NA	NA	NA	NA	NA	NA	NA	NA	NA	38.3	0	0	0	0	0	0	NA	NA	NA	NA	NA	NA	NA	NA	NA	NA	NA	NA
8124	controle	HOL	11.8	35.7	49	8	1740	NA	724.875	NA	NA	NA	NA	0.454578	0.55467	6.52	101.645	NA	75	80	21	85	51.7	0.65	NA	NA	NA	NA	NA	NA	38	0	0	0	0	0	0	NA	NA	NA	NA	NA	NA	NA	NA	NA	NA	NA	NA
8124	controle	HOL	11.8	35.7	50	8	1120	387.283	724.875	NA	1112.16	211.238	4.97089e+06	0.454578	NA	NA	NA	NA	NA	NA	NA	NA	NA	NA	NA	NA	NA	NA	NA	NA	38.2	0	0	0	0	0	0	NA	NA	NA	NA	NA	NA	NA	NA	NA	NA	NA	NA
8124	controle	HOL	11.8	35.7	51	8	1160	200.254	724.875	NA	925.129	175.702	4.14493e+06	0.454578	NA	NA	NA	NA	NA	NA	NA	NA	NA	NA	NA	NA	NA	NA	NA	NA	38.4	0	1	0	0	0	0	NA	NA	NA	NA	NA	NA	NA	NA	NA	NA	NA	NA
8124	controle	HOL	11.8	35.7	52	8	1480	98.2377	724.875	NA	823.113	156.319	3.69441e+06	0.454578	NA	NA	NA	NA	NA	NA	NA	NA	53.5	0.6	NA	NA	NA	NA	NA	NA	38.2	0	0	0	0	0	0	NA	NA	NA	NA	NA	NA	NA	NA	NA	NA	NA	NA
8124	controle	HOL	11.8	35.7	53	8	1440	66.1215	724.875	NA	790.997	150.217	3.55258e+06	0.454578	NA	NA	NA	NA	NA	NA	NA	NA	NA	NA	NA	NA	NA	NA	NA	NA	38.3	0	0	0	0	0	0	NA	NA	NA	NA	NA	NA	NA	NA	NA	NA	NA	NA
8124	controle	HOL	11.8	35.7	54	8	1260	81.235	724.875	NA	806.11	153.088	3.61932e+06	0.454578	NA	NA	NA	NA	NA	NA	NA	NA	NA	NA	NA	NA	NA	NA	NA	NA	38.2	0	0	0	0	0	0	NA	NA	NA	NA	NA	NA	NA	NA	NA	NA	NA	NA
8124	controle	HOL	11.8	35.7	55	8	920	86.9026	724.875	NA	811.778	154.165	3.64435e+06	0.454578	NA	NA	NA	NA	NA	NA	NA	NA	NA	NA	NA	NA	NA	NA	NA	NA	38	0	0	0	0	0	0	NA	NA	NA	NA	NA	NA	NA	NA	NA	NA	NA	NA
8124	controle	HOL	11.8	35.7	56	9	2860	104.85	724.875	NA	829.725	157.575	3.72361e+06	0.454578	NA	NA	NA	NA	NA	NA	NA	NA	54.4	0.225	NA	NA	NA	NA	NA	NA	37.8	0	0	0	0	0	0	NA	NA	NA	NA	NA	NA	NA	NA	NA	NA	NA	NA
8124	controle	HOL	11.8	35.7	57	9	1500	547.864	724.875	NA	1272.74	241.748	5.68004e+06	0.454578	NA	NA	NA	NA	NA	NA	NA	NA	NA	NA	NA	NA	NA	NA	NA	NA	37.9	1	1	0	0	0	0	NA	NA	NA	NA	NA	NA	NA	NA	NA	NA	NA	NA
8124	controle	HOL	11.8	35.7	58	9	900	242.761	724.875	NA	967.636	183.778	4.33265e+06	0.454578	NA	NA	NA	NA	NA	NA	NA	NA	NA	NA	NA	NA	NA	NA	NA	NA	38	0	0	0	0	0	0	NA	NA	NA	NA	NA	NA	NA	NA	NA	NA	NA	NA
8124	controle	HOL	11.8	35.7	59	9	1780	282.433	724.875	NA	1007.31	191.316	4.50785e+06	0.454578	NA	NA	NA	NA	NA	NA	NA	NA	NA	NA	NA	NA	NA	NA	NA	NA	37.8	0	0	0	0	0	0	NA	NA	NA	NA	NA	NA	NA	NA	NA	NA	NA	NA
8124	controle	HOL	11.8	35.7	60	9	1540	322.106	724.875	NA	1046.98	198.854	4.68305e+06	0.454578	0.09117	8.79	66.5667	NA	80	83	20.5	86	57.8	0.85	6.96	19.365	15.32	3.077	1.26403	13.3	38	0	0	0	0	0	0	8	33	10.4	41.2	31.5	10800	0	324	0	0	0	5184
8124	controle	HOL	11.8	35.7	61	9	1520	503.468	NA	60.8573	564.326	149.457	2.49316e+06	0.489879	NA	NA	NA	NA	NA	NA	NA	NA	NA	NA	NA	NA	NA	NA	NA	NA	38	1	0	0	0	0	0	NA	NA	NA	NA	NA	NA	NA	NA	NA	NA	NA	NA
8124	controle	HOL	11.8	35.7	62	9	2420	1095.73	NA	118.493	1214.22	312.936	5.36416e+06	0.489879	NA	NA	NA	NA	NA	NA	NA	NA	NA	NA	NA	NA	NA	NA	NA	NA	38.5	0	1	0	0	0	0	NA	NA	NA	NA	NA	NA	NA	NA	NA	NA	NA	NA
8124	controle	HOL	11.8	35.7	63	9	3200	944.593	NA	25.6942	970.288	202.186	4.28539e+06	0.489879	NA	NA	NA	NA	NA	NA	NA	NA	56	-0.6	NA	NA	NA	NA	NA	NA	38.3	0	0	0	0	0	0	NA	NA	NA	NA	NA	NA	NA	NA	NA	NA	NA	NA
8124	controle	HOL	11.8	35.7	64	9	3240	983.322	NA	33.8825	1017.2	216.783	4.49271e+06	0.489879	NA	NA	NA	NA	NA	NA	NA	NA	NA	NA	NA	NA	NA	NA	NA	NA	38.7	0	1	0	0	0	0	NA	NA	NA	NA	NA	NA	NA	NA	NA	NA	NA	NA
8124	controle	HOL	11.8	35.7	65	9	2900	867.137	NA	34.7296	901.866	189.449	3.98217e+06	0.489879	NA	NA	NA	NA	NA	NA	NA	NA	NA	NA	NA	NA	NA	NA	NA	NA	38.3	0	1	0	0	0	0	NA	NA	NA	NA	NA	NA	NA	NA	NA	NA	NA	NA
8124	controle	HOL	11.8	35.7	66	9	3020	0	NA	18.353	18.353	13.049	80714.6	0.489879	NA	NA	NA	NA	NA	NA	NA	NA	NA	NA	NA	NA	NA	NA	NA	NA	38	0	1	0	0	0	0	NA	NA	NA	NA	NA	NA	NA	NA	NA	NA	NA	NA
8124	controle	HOL	11.8	35.7	67	10	2600	0	NA	29.9296	29.9296	21.2799	131627	0.489879	0.222794	24.93	108.548	NA	79.5	82.5	22	90	58.6	0.65	NA	NA	NA	NA	NA	NA	38.3	0	1	0	0	0	0	NA	NA	NA	NA	NA	NA	NA	NA	NA	NA	NA	NA
8124	controle	HOL	11.8	35.7	68	10	4220	1283.7	NA	8.47063	1292.17	249.926	5.70631e+06	0.489879	NA	NA	NA	NA	NA	NA	NA	NA	NA	NA	NA	NA	NA	NA	NA	NA	38.6	0	1	0	0	0	0	NA	NA	NA	NA	NA	NA	NA	NA	NA	NA	NA	NA
8124	controle	HOL	11.8	35.7	69	10	2780	956.873	NA	14.6824	971.556	192.245	4.2903e+06	0.489879	NA	NA	NA	NA	NA	NA	NA	NA	NA	NA	NA	NA	NA	NA	NA	NA	39.1	0	2	0	0	0	0	NA	NA	NA	NA	NA	NA	NA	NA	NA	NA	NA	NA
8124	controle	HOL	11.8	35.7	70	10	2340	595.094	NA	20.3295	615.423	127.522	2.71745e+06	0.489879	NA	NA	NA	NA	NA	NA	NA	NA	59.6	0.333333	NA	NA	NA	NA	NA	NA	39.2	0	2	0	0	0	0	NA	NA	NA	NA	NA	NA	NA	NA	NA	NA	NA	NA
8124	controle	HOL	11.8	35.7	71	10	3260	661.215	NA	46.3961	707.612	159.593	3.12276e+06	0.489879	NA	NA	NA	NA	NA	NA	NA	NA	NA	NA	NA	NA	NA	NA	NA	NA	39.2	1	2	0	0	0	0	NA	NA	NA	NA	NA	NA	NA	NA	NA	NA	NA	NA
8124	controle	HOL	11.8	35.7	72	10	3280	802.904	NA	25.5359	828.44	171.244	3.65734e+06	0.489879	NA	NA	NA	NA	NA	NA	NA	NA	NA	NA	NA	NA	NA	NA	NA	NA	38.8	1	1	0	0	0	0	NA	NA	NA	NA	NA	NA	NA	NA	NA	NA	NA	NA
8124	controle	HOL	11.8	35.7	73	10	4000	1196.8	NA	25.5359	1222.34	246.084	5.39685e+06	0.489879	NA	NA	NA	NA	NA	NA	NA	NA	NA	NA	NA	NA	NA	NA	NA	NA	38.6	0	1	0	0	0	0	NA	NA	NA	NA	NA	NA	NA	NA	NA	NA	NA	NA
8124	controle	HOL	11.8	35.7	74	11	2680	1266.7	NA	8.63184	1275.33	246.991	5.63169e+06	0.489879	0.20516	18.05	77.5667	NA	79	82	21	91	61.2	0.4	5.53	32.102	19.848	2.861	1.61739	4.9	38.5	0	1	0	0	0	0	NA	NA	NA	NA	NA	NA	NA	NA	NA	NA	NA	NA
8124	controle	HOL	11.8	35.7	75	11	440	1416.89	NA	29.1325	1446.02	290.534	6.38453e+06	0.489879	NA	NA	NA	NA	NA	NA	NA	NA	NA	NA	NA	NA	NA	NA	NA	NA	38.9	0	2	0	0	0	0	NA	NA	NA	NA	NA	NA	NA	NA	NA	NA	NA	NA
8124	controle	HOL	11.8	35.7	76	11	4700	0	NA	46.0365	46.0365	33.6987	201139	0.489879	NA	NA	NA	NA	NA	NA	NA	NA	NA	NA	NA	NA	NA	NA	NA	NA	39.3	0	2	0	0	0	0	NA	NA	NA	NA	NA	NA	NA	NA	NA	NA	NA	NA
8124	controle	HOL	11.8	35.7	77	11	5180	1239.31	NA	65.8178	1305.12	284.437	5.76447e+06	0.489879	NA	NA	NA	NA	NA	NA	NA	NA	64	0.933333	NA	NA	NA	NA	NA	NA	39.1	0	2	0	0	0	0	NA	NA	NA	NA	NA	NA	NA	NA	NA	NA	NA	NA
8124	controle	HOL	11.8	35.7	78	11	4460	0	NA	57.8941	57.8941	47.5311	255025	0.489879	NA	NA	NA	NA	NA	NA	NA	NA	NA	NA	NA	NA	NA	NA	NA	NA	39.2	0	2	0	0	0	0	NA	NA	NA	NA	NA	NA	NA	NA	NA	NA	NA	NA
8124	controle	HOL	11.8	35.7	79	11	4440	1124.07	NA	77.5781	1201.64	277.264	5.30581e+06	0.489879	NA	NA	NA	NA	NA	NA	NA	NA	NA	NA	NA	NA	NA	NA	NA	NA	39	0	2	0	0	0	0	NA	NA	NA	NA	NA	NA	NA	NA	NA	NA	NA	NA
8124	controle	HOL	11.8	35.7	80	11	4860	0	NA	90.7008	90.7008	74.4653	399540	0.489879	NA	NA	NA	NA	NA	NA	NA	NA	NA	NA	NA	NA	NA	NA	NA	NA	38.8	0	1	0	0	0	0	NA	NA	NA	NA	NA	NA	NA	NA	NA	NA	NA	NA
8124	controle	HOL	11.8	35.7	81	12	5200	1353.6	NA	45.9293	1399.53	294.892	6.18007e+06	0.489879	0.346969	20.39	68.9667	NA	80	84	21	93	66.5	0.625	NA	NA	NA	NA	NA	NA	38.7	0	1	0	0	0	0	NA	NA	NA	NA	NA	NA	NA	NA	NA	NA	NA	NA
8124	controle	HOL	11.8	35.7	82	12	5280	1491.51	NA	57.1222	1548.64	330.285	6.83842e+06	0.489879	NA	NA	NA	NA	NA	NA	NA	NA	NA	NA	NA	NA	NA	NA	NA	NA	38.4	0	1	0	0	0	0	NA	NA	NA	NA	NA	NA	NA	NA	NA	NA	NA	NA
8124	controle	HOL	11.8	35.7	83	12	5260	1074	NA	122.176	1196.18	304.367	5.28118e+06	0.489879	NA	NA	NA	NA	NA	NA	NA	NA	NA	NA	NA	NA	NA	NA	NA	NA	38.8	0	1	0	0	0	0	NA	NA	NA	NA	NA	NA	NA	NA	NA	NA	NA	NA
8124	controle	HOL	11.8	35.7	84	12	4360	1250.64	NA	28.8731	1279.51	261.327	5.65025e+06	0.489879	NA	NA	NA	NA	NA	NA	NA	NA	NA	NA	NA	NA	NA	NA	NA	NA	38.1	0	0	0	0	0	0	NA	NA	NA	NA	NA	NA	NA	NA	NA	NA	NA	NA
8124	controle	HOL	11.8	35.7	85	12	4940	1579.36	NA	38.0446	1617.4	331.313	7.14233e+06	0.489879	NA	NA	NA	NA	NA	NA	NA	NA	69.3	0.7	NA	NA	NA	NA	NA	NA	38.5	0	2	0	0	0	0	NA	NA	NA	NA	NA	NA	NA	NA	NA	NA	NA	NA
8124	controle	HOL	11.8	35.7	86	12	5640	1834.4	NA	83.6144	1918.01	410.745	8.47132e+06	0.489879	NA	NA	NA	NA	NA	NA	NA	NA	NA	NA	NA	NA	NA	NA	NA	NA	NA	NA	NA	NA	NA	NA	NA	NA	NA	NA	NA	NA	NA	NA	NA	NA	NA	NA	NA
8124	controle	HOL	11.8	35.7	87	12	5500	1570.86	NA	85.6212	1656.48	362.165	7.31636e+06	0.489879	NA	NA	NA	NA	NA	NA	NA	NA	NA	NA	NA	NA	NA	NA	NA	NA	NA	NA	NA	NA	NA	NA	NA	NA	NA	NA	NA	NA	NA	NA	NA	NA	NA	NA	NA
8124	controle	HOL	11.8	35.7	88	13	5030	1487.73	NA	84.2834	1572.02	345.376	6.94334e+06	0.489879	NA	NA	NA	NA	NA	NA	NA	NA	NA	NA	NA	NA	NA	NA	NA	NA	NA	NA	NA	NA	NA	NA	NA	NA	NA	NA	NA	NA	NA	NA	NA	NA	NA	NA	NA
8124	controle	HOL	11.8	35.7	89	13	3500	1403.67	NA	115.388	1519.05	352.545	6.70982e+06	0.489879	NA	NA	NA	NA	NA	NA	NA	NA	NA	NA	NA	NA	NA	NA	NA	NA	NA	NA	NA	NA	NA	NA	NA	NA	NA	NA	NA	NA	NA	NA	NA	NA	NA	NA	NA
8124	controle	HOL	11.8	35.7	90	13	6020	1671.93	NA	76.9253	1748.86	374.899	7.7242e+06	0.489879	0.12918	19.92	96.4	NA	81	84	23	96	73.1	0.76	6.16	37.421	34.81	3.981	1.07501	NA	NA	NA	NA	NA	NA	NA	NA	NA	NA	NA	NA	NA	NA	NA	NA	NA	NA	NA	NA
8124	controle	HOL	11.8	35.7	1	1	NA	NA	NA	NA	NA	NA	NA	NA	0.060785	26.715	108.25	NA	69	72	18	76	NA	NA	NA	NA	NA	NA	NA	NA	NA	NA	NA	NA	NA	NA	NA	8.2	44	13.8	53.7	31.4	11000	0	330	0	6930	3410	330
8126	controle	HOL	9.8	30.7		1																																									2304
8128	controle	HOL	9.8	30.7	4	1	0	3.77837	724.875	NA	728.653	138.372	3.27726e+06	0.315313	NA	NA	NA	NA	NA	NA	NA	NA	NA	NA	NA	NA	NA	NA	NA	NA	38.8	0	1	2	13	4	3	NA	NA	NA	NA	NA	NA	NA	NA	NA	NA	NA	NA
8128	controle	HOL	9.8	30.7	5	1	100	0	724.875	NA	724.875	137.654	3.26057e+06	0.315313	NA	NA	NA	NA	NA	NA	NA	NA	NA	NA	NA	NA	NA	NA	NA	NA	38.9	0	2	0	0	0	0	NA	NA	NA	NA	NA	NA	NA	NA	NA	NA	NA	NA
8128	controle	HOL	9.8	30.7	6	1	20	0	724.875	NA	724.875	137.654	3.26057e+06	0.315313	NA	NA	NA	NA	NA	NA	NA	NA	NA	NA	NA	NA	NA	NA	NA	NA	38.1	0	0	0	0	0	0	NA	NA	NA	NA	NA	NA	NA	NA	NA	NA	NA	NA
8128	controle	HOL	9.8	30.7	7	2	20	0	521.91	NA	521.91	99.1107	2.34761e+06	0.315313	0	7.85	96.5312	NA	67	70	17.5	73	32.7	0.3	NA	NA	NA	NA	NA	NA	38.2	0	0	0	0	0	0	NA	NA	NA	NA	NA	NA	NA	NA	NA	NA	NA	NA
8128	controle	HOL	9.8	30.7	8	2	20	0	536.408	NA	536.408	101.864	2.41283e+06	0.315313	NA	NA	NA	NA	NA	NA	NA	NA	NA	NA	NA	NA	NA	NA	NA	NA	39.4	2	5	0	0	0	0	NA	NA	NA	NA	NA	NA	NA	NA	NA	NA	NA	NA
8128	controle	HOL	9.8	30.7	9	2	200	0	384.184	NA	384.184	72.9565	1.7281e+06	0.315313	NA	NA	NA	NA	NA	NA	NA	NA	NA	NA	NA	NA	NA	NA	NA	NA	39.5	2	2	0	0	0	0	NA	NA	NA	NA	NA	NA	NA	NA	NA	NA	NA	NA
8128	controle	HOL	9.8	30.7	10	2	2320	0	362.438	NA	362.438	68.8269	1.63029e+06	0.315313	NA	NA	NA	NA	NA	NA	NA	NA	NA	NA	NA	NA	NA	NA	NA	NA	38.4	3	6	0	0	0	0	NA	NA	NA	NA	NA	NA	NA	NA	NA	NA	NA	NA
8128	controle	HOL	9.8	30.7	11	2	1880	0	405.93	NA	405.93	77.0861	1.82592e+06	0.315313	NA	NA	NA	NA	NA	NA	NA	NA	NA	NA	NA	NA	NA	NA	NA	NA	38.1	2	3	0	0	0	0	NA	NA	NA	NA	NA	NA	NA	NA	NA	NA	NA	NA
8128	controle	HOL	9.8	30.7	12	2	2760	6.61215	297.199	NA	303.811	57.6944	1.36604e+06	0.315313	NA	NA	NA	NA	NA	NA	NA	NA	NA	NA	NA	NA	NA	NA	NA	NA	39.1	3	5	0	0	0	0	NA	NA	NA	NA	NA	NA	NA	NA	NA	NA	NA	NA
8128	controle	HOL	9.8	30.7	13	2	1980	0	420.427	NA	420.427	79.8392	1.89113e+06	0.315313	NA	NA	NA	NA	NA	NA	NA	NA	NA	NA	NA	NA	NA	NA	NA	NA	38.7	3	4	0	0	0	0	NA	NA	NA	NA	NA	NA	NA	NA	NA	NA	NA	NA
8128	controle	HOL	9.8	30.7	14	3	840	0	217.462	NA	217.462	41.2961	978172	0.315313	0.07599	3.21	94.8125	35.9	67	70.5	17	72	30.9	-0.257143	5.85	NA	NA	NA	NA	21.7	37.8	0	1	0	0	0	0	NA	NA	NA	NA	NA	NA	NA	NA	NA	NA	NA	NA
8128	controle	HOL	9.8	30.7	15	3	80	0	347.94	NA	347.94	66.0738	1.56508e+06	0.315313	NA	NA	NA	NA	NA	NA	NA	NA	NA	NA	NA	NA	NA	NA	NA	NA	38.6	1	3	0	0	0	0	NA	NA	NA	NA	NA	NA	NA	NA	NA	NA	NA	NA
8128	controle	HOL	9.8	30.7	16	3	1200	0	724.875	NA	724.875	137.654	3.26057e+06	0.315313	NA	NA	NA	NA	NA	NA	NA	NA	NA	NA	NA	NA	NA	NA	NA	NA	39	2	4	0	0	0	0	NA	NA	NA	NA	NA	NA	NA	NA	NA	NA	NA	NA
8128	controle	HOL	9.8	30.7	17	3	900	30.227	318.945	NA	349.172	66.3108	1.56814e+06	0.315313	NA	NA	NA	NA	NA	NA	NA	NA	29.2	-0.566667	NA	NA	NA	NA	NA	NA	38.9	2	3	0	0	0	0	NA	NA	NA	NA	NA	NA	NA	NA	NA	NA	NA	NA
8128	controle	HOL	9.8	30.7	18	3	1240	6.61215	427.676	NA	434.288	82.472	1.95294e+06	0.315313	NA	NA	NA	NA	NA	NA	NA	NA	NA	NA	NA	NA	NA	NA	NA	NA	38.7	2	2	0	0	0	0	NA	NA	NA	NA	NA	NA	NA	NA	NA	NA	NA	NA
8128	controle	HOL	9.8	30.7	19	3	1280	4.72297	565.402	NA	570.125	108.267	2.56411e+06	0.315313	NA	NA	NA	NA	NA	NA	NA	NA	NA	NA	NA	NA	NA	NA	NA	NA	38.2	3	6	0	0	0	0	NA	NA	NA	NA	NA	NA	NA	NA	NA	NA	NA	NA
8128	controle	HOL	9.8	30.7	20	3	620	3.77837	637.89	NA	641.668	121.853	2.88599e+06	0.315313	NA	NA	NA	NA	NA	NA	NA	NA	NA	NA	NA	NA	NA	NA	NA	NA	39.5	0	0	0	0	0	0	NA	NA	NA	NA	NA	NA	NA	NA	NA	NA	NA	NA
8128	controle	HOL	9.8	30.7	21	4	1380	22.6702	724.875	NA	747.545	141.961	3.36069e+06	0.315313	0.03039	8.25	151.387	NA	68	72	17	71	29.6	0.1	NA	NA	NA	NA	NA	NA	39.4	2	5	0	0	0	0	NA	NA	NA	NA	NA	NA	NA	NA	NA	NA	NA	NA
8128	controle	HOL	9.8	30.7	22	4	940	41.5621	724.875	NA	766.437	145.551	3.44412e+06	0.315313	NA	NA	NA	NA	NA	NA	NA	NA	NA	NA	NA	NA	NA	NA	NA	NA	39	1	3	0	0	0	0	NA	NA	NA	NA	NA	NA	NA	NA	NA	NA	NA	NA
8128	controle	HOL	9.8	30.7	23	4	860	39.6729	724.875	NA	764.548	145.192	3.43578e+06	0.315313	NA	NA	NA	NA	NA	NA	NA	NA	NA	NA	NA	NA	NA	NA	NA	NA	39	1	3	0	0	0	0	NA	NA	NA	NA	NA	NA	NA	NA	NA	NA	NA	NA
8128	controle	HOL	9.8	30.7	24	4	340	0	724.875	NA	724.875	137.654	3.26057e+06	0.315313	NA	NA	NA	NA	NA	NA	NA	NA	30	0.133333	NA	NA	NA	NA	NA	NA	39.3	1	3	0	0	0	0	NA	NA	NA	NA	NA	NA	NA	NA	NA	NA	NA	NA
8128	controle	HOL	9.8	30.7	25	4	680	14.1689	724.875	NA	739.044	140.346	3.32315e+06	0.315313	NA	NA	NA	NA	NA	NA	NA	NA	NA	NA	NA	NA	NA	NA	NA	NA	39.1	1	3	0	0	0	0	NA	NA	NA	NA	NA	NA	NA	NA	NA	NA	NA	NA
8128	controle	HOL	9.8	30.7	26	4	760	33.0608	724.875	NA	757.936	143.935	3.40658e+06	0.315313	NA	NA	NA	NA	NA	NA	NA	NA	NA	NA	NA	NA	NA	NA	NA	NA	38.2	1	1	0	0	0	0	NA	NA	NA	NA	NA	NA	NA	NA	NA	NA	NA	NA
8128	controle	HOL	9.8	30.7	27	4	700	0	724.875	NA	724.875	137.654	3.26057e+06	0.315313	NA	NA	NA	NA	NA	NA	NA	NA	NA	NA	NA	NA	NA	NA	NA	NA	39.3	0	3	0	0	0	0	NA	NA	NA	NA	NA	NA	NA	NA	NA	NA	NA	NA
8128	controle	HOL	9.8	30.7	28	5	840	14.1689	623.392	NA	637.561	121.074	2.86667e+06	0.315313	NA	NA	NA	NA	71	67	20	NA	NA	NA	5.6	NA	4.077	2.364	NA	14.7	39.3	1	3	0	0	0	0	NA	NA	NA	NA	NA	NA	NA	NA	NA	NA	NA	NA
8128	controle	HOL	9.8	30.7	29	5	700	19.8365	710.377	NA	730.214	138.67	3.28296e+06	0.315313	NA	NA	NA	NA	NA	NA	NA	NA	NA	NA	NA	NA	NA	NA	NA	NA	39.4	1	4	0	0	0	0	NA	NA	NA	NA	NA	NA	NA	NA	NA	NA	NA	NA
8128	controle	HOL	9.8	30.7	30	5	980	27.3932	724.875	NA	752.268	142.858	3.38155e+06	0.315313	0.0152	6.23	106.161	28.7	NA	NA	NA	NA	NA	NA	NA	NA	NA	NA	NA	NA	39	2	4	0	0	0	0	7.7	36	11.2	46.8	31.1	12700	0	0	0	0	0	6604
8128	controle	HOL	9.8	30.7	31	5	1500	39.6729	724.875	NA	764.548	145.192	3.43578e+06	0.315313	NA	NA	NA	NA	NA	NA	NA	NA	NA	NA	NA	NA	NA	NA	NA	NA	38.7	0	1	0	0	0	0	NA	NA	NA	NA	NA	NA	NA	NA	NA	NA	NA	NA
8128	controle	HOL	9.8	30.7	32	5	1340	42.5067	724.875	NA	767.382	145.73	3.44829e+06	0.315313	NA	NA	NA	NA	NA	NA	NA	NA	NA	NA	NA	NA	NA	NA	NA	NA	38.6	1	2	0	0	0	0	NA	NA	NA	NA	NA	NA	NA	NA	NA	NA	NA	NA
8128	controle	HOL	9.8	30.7	33	5	1580	42.5067	724.875	NA	767.382	145.73	3.44829e+06	0.315313	NA	NA	NA	NA	NA	NA	NA	NA	32.7	1.96364	NA	NA	NA	NA	NA	NA	39	0	2	0	0	0	0	NA	NA	NA	NA	NA	NA	NA	NA	NA	NA	NA	NA
8128	controle	HOL	9.8	30.7	34	5	2600	68.9553	724.875	NA	793.83	150.755	3.56509e+06	0.315313	NA	NA	NA	NA	NA	NA	NA	NA	NA	NA	NA	NA	NA	NA	NA	NA	38.7	0	1	0	0	0	0	NA	NA	NA	NA	NA	NA	NA	NA	NA	NA	NA	NA
8128	controle	HOL	9.8	30.7	35	6	1360	29.2824	724.875	NA	754.157	143.217	3.38989e+06	0.315313	0.03039	8.75	91.3226	NA	70	73.5	18	74	33.9	0.6	NA	NA	NA	NA	NA	NA	38.8	1	2	0	0	0	0	NA	NA	NA	NA	NA	NA	NA	NA	NA	NA	NA	NA
8128	controle	HOL	9.8	30.7	36	6	1680	51.008	724.875	NA	775.883	147.345	3.48584e+06	0.315313	NA	NA	NA	NA	NA	NA	NA	NA	NA	NA	NA	NA	NA	NA	NA	NA	38.8	1	2	0	0	0	0	NA	NA	NA	NA	NA	NA	NA	NA	NA	NA	NA	NA
8128	controle	HOL	9.8	30.7	37	6	1820	70.8445	724.875	NA	795.72	151.114	3.57344e+06	0.315313	NA	NA	NA	NA	NA	NA	NA	NA	NA	NA	NA	NA	NA	NA	NA	NA	38.1	0	0	0	0	0	0	NA	NA	NA	NA	NA	NA	NA	NA	NA	NA	NA	NA
8128	controle	HOL	9.8	30.7	38	6	1320	72.7337	724.875	NA	797.609	151.473	3.58178e+06	0.315313	NA	NA	NA	NA	NA	NA	NA	NA	NA	NA	NA	NA	NA	NA	NA	NA	39	0	2	0	0	0	0	NA	NA	NA	NA	NA	NA	NA	NA	NA	NA	NA	NA
8128	controle	HOL	9.8	30.7	39	6	1240	59.5094	724.875	NA	784.384	148.961	3.52338e+06	0.315313	NA	NA	NA	NA	NA	NA	NA	NA	34.6	0.175	NA	NA	NA	NA	NA	NA	38.5	0	1	0	0	0	0	NA	NA	NA	NA	NA	NA	NA	NA	NA	NA	NA	NA
8128	controle	HOL	9.8	30.7	40	6	1180	87.8472	724.875	NA	812.722	154.345	3.64852e+06	0.315313	NA	NA	NA	NA	NA	NA	NA	NA	NA	NA	NA	NA	NA	NA	NA	NA	39	1	3	0	0	0	0	NA	NA	NA	NA	NA	NA	NA	NA	NA	NA	NA	NA
8128	controle	HOL	9.8	30.7	41	6	1280	85.958	724.875	NA	810.833	153.986	3.64018e+06	0.315313	NA	NA	NA	NA	NA	NA	NA	NA	NA	NA	NA	NA	NA	NA	NA	NA	38.8	0	1	0	0	0	0	NA	NA	NA	NA	NA	NA	NA	NA	NA	NA	NA	NA
8128	controle	HOL	9.8	30.7	42	7	1160	85.958	724.875	NA	810.833	153.986	3.64018e+06	0.315313	0.71235	7.06	92.9032	44.5	70	73	18	75	35.6	0.333333	5.74	17.265	11.199	2.201	1.54166	9.1	39	0	2	0	0	0	0	NA	NA	NA	NA	NA	NA	NA	NA	NA	NA	NA	NA
8128	controle	HOL	9.8	30.7	43	7	1100	88.7918	724.875	NA	813.667	154.524	3.6527e+06	0.315313	NA	NA	NA	NA	NA	NA	NA	NA	NA	NA	NA	NA	NA	NA	NA	NA	39	0	2	0	0	0	0	NA	NA	NA	NA	NA	NA	NA	NA	NA	NA	NA	NA
8128	controle	HOL	9.8	30.7	44	7	1540	135.077	724.875	NA	859.952	163.318	3.8571e+06	0.315313	NA	NA	NA	NA	NA	NA	NA	NA	NA	NA	NA	NA	NA	NA	NA	NA	39.1	0	2	0	0	0	0	NA	NA	NA	NA	NA	NA	NA	NA	NA	NA	NA	NA
8128	controle	HOL	9.8	30.7	45	7	1220	113.351	724.875	NA	838.226	159.19	3.76115e+06	0.315313	NA	NA	NA	NA	NA	NA	NA	NA	37.5	0.633333	NA	NA	NA	NA	NA	NA	38.3	0	0	0	0	0	0	NA	NA	NA	NA	NA	NA	NA	NA	NA	NA	NA	NA
8128	controle	HOL	9.8	30.7	46	7	1200	NA	724.875	NA	NA	NA	NA	0.315313	NA	NA	NA	NA	NA	NA	NA	NA	NA	NA	NA	NA	NA	NA	NA	NA	38.9	2	4	0	0	0	0	NA	NA	NA	NA	NA	NA	NA	NA	NA	NA	NA	NA
8128	controle	HOL	9.8	30.7	47	7	1760	117.13	724.875	NA	842.005	159.908	3.77784e+06	0.315313	NA	NA	NA	NA	NA	NA	NA	NA	NA	NA	NA	NA	NA	NA	NA	NA	39.1	0	2	0	0	0	0	NA	NA	NA	NA	NA	NA	NA	NA	NA	NA	NA	NA
8128	controle	HOL	9.8	30.7	48	7	1060	121.853	724.875	NA	846.728	160.806	3.7987e+06	0.315313	NA	NA	NA	NA	NA	NA	NA	NA	NA	NA	NA	NA	NA	NA	NA	NA	38.4	0	1	0	0	0	0	NA	NA	NA	NA	NA	NA	NA	NA	NA	NA	NA	NA
8128	controle	HOL	9.8	30.7	49	8	1320	181.362	724.875	NA	906.237	172.113	4.0615e+06	0.315313	0.71424	7.6	85.9667	NA	71	74	18	77	39.3	0.45	NA	NA	NA	NA	NA	NA	39.1	0	2	0	0	0	0	NA	NA	NA	NA	NA	NA	NA	NA	NA	NA	NA	NA
8128	controle	HOL	9.8	30.7	50	8	1740	198.365	724.875	NA	923.24	175.343	4.13659e+06	0.315313	NA	NA	NA	NA	NA	NA	NA	NA	NA	NA	NA	NA	NA	NA	NA	NA	39.3	0	2	0	0	0	0	NA	NA	NA	NA	NA	NA	NA	NA	NA	NA	NA	NA
8128	controle	HOL	9.8	30.7	51	8	1660	137.911	724.875	NA	862.786	163.857	3.86961e+06	0.315313	NA	NA	NA	NA	NA	NA	NA	NA	NA	NA	NA	NA	NA	NA	NA	NA	39.4	0	3	0	0	0	0	NA	NA	NA	NA	NA	NA	NA	NA	NA	NA	NA	NA
8128	controle	HOL	9.8	30.7	52	8	580	96.3485	724.875	NA	821.224	155.96	3.68607e+06	0.315313	NA	NA	NA	NA	NA	NA	NA	NA	NA	NA	NA	NA	NA	NA	NA	NA	39.2	0	2	0	0	0	0	NA	NA	NA	NA	NA	NA	NA	NA	NA	NA	NA	NA
8128	controle	HOL	9.8	30.7	53	8	860	125.631	724.875	NA	850.506	161.524	3.81538e+06	0.315313	NA	NA	NA	NA	NA	NA	NA	NA	NA	NA	NA	NA	NA	NA	NA	NA	39.3	0	2	0	0	0	0	NA	NA	NA	NA	NA	NA	NA	NA	NA	NA	NA	NA
8128	controle	HOL	9.8	30.7	54	8	140	123.742	724.875	NA	848.617	161.165	3.80704e+06	0.315313	NA	NA	NA	NA	NA	NA	NA	NA	40.8	0.3	NA	NA	NA	NA	NA	NA	38.8	0	1	0	0	0	0	NA	NA	NA	NA	NA	NA	NA	NA	NA	NA	NA	NA
8128	controle	HOL	9.8	30.7	55	8	740	116.185	724.875	NA	841.06	159.729	3.77367e+06	0.315313	NA	NA	NA	NA	NA	NA	NA	NA	NA	NA	NA	NA	NA	NA	NA	NA	38.7	0	1	0	0	0	0	NA	NA	NA	NA	NA	NA	NA	NA	NA	NA	NA	NA
8128	controle	HOL	9.8	30.7	56	9	760	128.465	724.875	NA	853.34	162.062	3.8279e+06	0.315313	NA	NA	NA	NA	NA	NA	NA	NA	41.3	0.285714	NA	NA	NA	NA	NA	NA	38.6	0	1	0	0	0	0	NA	NA	NA	NA	NA	NA	NA	NA	NA	NA	NA	NA
8128	controle	HOL	9.8	30.7	57	9	600	176.639	724.875	NA	901.514	171.215	4.04064e+06	0.315313	NA	NA	NA	NA	NA	NA	NA	NA	NA	NA	NA	NA	NA	NA	NA	NA	38.7	0	1	0	0	0	0	NA	NA	NA	NA	NA	NA	NA	NA	NA	NA	NA	NA
8128	controle	HOL	9.8	30.7	58	9	2180	99.1823	724.875	NA	824.057	156.498	3.69858e+06	0.315313	NA	NA	NA	NA	NA	NA	NA	NA	NA	NA	NA	NA	NA	NA	NA	NA	38.3	0	0	0	0	0	0	NA	NA	NA	NA	NA	NA	NA	NA	NA	NA	NA	NA
8128	controle	HOL	9.8	30.7	59	9	2040	242.761	724.875	NA	967.636	183.778	4.33265e+06	0.315313	NA	NA	NA	NA	NA	NA	NA	NA	NA	NA	NA	NA	NA	NA	NA	NA	38.6	0	1	0	0	0	0	NA	NA	NA	NA	NA	NA	NA	NA	NA	NA	NA	NA
8128	controle	HOL	9.8	30.7	60	9	1440	164.359	724.875	NA	889.234	168.882	3.98641e+06	0.315313	0.06079	5.8	84.4	NA	73.5	77.5	19	80	43.5	0.55	5.3	26.671	18.651	3.721	1.43	7	38.9	0	2	0	0	0	0	8.4	34	10.5	40.5	30.9	12900	0	387	0	0	0	5031
8128	controle	HOL	9.8	30.7	61	9	900	408.064	NA	13.2707	421.335	86.9677	1.86045e+06	0.461968	NA	NA	NA	NA	NA	NA	NA	NA	NA	NA	NA	NA	NA	NA	NA	NA	38.7	0	1	1	0	0	0	NA	NA	NA	NA	NA	NA	NA	NA	NA	NA	NA	NA
8128	controle	HOL	9.8	30.7	62	9	1680	532.751	NA	41.5061	574.257	130.733	2.53526e+06	0.461968	NA	NA	NA	NA	NA	NA	NA	NA	NA	NA	NA	NA	NA	NA	NA	NA	38.9	0	2	0	0	0	0	NA	NA	NA	NA	NA	NA	NA	NA	NA	NA	NA	NA
8128	controle	HOL	9.8	30.7	63	9	2660	918.145	NA	8.75298	926.898	180.671	4.09319e+06	0.461968	NA	NA	NA	NA	NA	NA	NA	NA	44.8	0.433333	NA	NA	NA	NA	NA	NA	38.9	0	3	0	0	0	0	NA	NA	NA	NA	NA	NA	NA	NA	NA	NA	NA	NA
8128	controle	HOL	9.8	30.7	64	9	3220	1037.16	NA	24.5648	1061.73	214.527	4.68833e+06	0.461968	NA	NA	NA	NA	NA	NA	NA	NA	NA	NA	NA	NA	NA	NA	NA	NA	38.9	0	2	0	0	0	0	NA	NA	NA	NA	NA	NA	NA	NA	NA	NA	NA	NA
8128	controle	HOL	9.8	30.7	65	9	3280	1203.41	NA	27.6707	1231.08	248.322	5.43618e+06	0.461968	NA	NA	NA	NA	NA	NA	NA	NA	NA	NA	NA	NA	NA	NA	NA	NA	38.8	0	1	0	0	0	0	NA	NA	NA	NA	NA	NA	NA	NA	NA	NA	NA	NA
8128	controle	HOL	9.8	30.7	66	9	3260	1175.07	NA	23.7376	1198.81	240.64	5.29305e+06	0.461968	NA	NA	NA	NA	NA	NA	NA	NA	NA	NA	NA	NA	NA	NA	NA	NA	38.9	0	2	0	0	0	0	NA	NA	NA	NA	NA	NA	NA	NA	NA	NA	NA	NA
8128	controle	HOL	9.8	30.7	67	10	3000	1194.91	NA	47.1155	1242.03	261.522	5.48279e+06	0.461968	0.12158	17.37	85.4	NA	75.5	78	19.5	82	47.2	0.6	NA	NA	NA	NA	NA	NA	38.6	0	1	0	0	0	0	NA	NA	NA	NA	NA	NA	NA	NA	NA	NA	NA	NA
8128	controle	HOL	9.8	30.7	68	10	4000	1555.75	NA	20.141	1575.89	310.335	6.95845e+06	0.461968	NA	NA	NA	NA	NA	NA	NA	NA	NA	NA	NA	NA	NA	NA	NA	NA	38.9	0	2	0	0	0	0	NA	NA	NA	NA	NA	NA	NA	NA	NA	NA	NA	NA
8128	controle	HOL	9.8	30.7	69	10	3620	1467.9	NA	29.8518	1497.75	300.752	6.61293e+06	0.461968	NA	NA	NA	NA	NA	NA	NA	NA	NA	NA	NA	NA	NA	NA	NA	NA	38.8	0	1	0	0	0	0	NA	NA	NA	NA	NA	NA	NA	NA	NA	NA	NA	NA
8128	controle	HOL	9.8	30.7	70	10	5460	1691.77	NA	24.4569	1716.22	339.338	7.578e+06	0.461968	NA	NA	NA	NA	NA	NA	NA	NA	50.6	1.13333	NA	NA	NA	NA	NA	NA	38.6	0	1	0	0	0	0	NA	NA	NA	NA	NA	NA	NA	NA	NA	NA	NA	NA
8128	controle	HOL	9.8	30.7	71	10	5160	1788.12	NA	48.9138	1837.03	375.547	8.11035e+06	0.461968	NA	NA	NA	NA	NA	NA	NA	NA	NA	NA	NA	NA	NA	NA	NA	NA	38.9	0	2	0	0	0	0	NA	NA	NA	NA	NA	NA	NA	NA	NA	NA	NA	NA
8128	controle	HOL	9.8	30.7	72	10	11540	1293.15	NA	58.6246	1351.77	289.315	5.97039e+06	0.461968	NA	NA	NA	NA	NA	NA	NA	NA	NA	NA	NA	NA	NA	NA	NA	NA	39.3	0	2	0	0	0	0	NA	NA	NA	NA	NA	NA	NA	NA	NA	NA	NA	NA
8128	controle	HOL	9.8	30.7	73	10	5320	1529.3	NA	48.6311	1577.93	330.492	6.96787e+06	0.461968	NA	NA	NA	NA	NA	NA	NA	NA	NA	NA	NA	NA	NA	NA	NA	NA	39.7	0	3	0	0	0	0	NA	NA	NA	NA	NA	NA	NA	NA	NA	NA	NA	NA
8128	controle	HOL	9.8	30.7	74	11	5800	1632.26	NA	34.7365	1666.99	338.648	7.36136e+06	0.461968	0.29633	24.57	87.4516	NA	75.5	76.5	20	85	52.9	0.575	5.32	53.402	37.559	9.305	1.42182	10.5	39.3	0	2	0	0	0	0	NA	NA	NA	NA	NA	NA	NA	NA	NA	NA	NA	NA
8128	controle	HOL	9.8	30.7	75	11	4780	1465.06	NA	29.719	1494.78	302.762	6.6009e+06	0.461968	NA	NA	NA	NA	NA	NA	NA	NA	NA	NA	NA	NA	NA	NA	NA	NA	39.2	0	2	0	0	0	0	NA	NA	NA	NA	NA	NA	NA	NA	NA	NA	NA	NA
8128	controle	HOL	9.8	30.7	76	11	4500	1537.8	NA	39.368	1577.17	324.503	6.96461e+06	0.461968	NA	NA	NA	NA	NA	NA	NA	NA	NA	NA	NA	NA	NA	NA	NA	NA	38.7	0	1	0	0	0	0	NA	NA	NA	NA	NA	NA	NA	NA	NA	NA	NA	NA
8128	controle	HOL	9.8	30.7	77	11	5360	1732.38	NA	108.069	1840.45	417.878	8.12657e+06	0.461968	NA	NA	NA	NA	NA	NA	NA	NA	55.1	0.733333	NA	NA	NA	NA	NA	NA	39	0	2	0	0	0	0	NA	NA	NA	NA	NA	NA	NA	NA	NA	NA	NA	NA
8128	controle	HOL	9.8	30.7	78	11	5080	1619.98	NA	107.969	1727.95	396.439	7.62972e+06	0.461968	NA	NA	NA	NA	NA	NA	NA	NA	NA	NA	NA	NA	NA	NA	NA	NA	38.9	0	2	0	0	0	0	NA	NA	NA	NA	NA	NA	NA	NA	NA	NA	NA	NA
8128	controle	HOL	9.8	30.7	79	11	5540	1828.73	NA	12.7381	1841.47	357.917	8.13213e+06	0.461968	NA	NA	NA	NA	NA	NA	NA	NA	NA	NA	NA	NA	NA	NA	NA	NA	38.9	0	2	0	0	0	0	NA	NA	NA	NA	NA	NA	NA	NA	NA	NA	NA	NA
8128	controle	HOL	9.8	30.7	80	11	6500	2042.21	NA	15.2858	2057.5	400.57	9.08611e+06	0.461968	NA	NA	NA	NA	NA	NA	NA	NA	NA	NA	NA	NA	NA	NA	NA	NA	39	0	2	0	0	0	0	NA	NA	NA	NA	NA	NA	NA	NA	NA	NA	NA	NA
8128	controle	HOL	9.8	30.7	81	12	5500	1709.71	NA	32.4424	1742.16	348.983	7.69407e+06	0.461968	0.0456	28.17	84.4194	NA	77	79	21	89	58.2	0.775	NA	NA	NA	NA	NA	NA	38.9	1	3	0	0	0	0	NA	NA	NA	NA	NA	NA	NA	NA	NA	NA	NA	NA
8128	controle	HOL	9.8	30.7	82	12	5460	1840.07	NA	54.5166	1894.58	390.173	8.36749e+06	0.461968	NA	NA	NA	NA	NA	NA	NA	NA	NA	NA	NA	NA	NA	NA	NA	NA	39.1	0	2	0	0	0	0	NA	NA	NA	NA	NA	NA	NA	NA	NA	NA	NA	NA
8128	controle	HOL	9.8	30.7	83	12	NA	2559.85	NA	38.4626	2598.31	514.987	1.14751e+07	0.461968	NA	NA	NA	NA	NA	NA	NA	NA	NA	NA	NA	NA	NA	NA	NA	NA	38.7	0	1	0	0	0	0	NA	NA	NA	NA	NA	NA	NA	NA	NA	NA	NA	NA
8128	controle	HOL	9.8	30.7	84	12	6680	2166.9	NA	36.4559	2203.35	438.834	9.73085e+06	0.461968	NA	NA	NA	NA	NA	NA	NA	NA	NA	NA	NA	NA	NA	NA	NA	NA	38.9	0	2	0	0	0	0	NA	NA	NA	NA	NA	NA	NA	NA	NA	NA	NA	NA
8128	controle	HOL	9.8	30.7	85	12	5180	1676.65	NA	56.8578	1733.51	360.866	7.65619e+06	0.461968	NA	NA	NA	NA	NA	NA	NA	NA	60.3	0.525	NA	NA	NA	NA	NA	NA	38.9	0	2	0	0	0	0	NA	NA	NA	NA	NA	NA	NA	NA	NA	NA	NA	NA
8128	controle	HOL	9.8	30.7	86	12	7340	2503.17	NA	50.1687	2553.34	512.928	1.12766e+07	0.461968	NA	NA	NA	NA	NA	NA	NA	NA	NA	NA	NA	NA	NA	NA	NA	NA	NA	NA	NA	NA	NA	NA	NA	NA	NA	NA	NA	NA	NA	NA	NA	NA	NA	NA	NA
8128	controle	HOL	9.8	30.7	87	12	7940	2493.73	NA	70.5706	2564.3	524.407	1.13171e+07	0.461968	NA	NA	NA	NA	NA	NA	NA	NA	NA	NA	NA	NA	NA	NA	NA	NA	NA	NA	NA	NA	NA	NA	NA	NA	NA	NA	NA	NA	NA	NA	NA	NA	NA	NA	NA
8128	controle	HOL	9.8	30.7	88	13	4360	1336.6	NA	40.0062	1376.61	282.638	6.07522e+06	0.461968	NA	NA	NA	NA	NA	NA	NA	NA	NA	NA	NA	NA	NA	NA	NA	NA	NA	NA	NA	NA	NA	NA	NA	NA	NA	NA	NA	NA	NA	NA	NA	NA	NA	NA	NA
8128	controle	HOL	9.8	30.7	89	13	8000	2684.53	NA	36.733	2721.27	536.399	1.20138e+07	0.461968	NA	NA	NA	NA	NA	NA	NA	NA	NA	NA	NA	NA	NA	NA	NA	NA	NA	NA	NA	NA	NA	NA	NA	NA	NA	NA	NA	NA	NA	NA	NA	NA	NA	NA	NA
8128	controle	HOL	9.8	30.7	90	13	7680	2782.77	NA	63.6463	2846.42	574.361	1.25637e+07	0.461968	0.42552	16.54	86.0667	NA	79	81	21	93	66.9	1.32	6.57	34.445	22.866	7.947	1.50639	14.7	NA	NA	NA	NA	NA	NA	NA	NA	NA	NA	NA	NA	NA	NA	NA	NA	NA	NA	NA
8128	controle	HOL	9.8	30.7	1	1	NA	NA	NA	NA	NA	NA	NA	NA	0.0608	17.91	94.5	99.5	67	65	17	70	NA	NA	NA	NA	NA	NA	NA	NA	NA	NA	NA	NA	NA	NA	NA	8	34	10.2	42.5	30	9600	0	0	0	4836	7104	192
8130	apex	HOL	10	39.3	4	1	40	0	724.875	NA	724.875	137.654	3.26057e+06	0.554992	NA	NA	NA	NA	NA	NA	NA	NA	NA	NA	NA	NA	NA	NA	NA	NA	38.6	0	1	0	13	3	2	NA	NA	NA	NA	NA	NA	NA	NA	NA	NA	NA	NA
8130	apex	HOL	10	39.3	5	1	1200	0	724.875	NA	724.875	137.654	3.26057e+06	0.554992	NA	NA	NA	NA	NA	NA	NA	NA	NA	NA	NA	NA	NA	NA	NA	NA	38.7	0	1	0	0	0	0	NA	NA	NA	NA	NA	NA	NA	NA	NA	NA	NA	NA
8130	apex	HOL	10	39.3	6	1	860	0	724.875	NA	724.875	137.654	3.26057e+06	0.554992	NA	NA	NA	NA	NA	NA	NA	NA	NA	NA	NA	NA	NA	NA	NA	NA	38.1	0	0	0	0	0	0	NA	NA	NA	NA	NA	NA	NA	NA	NA	NA	NA	NA
8130	apex	HOL	10	39.3	7	2	200	0	724.875	NA	724.875	137.654	3.26057e+06	0.554992	0.0076	12.39	108	NA	70	73	18	81	41.9	0.325	NA	NA	NA	NA	NA	NA	38.5	0	1	0	0	0	0	NA	NA	NA	NA	NA	NA	NA	NA	NA	NA	NA	NA
8130	apex	HOL	10	39.3	8	2	480	0	724.875	NA	724.875	137.654	3.26057e+06	0.554992	NA	NA	NA	NA	NA	NA	NA	NA	NA	NA	NA	NA	NA	NA	NA	NA	38.9	1	3	0	0	0	0	NA	NA	NA	NA	NA	NA	NA	NA	NA	NA	NA	NA
8130	apex	HOL	10	39.3	9	2	1000	0	463.92	NA	463.92	88.0984	2.08677e+06	0.554992	NA	NA	NA	NA	NA	NA	NA	NA	NA	NA	NA	NA	NA	NA	NA	NA	39.2	3	5	0	0	0	0	NA	NA	NA	NA	NA	NA	NA	NA	NA	NA	NA	NA
8130	apex	HOL	10	39.3	10	2	1820	0	724.875	NA	724.875	137.654	3.26057e+06	0.554992	NA	NA	NA	NA	NA	NA	NA	NA	40.4	-0.5	NA	NA	NA	NA	NA	NA	39.3	2	2	0	0	0	0	NA	NA	NA	NA	NA	NA	NA	NA	NA	NA	NA	NA
8130	apex	HOL	10	39.3	11	2	2500	55.731	724.875	NA	780.606	148.243	3.50669e+06	0.554992	NA	NA	NA	NA	NA	NA	NA	NA	NA	NA	NA	NA	NA	NA	NA	NA	38.3	3	5	0	0	0	0	NA	NA	NA	NA	NA	NA	NA	NA	NA	NA	NA	NA
8130	apex	HOL	10	39.3	12	2	2960	87.8472	724.875	NA	812.722	154.345	3.64852e+06	0.554992	NA	NA	NA	NA	NA	NA	NA	NA	NA	NA	NA	NA	NA	NA	NA	NA	37.3	3	3	0	0	0	0	NA	NA	NA	NA	NA	NA	NA	NA	NA	NA	NA	NA
8130	apex	HOL	10	39.3	13	2	3000	89.7364	724.875	NA	814.611	154.704	3.65687e+06	0.554992	NA	NA	NA	NA	NA	NA	NA	NA	NA	NA	NA	NA	NA	NA	NA	NA	38.6	2	3	0	0	0	0	NA	NA	NA	NA	NA	NA	NA	NA	NA	NA	NA	NA
8130	apex	HOL	10	39.3	14	3	2300	88.7918	724.875	NA	813.667	154.524	3.6527e+06	0.554992	0.0228	12.72	92.0323	51.2	73.5	77.5	19	81	41.3	0.225	NA	NA	NA	NA	NA	13.3	38.1	2	2	0	0	0	0	NA	NA	NA	NA	NA	NA	NA	NA	NA	NA	NA	NA
8130	apex	HOL	10	39.3	15	3	1640	136.966	724.875	NA	861.841	163.677	3.86544e+06	0.554992	NA	NA	NA	NA	NA	NA	NA	NA	NA	NA	NA	NA	NA	NA	NA	NA	38.6	2	3	0	0	0	0	NA	NA	NA	NA	NA	NA	NA	NA	NA	NA	NA	NA
8130	apex	HOL	10	39.3	16	3	980	120.908	724.875	NA	845.783	160.626	3.79453e+06	0.554992	NA	NA	NA	NA	NA	NA	NA	NA	NA	NA	NA	NA	NA	NA	NA	NA	38.4	2	3	0	0	0	0	NA	NA	NA	NA	NA	NA	NA	NA	NA	NA	NA	NA
8130	apex	HOL	10	39.3	17	3	880	158.692	724.875	NA	883.567	167.805	3.96139e+06	0.554992	NA	NA	NA	NA	NA	NA	NA	NA	41.7	0.133333	NA	NA	NA	NA	NA	NA	38.2	1	1	0	0	0	0	NA	NA	NA	NA	NA	NA	NA	NA	NA	NA	NA	NA
8130	apex	HOL	10	39.3	18	3	1040	128.465	724.875	NA	853.34	162.062	3.8279e+06	0.554992	NA	NA	NA	NA	NA	NA	NA	NA	NA	NA	NA	NA	NA	NA	NA	NA	38	1	1	0	0	0	0	NA	NA	NA	NA	NA	NA	NA	NA	NA	NA	NA	NA
8130	apex	HOL	10	39.3	19	3	1020	NA	724.875	NA	NA	NA	NA	0.554992	NA	NA	NA	NA	NA	NA	NA	NA	NA	NA	NA	NA	NA	NA	NA	NA	38.3	1	1	0	0	0	0	NA	NA	NA	NA	NA	NA	NA	NA	NA	NA	NA	NA
8130	apex	HOL	10	39.3	20	3	1180	266.375	724.875	NA	991.25	188.265	4.43694e+06	0.554992	NA	NA	NA	NA	NA	NA	NA	NA	NA	NA	NA	NA	NA	NA	NA	NA	38.4	2	3	0	0	0	0	NA	NA	NA	NA	NA	NA	NA	NA	NA	NA	NA	NA
8130	apex	HOL	10	39.3	21	4	980	284.323	724.875	NA	1009.2	191.675	4.51619e+06	0.554992	0.049395	10.485	92.4516	NA	75	79	20	82	45.3	0.9	NA	NA	NA	NA	NA	NA	38	1	1	0	0	0	0	NA	NA	NA	NA	NA	NA	NA	NA	NA	NA	NA	NA
8130	apex	HOL	10	39.3	22	4	1500	289.99	724.875	NA	1014.87	192.752	4.54122e+06	0.554992	NA	NA	NA	NA	NA	NA	NA	NA	NA	NA	NA	NA	NA	NA	NA	NA	38.3	2	2	0	0	0	0	NA	NA	NA	NA	NA	NA	NA	NA	NA	NA	NA	NA
8130	apex	HOL	10	39.3	23	4	1040	328.719	724.875	NA	1053.59	200.11	4.71225e+06	0.554992	NA	NA	NA	NA	NA	NA	NA	NA	NA	NA	NA	NA	NA	NA	NA	NA	38.5	1	2	0	0	0	0	NA	NA	NA	NA	NA	NA	NA	NA	NA	NA	NA	NA
8130	apex	HOL	10	39.3	24	4	960	310.771	724.875	NA	1035.65	196.7	4.633e+06	0.554992	NA	NA	NA	NA	NA	NA	NA	NA	47.1	0.6	NA	NA	NA	NA	NA	NA	38.1	1	1	0	0	0	0	NA	NA	NA	NA	NA	NA	NA	NA	NA	NA	NA	NA
8130	apex	HOL	10	39.3	25	4	1260	472.297	724.875	NA	1197.17	227.39	5.34632e+06	0.554992	NA	NA	NA	NA	NA	NA	NA	NA	NA	NA	NA	NA	NA	NA	NA	NA	38.4	0	1	0	0	0	0	NA	NA	NA	NA	NA	NA	NA	NA	NA	NA	NA	NA
8130	apex	HOL	10	39.3	26	4	1840	289.99	724.875	NA	1014.87	192.752	4.54122e+06	0.554992	NA	NA	NA	NA	NA	NA	NA	NA	NA	NA	NA	NA	NA	NA	NA	NA	38	2	2	0	0	0	0	NA	NA	NA	NA	NA	NA	NA	NA	NA	NA	NA	NA
8130	apex	HOL	10	39.3	27	4	720	282.433	724.875	NA	1007.31	191.316	4.50785e+06	0.554992	NA	NA	NA	NA	NA	NA	NA	NA	NA	NA	NA	NA	NA	NA	NA	NA	38.5	0	1	0	0	0	0	NA	NA	NA	NA	NA	NA	NA	NA	NA	NA	NA	NA
8130	apex	HOL	10	39.3	28	5	1860	345.721	724.875	NA	1070.6	203.341	4.78734e+06	0.554992	NA	NA	NA	NA	75	79	22	85	48.7	0.4	5.14	35.526	16.817	6.141	2.11251	8.4	38.3	1	1	0	0	0	0	NA	NA	NA	NA	NA	NA	NA	NA	NA	NA	NA	NA
8130	apex	HOL	10	39.3	29	5	1680	394.84	724.875	NA	1119.72	212.673	5.00426e+06	0.554992	NA	NA	NA	NA	NA	NA	NA	NA	NA	NA	NA	NA	NA	NA	NA	NA	38.4	1	2	0	0	0	0	NA	NA	NA	NA	NA	NA	NA	NA	NA	NA	NA	NA
8130	apex	HOL	10	39.3	30	5	1700	299.436	724.875	NA	1024.31	194.547	4.58294e+06	0.554992	0.045595	11.635	97.9355	54.1	NA	NA	NA	NA	NA	NA	NA	NA	NA	NA	NA	NA	38.5	2	3	0	0	0	0	8	37	12.1	46.2	32.7	10500	0	0	0	0	0	4095
8130	apex	HOL	10	39.3	31	5	222	512.914	724.875	NA	1237.79	235.107	5.5257e+06	0.554992	NA	NA	NA	NA	NA	NA	NA	NA	NA	NA	NA	NA	NA	NA	NA	NA	38.5	2	3	0	0	0	0	NA	NA	NA	NA	NA	NA	NA	NA	NA	NA	NA	NA
8130	apex	HOL	10	39.3	32	5	1400	417.51	724.875	NA	1142.39	216.981	5.10438e+06	0.554992	NA	NA	NA	NA	NA	NA	NA	NA	NA	NA	NA	NA	NA	NA	NA	NA	38.2	0	0	0	0	0	0	NA	NA	NA	NA	NA	NA	NA	NA	NA	NA	NA	NA
8130	apex	HOL	10	39.3	33	5	1580	507.247	724.875	NA	1232.12	234.031	5.50067e+06	0.554992	NA	NA	NA	NA	NA	NA	NA	NA	51.6	0.58	NA	NA	NA	NA	NA	NA	38.2	0	0	0	0	0	0	NA	NA	NA	NA	NA	NA	NA	NA	NA	NA	NA	NA
8130	apex	HOL	10	39.3	34	5	1080	60.454	724.875	NA	785.329	149.14	3.52755e+06	0.554992	NA	NA	NA	NA	NA	NA	NA	NA	NA	NA	NA	NA	NA	NA	NA	NA	38.6	1	2	0	0	0	0	NA	NA	NA	NA	NA	NA	NA	NA	NA	NA	NA	NA
8130	apex	HOL	10	39.3	35	6	1560	930.425	724.875	NA	1655.3	314.434	7.3695e+06	0.554992	0.09118	11.82	136.233	NA	76.5	79	21	86	53.9	1.15	NA	NA	NA	NA	NA	NA	38.5	0	1	0	0	0	0	NA	NA	NA	NA	NA	NA	NA	NA	NA	NA	NA	NA
8130	apex	HOL	10	39.3	36	6	2200	37.7837	724.875	NA	762.659	144.833	3.42743e+06	0.554992	NA	NA	NA	NA	NA	NA	NA	NA	NA	NA	NA	NA	NA	NA	NA	NA	38.1	0	0	0	0	0	0	NA	NA	NA	NA	NA	NA	NA	NA	NA	NA	NA	NA
8130	apex	HOL	10	39.3	37	6	2160	622.487	724.875	NA	1347.36	255.926	6.00959e+06	0.554992	NA	NA	NA	NA	NA	NA	NA	NA	NA	NA	NA	NA	NA	NA	NA	NA	38.4	0	1	0	0	0	0	NA	NA	NA	NA	NA	NA	NA	NA	NA	NA	NA	NA
8130	apex	HOL	10	39.3	38	6	NA	280.544	724.875	NA	1005.42	190.957	4.49951e+06	0.554992	NA	NA	NA	NA	NA	NA	NA	NA	NA	NA	NA	NA	NA	NA	NA	NA	38.3	0	0	0	0	0	0	NA	NA	NA	NA	NA	NA	NA	NA	NA	NA	NA	NA
8130	apex	HOL	10	39.3	39	6	1680	472.297	724.875	NA	1197.17	227.39	5.34632e+06	0.554992	NA	NA	NA	NA	NA	NA	NA	NA	58	1.025	NA	NA	NA	NA	NA	NA	37.9	0	0	0	0	0	0	NA	NA	NA	NA	NA	NA	NA	NA	NA	NA	NA	NA
8130	apex	HOL	10	39.3	40	6	2000	920.979	724.875	NA	1645.85	312.64	7.32778e+06	0.554992	NA	NA	NA	NA	NA	NA	NA	NA	NA	NA	NA	NA	NA	NA	NA	NA	38.2	0	0	0	0	0	0	NA	NA	NA	NA	NA	NA	NA	NA	NA	NA	NA	NA
8130	apex	HOL	10	39.3	41	6	1860	900.198	724.875	NA	1625.07	308.691	7.23601e+06	0.554992	NA	NA	NA	NA	NA	NA	NA	NA	NA	NA	NA	NA	NA	NA	NA	NA	38.4	0	1	0	0	0	0	NA	NA	NA	NA	NA	NA	NA	NA	NA	NA	NA	NA
8130	apex	HOL	10	39.3	42	7	1940	578.091	724.875	NA	1302.97	247.491	5.81353e+06	0.554992	0.4274	11.56	113.71	NA	79	84	22	89	60.9	0.966667	5.69	36.732	26.151	4.725	1.40461	9.1	38.2	0	0	0	0	0	0	NA	NA	NA	NA	NA	NA	NA	NA	NA	NA	NA	NA
8130	apex	HOL	10	39.3	43	7	1980	759.453	724.875	NA	1484.33	281.95	6.61446e+06	0.554992	NA	NA	NA	NA	NA	NA	NA	NA	NA	NA	NA	NA	NA	NA	NA	NA	38.6	0	1	0	0	0	0	NA	NA	NA	NA	NA	NA	NA	NA	NA	NA	NA	NA
8130	apex	HOL	10	39.3	44	7	1960	767.955	724.875	NA	1492.83	283.565	6.652e+06	0.554992	NA	NA	NA	NA	NA	NA	NA	NA	NA	NA	NA	NA	NA	NA	NA	NA	38.5	0	1	0	0	0	0	NA	NA	NA	NA	NA	NA	NA	NA	NA	NA	NA	NA
8130	apex	HOL	10	39.3	45	7	2880	1187.35	724.875	NA	1912.23	363.251	8.50414e+06	0.554992	NA	NA	NA	NA	NA	NA	NA	NA	64.1	1.06667	NA	NA	NA	NA	NA	NA	38.4	0	1	0	0	0	0	NA	NA	NA	NA	NA	NA	NA	NA	NA	NA	NA	NA
8130	apex	HOL	10	39.3	46	7	2160	734.894	724.875	NA	1459.77	277.284	6.506e+06	0.554992	NA	NA	NA	NA	NA	NA	NA	NA	NA	NA	NA	NA	NA	NA	NA	NA	38.6	0	1	0	0	0	0	NA	NA	NA	NA	NA	NA	NA	NA	NA	NA	NA	NA
8130	apex	HOL	10	39.3	47	7	2140	606.429	724.875	NA	1331.3	252.875	5.93867e+06	0.554992	NA	NA	NA	NA	NA	NA	NA	NA	NA	NA	NA	NA	NA	NA	NA	NA	38.4	0	1	0	0	0	0	NA	NA	NA	NA	NA	NA	NA	NA	NA	NA	NA	NA
8130	apex	HOL	10	39.3	48	7	1860	852.023	724.875	NA	1576.9	299.538	7.02326e+06	0.554992	NA	NA	NA	NA	NA	NA	NA	NA	NA	NA	NA	NA	NA	NA	NA	NA	38.2	0	0	0	0	0	0	NA	NA	NA	NA	NA	NA	NA	NA	NA	NA	NA	NA
8130	apex	HOL	10	39.3	49	8	920	886.973	724.875	NA	1611.85	306.179	7.17761e+06	0.554992	0.11397	13.01	118.9	NA	81	85	24	93	67	0.725	NA	NA	NA	NA	NA	NA	38.3	0	0	0	0	0	0	NA	NA	NA	NA	NA	NA	NA	NA	NA	NA	NA	NA
8130	apex	HOL	10	39.3	50	8	1560	736.783	724.875	NA	1461.66	277.643	6.51434e+06	0.554992	NA	NA	NA	NA	NA	NA	NA	NA	NA	NA	NA	NA	NA	NA	NA	NA	38.7	1	2	0	0	0	0	NA	NA	NA	NA	NA	NA	NA	NA	NA	NA	NA	NA
8130	apex	HOL	10	39.3	51	8	2020	747.173	724.875	NA	1472.05	279.617	6.56023e+06	0.554992	NA	NA	NA	NA	NA	NA	NA	NA	NA	NA	NA	NA	NA	NA	NA	NA	38.7	0	1	0	0	0	0	NA	NA	NA	NA	NA	NA	NA	NA	NA	NA	NA	NA
8130	apex	HOL	10	39.3	52	8	3380	1031.5	724.875	NA	1756.37	333.638	7.81585e+06	0.554992	NA	NA	NA	NA	NA	NA	NA	NA	NA	NA	NA	NA	NA	NA	NA	NA	38.5	1	2	0	0	0	0	NA	NA	NA	NA	NA	NA	NA	NA	NA	NA	NA	NA
8130	apex	HOL	10	39.3	53	8	2500	801.96	724.875	NA	1526.83	290.026	6.80217e+06	0.554992	NA	NA	NA	NA	NA	NA	NA	NA	NA	NA	NA	NA	NA	NA	NA	NA	38.4	0	1	0	0	0	0	NA	NA	NA	NA	NA	NA	NA	NA	NA	NA	NA	NA
8130	apex	HOL	10	39.3	54	8	2400	1273.31	724.875	NA	1998.19	379.583	8.88375e+06	0.554992	NA	NA	NA	NA	NA	NA	NA	NA	NA	NA	NA	NA	NA	NA	NA	NA	38.6	0	1	0	0	0	0	NA	NA	NA	NA	NA	NA	NA	NA	NA	NA	NA	NA
8130	apex	HOL	10	39.3	55	8	1700	1194.91	724.875	NA	1919.79	364.687	8.53752e+06	0.554992	NA	NA	NA	NA	NA	NA	NA	NA	NA	NA	NA	NA	NA	NA	NA	NA	38.6	0	1	0	0	0	0	NA	NA	NA	NA	NA	NA	NA	NA	NA	NA	NA	NA
8130	apex	HOL	10	39.3	56	9	2640	936.092	724.875	NA	1660.97	315.511	7.39453e+06	0.554992	NA	NA	NA	NA	NA	NA	NA	NA	71.4	0.628571	NA	NA	NA	NA	NA	NA	38.2	0	0	0	0	0	0	NA	NA	NA	NA	NA	NA	NA	NA	NA	NA	NA	NA
8130	apex	HOL	10	39.3	57	9	1860	1124.07	724.875	NA	1848.94	351.226	8.22465e+06	0.554992	NA	NA	NA	NA	NA	NA	NA	NA	NA	NA	NA	NA	NA	NA	NA	NA	38.7	0	1	0	0	0	0	NA	NA	NA	NA	NA	NA	NA	NA	NA	NA	NA	NA
8130	apex	HOL	10	39.3	58	9	3580	1170.35	724.875	NA	1895.23	360.021	8.42906e+06	0.554992	NA	NA	NA	NA	NA	NA	NA	NA	NA	NA	NA	NA	NA	NA	NA	NA	38.5	0	1	0	0	0	0	NA	NA	NA	NA	NA	NA	NA	NA	NA	NA	NA	NA
8130	apex	HOL	10	39.3	59	9	2480	1178.85	724.875	NA	1903.73	361.636	8.4666e+06	0.554992	NA	NA	NA	NA	NA	NA	NA	NA	NA	NA	NA	NA	NA	NA	NA	NA	38.6	0	1	0	0	0	0	NA	NA	NA	NA	NA	NA	NA	NA	NA	NA	NA	NA
8130	apex	HOL	10	39.3	60	9	2360	1109.9	724.875	NA	1834.77	348.534	8.16208e+06	0.554992	0.15196	13.26	97.7333	NA	84	89.5	23.5	98	77.5	1.525	5.67	39.857	26.931	6.177	1.47997	9.8	38.4	0	1	0	0	0	0	7.5	30	9.3	40	31	10900	0	109	0	0	109	2507
8130	apex	HOL	10	39.3	61	9	4760	1579.36	NA	65.0985	1644.46	347.731	7.25916e+06	0.410665	NA	NA	NA	NA	NA	NA	NA	NA	NA	NA	NA	NA	NA	NA	NA	NA	38.8	0	1	1	0	0	0	NA	NA	NA	NA	NA	NA	NA	NA	NA	NA	NA	NA
8130	apex	HOL	10	39.3	62	9	7540	2348.26	NA	108.258	2456.52	525.414	1.08433e+07	0.410665	NA	NA	NA	NA	NA	NA	NA	NA	NA	NA	NA	NA	NA	NA	NA	NA	38.5	0	1	0	0	0	0	NA	NA	NA	NA	NA	NA	NA	NA	NA	NA	NA	NA
8130	apex	HOL	10	39.3	63	9	7380	0	NA	153.575	153.575	112.417	670987	0.410665	NA	NA	NA	NA	NA	NA	NA	NA	80	0.833333	NA	NA	NA	NA	NA	NA	38.5	0	1	0	0	0	0	NA	NA	NA	NA	NA	NA	NA	NA	NA	NA	NA	NA
8130	apex	HOL	10	39.3	64	9	2220	2792.22	NA	167.602	2959.82	655.217	1.30731e+07	0.410665	NA	NA	NA	NA	NA	NA	NA	NA	NA	NA	NA	NA	NA	NA	NA	NA	38.1	0	0	0	0	0	0	NA	NA	NA	NA	NA	NA	NA	NA	NA	NA	NA	NA
8130	apex	HOL	10	39.3	65	9	7740	2568.35	NA	181.016	2749.37	636.6	1.21397e+07	0.410665	NA	NA	NA	NA	NA	NA	NA	NA	NA	NA	NA	NA	NA	NA	NA	NA	39	0	2	0	0	0	0	NA	NA	NA	NA	NA	NA	NA	NA	NA	NA	NA	NA
8130	apex	HOL	10	39.3	66	9	8870	0	NA	137.016	137.016	112.49	603560	0.410665	NA	NA	NA	NA	NA	NA	NA	NA	NA	NA	NA	NA	NA	NA	NA	NA	38.5	0	1	0	0	0	0	NA	NA	NA	NA	NA	NA	NA	NA	NA	NA	NA	NA
8130	apex	HOL	10	39.3	67	10	8080	2807.33	NA	126.209	2933.54	637.011	1.29536e+07	0.410665	0.52429	27.09	87.7333	NA	85	90	23.5	103	87.1	1.775	NA	NA	NA	NA	NA	NA	38.3	0	0	0	0	0	0	NA	NA	NA	NA	NA	NA	NA	NA	NA	NA	NA	NA
8130	apex	HOL	10	39.3	68	10	7760	2833.78	NA	94.9463	2928.73	616.369	1.29327e+07	0.410665	NA	NA	NA	NA	NA	NA	NA	NA	NA	NA	NA	NA	NA	NA	NA	NA	38.2	0	0	0	0	0	0	NA	NA	NA	NA	NA	NA	NA	NA	NA	NA	NA	NA
8130	apex	HOL	10	39.3	69	10	4260	1722.94	NA	72.5606	1795.5	386.931	7.92844e+06	0.410665	NA	NA	NA	NA	NA	NA	NA	NA	NA	NA	NA	NA	NA	NA	NA	NA	39.9	0	3	0	0	0	0	NA	NA	NA	NA	NA	NA	NA	NA	NA	NA	NA	NA
8130	apex	HOL	10	39.3	70	10	8700	2833.78	NA	409.147	3242.93	874.328	1.43168e+07	0.410665	NA	NA	NA	NA	NA	NA	NA	NA	90.9	1.26667	NA	NA	NA	NA	NA	NA	38.6	0	1	0	0	0	0	NA	NA	NA	NA	NA	NA	NA	NA	NA	NA	NA	NA
8130	apex	HOL	10	39.3	71	10	8520	2703.43	NA	66.4081	2769.83	568.172	1.22313e+07	0.410665	NA	NA	NA	NA	NA	NA	NA	NA	NA	NA	NA	NA	NA	NA	NA	NA	39.2	0	2	0	0	0	0	NA	NA	NA	NA	NA	NA	NA	NA	NA	NA	NA	NA
8130	apex	HOL	10	39.3	72	10	7500	2485.23	NA	88.8273	2574.05	545.12	1.13665e+07	0.410665	NA	NA	NA	NA	NA	NA	NA	NA	NA	NA	NA	NA	NA	NA	NA	NA	39	0	2	0	0	0	0	NA	NA	NA	NA	NA	NA	NA	NA	NA	NA	NA	NA
8130	apex	HOL	10	39.3	73	10	7700	2750.66	NA	215.725	2966.38	683.124	1.31027e+07	0.410665	NA	NA	NA	NA	NA	NA	NA	NA	NA	NA	NA	NA	NA	NA	NA	NA	39.1	0	2	0	0	0	0	NA	NA	NA	NA	NA	NA	NA	NA	NA	NA	NA	NA
8130	apex	HOL	10	39.3	74	11	6600	2379.43	NA	159.536	2538.97	570.787	1.12145e+07	0.410665	0.29633	19.82	92.4667	NA	87	90	23.5	108	94.4	0.875	5.87	49.624	33.192	9.158	1.49506	NA	39.2	0	2	0	0	0	0	NA	NA	NA	NA	NA	NA	NA	NA	NA	NA	NA	NA
8130	apex	HOL	10	39.3	75	11	6860	2704.37	NA	148.499	2852.87	624.314	1.26006e+07	0.410665	NA	NA	NA	NA	NA	NA	NA	NA	NA	NA	NA	NA	NA	NA	NA	NA	39.3	0	2	0	0	0	0	NA	NA	NA	NA	NA	NA	NA	NA	NA	NA	NA	NA
8130	apex	HOL	10	39.3	76	11	9480	2330.31	NA	225.425	2555.74	610.475	1.12893e+07	0.410665	NA	NA	NA	NA	NA	NA	NA	NA	NA	NA	NA	NA	NA	NA	NA	NA	39.1	0	2	0	0	0	0	NA	NA	NA	NA	NA	NA	NA	NA	NA	NA	NA	NA
8130	apex	HOL	10	39.3	77	11	9540	2833.78	NA	293.654	3127.43	756.897	1.38149e+07	0.410665	NA	NA	NA	NA	NA	NA	NA	NA	97	0.866667	NA	NA	NA	NA	NA	NA	38.9	1	2	0	0	0	0	NA	NA	NA	NA	NA	NA	NA	NA	NA	NA	NA	NA
8130	apex	HOL	10	39.3	78	11	8980	2833.78	NA	132.445	2966.23	636.958	1.3101e+07	0.410665	NA	NA	NA	NA	NA	NA	NA	NA	NA	NA	NA	NA	NA	NA	NA	NA	38.9	0	2	0	0	0	0	NA	NA	NA	NA	NA	NA	NA	NA	NA	NA	NA	NA
8130	apex	HOL	10	39.3	79	11	7520	2814.89	NA	230.441	3045.33	700.055	1.3425e+07	0.410665	NA	NA	NA	NA	NA	NA	NA	NA	NA	NA	NA	NA	NA	NA	NA	NA	38.7	0	1	0	0	0	0	NA	NA	NA	NA	NA	NA	NA	NA	NA	NA	NA	NA
8130	apex	HOL	10	39.3	80	11	6340	1416.89	NA	221.853	1638.74	428.278	7.21415e+06	0.410665	NA	NA	NA	NA	NA	NA	NA	NA	NA	NA	NA	NA	NA	NA	NA	NA	38.6	0	1	0	0	0	0	NA	NA	NA	NA	NA	NA	NA	NA	NA	NA	NA	NA
8130	apex	HOL	10	39.3	81	12	7620	2833.78	NA	301.501	3135.28	754.595	1.38149e+07	0.410665	0.66867	26.19	77.5667	NA	89	93	24.5	108	101.8	1.2	NA	NA	NA	NA	NA	NA	38.6	0	1	0	0	0	0	NA	NA	NA	NA	NA	NA	NA	NA	NA	NA	NA	NA
8130	apex	HOL	10	39.3	82	12	7000	2833.78	NA	316.777	3150.56	765.547	1.38808e+07	0.410665	NA	NA	NA	NA	NA	NA	NA	NA	NA	NA	NA	NA	NA	NA	NA	NA	38.7	0	1	0	0	0	0	NA	NA	NA	NA	NA	NA	NA	NA	NA	NA	NA	NA
8130	apex	HOL	10	39.3	83	12	8000	2833.78	NA	490.985	3324.77	890.455	1.46322e+07	0.410665	NA	NA	NA	NA	NA	NA	NA	NA	NA	NA	NA	NA	NA	NA	NA	NA	38.6	0	1	0	0	0	0	NA	NA	NA	NA	NA	NA	NA	NA	NA	NA	NA	NA
8130	apex	HOL	10	39.3	84	12	14580	2591.02	NA	398.971	2989.99	778.356	1.31633e+07	0.410665	NA	NA	NA	NA	NA	NA	NA	NA	NA	NA	NA	NA	NA	NA	NA	NA	38.6	0	1	0	0	0	0	NA	NA	NA	NA	NA	NA	NA	NA	NA	NA	NA	NA
8130	apex	HOL	10	39.3	85	12	12300	2833.78	NA	338.962	3172.74	781.454	1.39765e+07	0.410665	NA	NA	NA	NA	NA	NA	NA	NA	107.3	1.375	NA	NA	NA	NA	NA	NA	38.5	0	1	0	0	0	0	NA	NA	NA	NA	NA	NA	NA	NA	NA	NA	NA	NA
8130	apex	HOL	10	39.3	86	12	9220	2833.78	NA	545.539	3379.32	929.57	1.48675e+07	0.410665	NA	NA	NA	NA	NA	NA	NA	NA	NA	NA	NA	NA	NA	NA	NA	NA	NA	NA	NA	NA	NA	NA	NA	NA	NA	NA	NA	NA	NA	NA	NA	NA	NA	NA	NA
8130	apex	HOL	10	39.3	87	12	5680	2833.78	NA	545.539	3379.32	936.117	1.48955e+07	0.410665	NA	NA	NA	NA	NA	NA	NA	NA	NA	NA	NA	NA	NA	NA	NA	NA	NA	NA	NA	NA	NA	NA	NA	NA	NA	NA	NA	NA	NA	NA	NA	NA	NA	NA	NA
8130	apex	HOL	10	39.3	88	13	12220	2833.78	NA	545.539	3379.32	936.117	1.48955e+07	0.410665	NA	NA	NA	NA	NA	NA	NA	NA	NA	NA	NA	NA	NA	NA	NA	NA	NA	NA	NA	NA	NA	NA	NA	NA	NA	NA	NA	NA	NA	NA	NA	NA	NA	NA	NA
8130	apex	HOL	10	39.3	89	13	11520	2833.78	NA	545.539	3379.32	936.117	1.48955e+07	0.410665	NA	NA	NA	NA	NA	NA	NA	NA	NA	NA	NA	NA	NA	NA	NA	NA	NA	NA	NA	NA	NA	NA	NA	NA	NA	NA	NA	NA	NA	NA	NA	NA	NA	NA	NA
8130	apex	HOL	10	39.3	90	13	7800	2484.28	NA	545.539	3029.82	869.712	1.33521e+07	0.410665	0.67626	22.48	95.2258	NA	92	95	24	109	110.5	0.64	6.32	32.29	26.786	11.133	1.20548	NA	NA	NA	NA	NA	NA	NA	NA	NA	NA	NA	NA	NA	NA	NA	NA	NA	NA	NA	NA
8130	apex	HOL	10	39.3	1	1	NA	NA	NA	NA	NA	NA	NA	NA	0.03039	8.36	60.3548	52.5	70	73	18	77	NA	NA	NA	NA	NA	NA	NA	NA	NA	NA	NA	NA	NA	NA	NA	6.7	29	9.3	43.3	32.1	9100	0	0	0	4550	3913	637
8137	controle	HOL	9.4	29.3	4	1	120	0	724.875	NA	724.875	137.654	3.26057e+06	0.479725	NA	NA	NA	NA	NA	NA	NA	NA	NA	NA	NA	NA	NA	NA	NA	NA	38.5	0	1	0	16	8	3	NA	NA	NA	NA	NA	NA	NA	NA	NA	NA	NA	NA
8137	controle	HOL	9.4	29.3	5	1	700	0	724.875	NA	724.875	137.654	3.26057e+06	0.479725	NA	NA	NA	NA	NA	NA	NA	NA	NA	NA	NA	NA	NA	NA	NA	NA	38.6	0	1	0	0	0	0	NA	NA	NA	NA	NA	NA	NA	NA	NA	NA	NA	NA
8137	controle	HOL	9.4	29.3	6	1	600	17.0027	565.402	NA	582.405	110.6	2.61834e+06	0.479725	NA	NA	NA	NA	NA	NA	NA	NA	NA	NA	NA	NA	NA	NA	NA	NA	38.8	0	1	0	0	0	0	NA	NA	NA	NA	NA	NA	NA	NA	NA	NA	NA	NA
8137	controle	HOL	9.4	29.3	7	2	600	0	724.875	NA	724.875	137.654	3.26057e+06	0.479725	0.038	12.54	108.161	NA	63	65.5	17	73	32.1	0.475	NA	NA	NA	NA	NA	NA	38.7	0	1	0	0	0	0	NA	NA	NA	NA	NA	NA	NA	NA	NA	NA	NA	NA
8137	controle	HOL	9.4	29.3	8	2	900	0	695.88	NA	695.88	132.148	3.13015e+06	0.479725	NA	NA	NA	NA	NA	NA	NA	NA	NA	NA	NA	NA	NA	NA	NA	NA	39.1	1	3	0	0	0	0	NA	NA	NA	NA	NA	NA	NA	NA	NA	NA	NA	NA
8137	controle	HOL	9.4	29.3	9	2	1020	0	340.691	NA	340.691	64.6973	1.53247e+06	0.479725	NA	NA	NA	NA	NA	NA	NA	NA	NA	NA	NA	NA	NA	NA	NA	NA	38.4	2	4	0	0	0	0	NA	NA	NA	NA	NA	NA	NA	NA	NA	NA	NA	NA
8137	controle	HOL	9.4	29.3	10	2	1680	0	637.89	NA	637.89	121.135	2.86931e+06	0.479725	NA	NA	NA	NA	NA	NA	NA	NA	NA	NA	NA	NA	NA	NA	NA	NA	39.2	3	4	0	0	0	0	NA	NA	NA	NA	NA	NA	NA	NA	NA	NA	NA	NA
8137	controle	HOL	9.4	29.3	11	2	2260	0	608.895	NA	608.895	115.629	2.73888e+06	0.479725	NA	NA	NA	NA	NA	NA	NA	NA	NA	NA	NA	NA	NA	NA	NA	NA	38.8	3	4	0	0	0	0	NA	NA	NA	NA	NA	NA	NA	NA	NA	NA	NA	NA
8137	controle	HOL	9.4	29.3	12	2	2100	0	608.895	NA	608.895	115.629	2.73888e+06	0.479725	NA	NA	NA	NA	NA	NA	NA	NA	NA	NA	NA	NA	NA	NA	NA	NA	39.4	3	6	0	0	0	0	NA	NA	NA	NA	NA	NA	NA	NA	NA	NA	NA	NA
8137	controle	HOL	9.4	29.3	13	2	1280	0	608.895	NA	608.895	115.629	2.73888e+06	0.479725	NA	NA	NA	NA	NA	NA	NA	NA	NA	NA	NA	NA	NA	NA	NA	NA	39.1	3	5	0	0	0	0	NA	NA	NA	NA	NA	NA	NA	NA	NA	NA	NA	NA
8137	controle	HOL	9.4	29.3	14	3	NA	NA	724.875	NA	NA	NA	NA	0.479725	1e-05	14.3	81.1613	48.3	64.5	67	17	70	29.1	-0.428571	6.72	49.263	29.236	8.091	1.68501	16.8	38.8	3	4	0	0	0	0	NA	NA	NA	NA	NA	NA	NA	NA	NA	NA	NA	NA
8137	controle	HOL	9.4	29.3	15	3	3480	0	536.408	NA	536.408	101.864	2.41283e+06	0.479725	NA	NA	NA	NA	NA	NA	NA	NA	NA	NA	NA	NA	NA	NA	NA	NA	38.6	3	4	0	0	0	0	NA	NA	NA	NA	NA	NA	NA	NA	NA	NA	NA	NA
8137	controle	HOL	9.4	29.3	16	3	2260	0	630.641	NA	630.641	119.759	2.8367e+06	0.479725	NA	NA	NA	NA	NA	NA	NA	NA	NA	NA	NA	NA	NA	NA	NA	NA	38.6	3	4	0	0	0	0	NA	NA	NA	NA	NA	NA	NA	NA	NA	NA	NA	NA
8137	controle	HOL	9.4	29.3	17	3	1060	NA	724.875	NA	NA	NA	NA	0.479725	NA	NA	NA	NA	NA	NA	NA	NA	29.9	0.266667	NA	NA	NA	NA	NA	NA	38.8	3	4	0	0	0	0	NA	NA	NA	NA	NA	NA	NA	NA	NA	NA	NA	NA
8137	controle	HOL	9.4	29.3	18	3	1620	0	724.875	NA	724.875	137.654	3.26057e+06	0.479725	NA	NA	NA	NA	NA	NA	NA	NA	NA	NA	NA	NA	NA	NA	NA	NA	38.6	2	3	0	0	0	0	NA	NA	NA	NA	NA	NA	NA	NA	NA	NA	NA	NA
8137	controle	HOL	9.4	29.3	19	3	960	13.2243	724.875	NA	738.099	140.166	3.31898e+06	0.479725	NA	NA	NA	NA	NA	NA	NA	NA	NA	NA	NA	NA	NA	NA	NA	NA	38.6	0	1	0	0	0	0	NA	NA	NA	NA	NA	NA	NA	NA	NA	NA	NA	NA
8137	controle	HOL	9.4	29.3	20	3	880	9.44593	724.875	NA	734.321	139.448	3.30229e+06	0.479725	NA	NA	NA	NA	NA	NA	NA	NA	NA	NA	NA	NA	NA	NA	NA	NA	37.9	2	2	0	0	0	0	NA	NA	NA	NA	NA	NA	NA	NA	NA	NA	NA	NA
8137	controle	HOL	9.4	29.3	21	4	700	12.2797	724.875	NA	737.155	139.987	3.3148e+06	0.479725	0.04559	9.37	84.2258	NA	64.5	68	17	73	31.8	0.475	NA	NA	NA	NA	NA	NA	38	1	1	0	0	0	0	NA	NA	NA	NA	NA	NA	NA	NA	NA	NA	NA	NA
8137	controle	HOL	9.4	29.3	22	4	480	23.6148	724.875	NA	748.49	142.141	3.36486e+06	0.479725	NA	NA	NA	NA	NA	NA	NA	NA	NA	NA	NA	NA	NA	NA	NA	NA	38.5	1	2	0	0	0	0	NA	NA	NA	NA	NA	NA	NA	NA	NA	NA	NA	NA
8137	controle	HOL	9.4	29.3	23	4	220	62.3432	724.875	NA	787.218	149.499	3.53589e+06	0.479725	NA	NA	NA	NA	NA	NA	NA	NA	NA	NA	NA	NA	NA	NA	NA	NA	38	2	2	0	0	0	0	NA	NA	NA	NA	NA	NA	NA	NA	NA	NA	NA	NA
8137	controle	HOL	9.4	29.3	24	4	NA	NA	724.875	NA	NA	NA	NA	0.479725	NA	NA	NA	NA	NA	NA	NA	NA	32.3	0.166667	NA	NA	NA	NA	NA	NA	38.5	1	2	0	0	0	0	NA	NA	NA	NA	NA	NA	NA	NA	NA	NA	NA	NA
8137	controle	HOL	9.4	29.3	25	4	760	53.8418	724.875	NA	778.717	147.884	3.49835e+06	0.479725	NA	NA	NA	NA	NA	NA	NA	NA	NA	NA	NA	NA	NA	NA	NA	NA	38.3	2	2	0	0	0	0	NA	NA	NA	NA	NA	NA	NA	NA	NA	NA	NA	NA
8137	controle	HOL	9.4	29.3	26	4	840	75.5675	724.875	NA	800.442	152.012	3.59429e+06	0.479725	NA	NA	NA	NA	NA	NA	NA	NA	NA	NA	NA	NA	NA	NA	NA	NA	38.5	1	2	0	0	0	0	NA	NA	NA	NA	NA	NA	NA	NA	NA	NA	NA	NA
8137	controle	HOL	9.4	29.3	27	4	900	90.681	724.875	NA	815.556	154.883	3.66104e+06	0.479725	NA	NA	NA	NA	NA	NA	NA	NA	NA	NA	NA	NA	NA	NA	NA	NA	38.6	2	3	0	0	0	0	NA	NA	NA	NA	NA	NA	NA	NA	NA	NA	NA	NA
8137	controle	HOL	9.4	29.3	28	5	480	36.8391	724.875	NA	761.714	144.653	3.42326e+06	0.479725	NA	NA	NA	NA	66	68	17	75	34.3	0.5	5.3	9.424	1.557	1.275	6.05267	21.7	39	0	2	0	0	0	0	NA	NA	NA	NA	NA	NA	NA	NA	NA	NA	NA	NA
8137	controle	HOL	9.4	29.3	29	5	580	73.6783	724.875	NA	798.553	151.653	3.58595e+06	0.479725	NA	NA	NA	NA	NA	NA	NA	NA	NA	NA	NA	NA	NA	NA	NA	NA	38.6	0	1	0	0	0	0	NA	NA	NA	NA	NA	NA	NA	NA	NA	NA	NA	NA
8137	controle	HOL	9.4	29.3	30	5	600	90.681	724.875	NA	815.556	154.883	3.66104e+06	0.479725	0.0456	11.71	102.032	71.1	NA	NA	NA	NA	NA	NA	NA	NA	NA	NA	NA	NA	37.5	1	1	0	0	0	0	7.5	34.5	10.6	46	30.7	8200	0	82	0	0	0	2788
8137	controle	HOL	9.4	29.3	31	5	980	115.24	724.875	NA	840.115	159.549	3.7695e+06	0.479725	NA	NA	NA	NA	NA	NA	NA	NA	NA	NA	NA	NA	NA	NA	NA	NA	37.9	2	2	0	0	0	0	NA	NA	NA	NA	NA	NA	NA	NA	NA	NA	NA	NA
8137	controle	HOL	9.4	29.3	32	5	980	64.2324	724.875	NA	789.107	149.858	3.54424e+06	0.479725	NA	NA	NA	NA	NA	NA	NA	NA	NA	NA	NA	NA	NA	NA	NA	NA	38.8	0	1	0	0	0	0	NA	NA	NA	NA	NA	NA	NA	NA	NA	NA	NA	NA
8137	controle	HOL	9.4	29.3	33	5	860	124.686	724.875	NA	849.561	161.344	3.81121e+06	0.479725	NA	NA	NA	NA	NA	NA	NA	NA	36.2	0.38	NA	NA	NA	NA	NA	NA	38.3	0	0	0	0	0	0	NA	NA	NA	NA	NA	NA	NA	NA	NA	NA	NA	NA
8137	controle	HOL	9.4	29.3	34	5	640	121.853	724.875	NA	846.728	160.806	3.7987e+06	0.479725	NA	NA	NA	NA	NA	NA	NA	NA	NA	NA	NA	NA	NA	NA	NA	NA	38.5	1	2	0	0	0	0	NA	NA	NA	NA	NA	NA	NA	NA	NA	NA	NA	NA
8137	controle	HOL	9.4	29.3	35	6	780	130.354	724.875	NA	855.229	162.421	3.83624e+06	0.479725	0.0228	1.62	104.839	NA	66	70	18	77	38	0.9	NA	NA	NA	NA	NA	NA	38.5	0	1	0	0	0	0	NA	NA	NA	NA	NA	NA	NA	NA	NA	NA	NA	NA
8137	controle	HOL	9.4	29.3	36	6	860	122.797	724.875	NA	847.672	160.985	3.80287e+06	0.479725	NA	NA	NA	NA	NA	NA	NA	NA	NA	NA	NA	NA	NA	NA	NA	NA	38.1	0	0	0	0	0	0	NA	NA	NA	NA	NA	NA	NA	NA	NA	NA	NA	NA
8137	controle	HOL	9.4	29.3	37	6	1020	104.85	724.875	NA	829.725	157.575	3.72361e+06	0.479725	NA	NA	NA	NA	NA	NA	NA	NA	NA	NA	NA	NA	NA	NA	NA	NA	38.7	0	1	0	0	0	0	NA	NA	NA	NA	NA	NA	NA	NA	NA	NA	NA	NA
8137	controle	HOL	9.4	29.3	38	6	880	NA	724.875	NA	NA	NA	NA	0.479725	NA	NA	NA	NA	NA	NA	NA	NA	NA	NA	NA	NA	NA	NA	NA	NA	37	1	1	0	0	0	0	NA	NA	NA	NA	NA	NA	NA	NA	NA	NA	NA	NA
8137	controle	HOL	9.4	29.3	39	6	340	NA	724.875	NA	NA	NA	NA	0.479725	NA	NA	NA	NA	NA	NA	NA	NA	37.9	-0.025	NA	NA	NA	NA	NA	NA	38.2	1	1	0	0	0	0	NA	NA	NA	NA	NA	NA	NA	NA	NA	NA	NA	NA
8137	controle	HOL	9.4	29.3	40	6	840	NA	724.875	NA	NA	NA	NA	0.479725	NA	NA	NA	NA	NA	NA	NA	NA	NA	NA	NA	NA	NA	NA	NA	NA	38.2	1	1	0	0	0	0	NA	NA	NA	NA	NA	NA	NA	NA	NA	NA	NA	NA
8137	controle	HOL	9.4	29.3	41	6	520	177.584	724.875	NA	902.459	171.395	4.04482e+06	0.479725	NA	NA	NA	NA	NA	NA	NA	NA	NA	NA	NA	NA	NA	NA	NA	NA	38.4	0	2	0	0	0	0	NA	NA	NA	NA	NA	NA	NA	NA	NA	NA	NA	NA
8137	controle	HOL	9.4	29.3	42	7	1080	193.642	724.875	NA	918.517	174.446	4.11573e+06	0.479725	0.0304	7.46	104.733	102	70	74	18	81	39.8	0.633333	5.46	65.52	14.766	2.115	4.43722	20.3	38.3	1	2	0	0	0	0	NA	NA	NA	NA	NA	NA	NA	NA	NA	NA	NA	NA
8137	controle	HOL	9.4	29.3	43	7	420	139.8	724.875	NA	864.675	164.216	3.87796e+06	0.479725	NA	NA	NA	NA	NA	NA	NA	NA	NA	NA	NA	NA	NA	NA	NA	NA	38.8	1	2	0	0	0	0	NA	NA	NA	NA	NA	NA	NA	NA	NA	NA	NA	NA
8137	controle	HOL	9.4	29.3	44	7	60	161.525	724.875	NA	886.4	168.344	3.9739e+06	0.479725	NA	NA	NA	NA	NA	NA	NA	NA	NA	NA	NA	NA	NA	NA	NA	NA	38.4	1	3	0	0	0	0	NA	NA	NA	NA	NA	NA	NA	NA	NA	NA	NA	NA
8137	controle	HOL	9.4	29.3	45	7	800	229.536	724.875	NA	954.411	181.266	4.27425e+06	0.479725	NA	NA	NA	NA	NA	NA	NA	NA	41.7	0.633333	NA	NA	NA	NA	NA	NA	38.1	0	1	0	0	0	0	NA	NA	NA	NA	NA	NA	NA	NA	NA	NA	NA	NA
8137	controle	HOL	9.4	29.3	46	7	560	223.869	724.875	NA	948.744	180.189	4.24922e+06	0.479725	NA	NA	NA	NA	NA	NA	NA	NA	NA	NA	NA	NA	NA	NA	NA	NA	39.2	2	5	0	0	0	0	NA	NA	NA	NA	NA	NA	NA	NA	NA	NA	NA	NA
8137	controle	HOL	9.4	29.3	47	7	880	NA	724.875	NA	NA	NA	NA	0.479725	NA	NA	NA	NA	NA	NA	NA	NA	NA	NA	NA	NA	NA	NA	NA	NA	38.5	1	3	0	0	0	0	NA	NA	NA	NA	NA	NA	NA	NA	NA	NA	NA	NA
8137	controle	HOL	9.4	29.3	48	7	640	103.905	724.875	NA	828.78	157.396	3.71944e+06	0.479725	NA	NA	NA	NA	NA	NA	NA	NA	NA	NA	NA	NA	NA	NA	NA	NA	38.2	0	1	0	0	0	0	NA	NA	NA	NA	NA	NA	NA	NA	NA	NA	NA	NA
8137	controle	HOL	9.4	29.3	49	8	380	242.761	724.875	NA	967.636	183.778	4.33265e+06	0.479725	0.0456	8.43	84.4	NA	72	73.5	19	85	44.2	0.625	NA	NA	NA	NA	NA	NA	38.4	1	3	0	0	0	0	NA	NA	NA	NA	NA	NA	NA	NA	NA	NA	NA	NA
8137	controle	HOL	9.4	29.3	50	8	560	NA	724.875	NA	NA	NA	NA	0.479725	NA	NA	NA	NA	NA	NA	NA	NA	NA	NA	NA	NA	NA	NA	NA	NA	38.5	1	3	0	0	0	0	NA	NA	NA	NA	NA	NA	NA	NA	NA	NA	NA	NA
8137	controle	HOL	9.4	29.3	51	8	1020	NA	724.875	NA	NA	NA	NA	0.479725	NA	NA	NA	NA	NA	NA	NA	NA	NA	NA	NA	NA	NA	NA	NA	NA	38.3	0	1	0	0	0	0	NA	NA	NA	NA	NA	NA	NA	NA	NA	NA	NA	NA
8137	controle	HOL	9.4	29.3	52	8	1180	318.328	724.875	NA	1043.2	198.136	4.66637e+06	0.479725	NA	NA	NA	NA	NA	NA	NA	NA	NA	NA	NA	NA	NA	NA	NA	NA	38.4	0	2	0	0	0	0	NA	NA	NA	NA	NA	NA	NA	NA	NA	NA	NA	NA
8137	controle	HOL	9.4	29.3	53	8	800	177.584	724.875	NA	902.459	171.395	4.04482e+06	0.479725	NA	NA	NA	NA	NA	NA	NA	NA	NA	NA	NA	NA	NA	NA	NA	NA	39	0	2	0	0	0	0	NA	NA	NA	NA	NA	NA	NA	NA	NA	NA	NA	NA
8137	controle	HOL	9.4	29.3	54	8	680	NA	724.875	NA	NA	NA	NA	0.479725	NA	NA	NA	NA	NA	NA	NA	NA	NA	NA	NA	NA	NA	NA	NA	NA	38.9	0	2	0	0	0	0	NA	NA	NA	NA	NA	NA	NA	NA	NA	NA	NA	NA
8137	controle	HOL	9.4	29.3	55	8	1260	199.309	724.875	NA	924.184	175.523	4.14076e+06	0.479725	NA	NA	NA	NA	NA	NA	NA	NA	NA	NA	NA	NA	NA	NA	NA	NA	39	0	2	0	0	0	0	NA	NA	NA	NA	NA	NA	NA	NA	NA	NA	NA	NA
8137	controle	HOL	9.4	29.3	56	9	700	264.486	724.875	NA	989.361	187.906	4.42859e+06	0.479725	NA	NA	NA	NA	NA	NA	NA	NA	47.6	0.485714	NA	NA	NA	NA	NA	NA	37.8	0	0	0	0	0	0	NA	NA	NA	NA	NA	NA	NA	NA	NA	NA	NA	NA
8137	controle	HOL	9.4	29.3	57	9	1380	333.441	724.875	NA	1058.32	201.008	4.73311e+06	0.479725	NA	NA	NA	NA	NA	NA	NA	NA	NA	NA	NA	NA	NA	NA	NA	NA	38.2	1	1	0	0	0	0	NA	NA	NA	NA	NA	NA	NA	NA	NA	NA	NA	NA
8137	controle	HOL	9.4	29.3	58	9	1240	NA	724.875	NA	NA	NA	NA	0.479725	NA	NA	NA	NA	NA	NA	NA	NA	NA	NA	NA	NA	NA	NA	NA	NA	38.6	0	1	0	0	0	0	NA	NA	NA	NA	NA	NA	NA	NA	NA	NA	NA	NA
8137	controle	HOL	9.4	29.3	59	9	340	472.297	724.875	NA	1197.17	227.39	5.34632e+06	0.479725	NA	NA	NA	NA	NA	NA	NA	NA	NA	NA	NA	NA	NA	NA	NA	NA	38.2	0	0	0	0	0	0	NA	NA	NA	NA	NA	NA	NA	NA	NA	NA	NA	NA
8137	controle	HOL	9.4	29.3	60	9	886	NA	724.875	NA	NA	NA	NA	0.479725	0.0456	6.99	90.1333	142	75	76	20	89	50.7	0.775	6.24	21.866	14.466	4.045	1.51154	NA	38	0	0	0	0	0	0	7.7	31	10.2	40.3	32.9	6500	0	65	0	0	65	2210
8137	controle	HOL	9.4	29.3	61	9	1200	283.378	NA	8.49209	291.87	60.8138	1.28886e+06	0.43465	NA	NA	NA	NA	NA	NA	NA	NA	NA	NA	NA	NA	NA	NA	NA	NA	38.8	0	1	0	0	0	0	NA	NA	NA	NA	NA	NA	NA	NA	NA	NA	NA	NA
8137	controle	HOL	9.4	29.3	62	9	2760	708.445	NA	24.4154	732.861	152.77	3.23674e+06	0.43465	NA	NA	NA	NA	NA	NA	NA	NA	NA	NA	NA	NA	NA	NA	NA	NA	38.5	0	1	0	0	0	0	NA	NA	NA	NA	NA	NA	NA	NA	NA	NA	NA	NA
8137	controle	HOL	9.4	29.3	63	9	2700	839.744	NA	26.0877	865.831	178.961	3.82398e+06	0.43465	NA	NA	NA	NA	NA	NA	NA	NA	51	0.1	NA	NA	NA	NA	NA	NA	38	0	0	0	0	0	0	NA	NA	NA	NA	NA	NA	NA	NA	NA	NA	NA	NA
8137	controle	HOL	9.4	29.3	64	9	2760	801.96	NA	52.8443	854.804	191.689	3.77561e+06	0.43465	NA	NA	NA	NA	NA	NA	NA	NA	NA	NA	NA	NA	NA	NA	NA	NA	38.6	0	1	0	0	0	0	NA	NA	NA	NA	NA	NA	NA	NA	NA	NA	NA	NA
8137	controle	HOL	9.4	29.3	65	9	3140	949.316	NA	28.7634	978.08	201.77	4.31973e+06	0.43465	NA	NA	NA	NA	NA	NA	NA	NA	NA	NA	NA	NA	NA	NA	NA	NA	38.9	0	2	0	0	0	0	NA	NA	NA	NA	NA	NA	NA	NA	NA	NA	NA	NA
8137	controle	HOL	9.4	29.3	66	9	3160	972.931	NA	36.7904	1009.72	212.229	4.45956e+06	0.43465	NA	NA	NA	NA	NA	NA	NA	NA	NA	NA	NA	NA	NA	NA	NA	NA	37.9	0	0	0	0	0	0	NA	NA	NA	NA	NA	NA	NA	NA	NA	NA	NA	NA
8137	controle	HOL	9.4	29.3	67	10	2840	902.087	NA	71.2395	973.326	224.399	4.29925e+06	0.43465	0.12158	17.65	79.9032	NA	74.5	78	20	90	52.2	0.3	NA	NA	NA	NA	NA	NA	38.5	0	2	0	0	0	0	NA	NA	NA	NA	NA	NA	NA	NA	NA	NA	NA	NA
8137	controle	HOL	9.4	29.3	68	10	2110	1610.53	NA	113.716	1724.25	387.535	7.60288e+06	0.43465	NA	NA	NA	NA	NA	NA	NA	NA	NA	NA	NA	NA	NA	NA	NA	NA	38.5	0	1	0	0	0	0	NA	NA	NA	NA	NA	NA	NA	NA	NA	NA	NA	NA
8137	controle	HOL	9.4	29.3	69	10	1540	741.506	NA	26.5496	768.055	159.922	3.38914e+06	0.43465	NA	NA	NA	NA	NA	NA	NA	NA	NA	NA	NA	NA	NA	NA	NA	NA	38.1	0	0	0	0	0	0	NA	NA	NA	NA	NA	NA	NA	NA	NA	NA	NA	NA
8137	controle	HOL	9.4	29.3	70	10	3800	2644.86	NA	21.8216	2666.68	518.17	1.17743e+07	0.43465	NA	NA	NA	NA	NA	NA	NA	NA	53.7	0.5	NA	NA	NA	NA	NA	NA	38.1	0	0	0	0	0	0	NA	NA	NA	NA	NA	NA	NA	NA	NA	NA	NA	NA
8137	controle	HOL	9.4	29.3	71	10	4100	1389.5	NA	84.3768	1473.87	324.503	6.50021e+06	0.43465	NA	NA	NA	NA	NA	NA	NA	NA	NA	NA	NA	NA	NA	NA	NA	NA	38	0	0	0	0	0	0	NA	NA	NA	NA	NA	NA	NA	NA	NA	NA	NA	NA
8137	controle	HOL	9.4	29.3	72	10	4500	1703.1	NA	64.01	1767.11	369.485	7.7973e+06	0.43465	NA	NA	NA	NA	NA	NA	NA	NA	NA	NA	NA	NA	NA	NA	NA	NA	38.6	0	1	0	0	0	0	NA	NA	NA	NA	NA	NA	NA	NA	NA	NA	NA	NA
8137	controle	HOL	9.4	29.3	73	10	5460	1635.09	NA	66.1921	1701.28	358.127	7.50636e+06	0.43465	NA	NA	NA	NA	NA	NA	NA	NA	NA	NA	NA	NA	NA	NA	NA	NA	38.2	0	0	0	0	0	0	NA	NA	NA	NA	NA	NA	NA	NA	NA	NA	NA	NA
8137	controle	HOL	9.4	29.3	74	11	7700	1637.93	NA	97.106	1735.03	380.831	7.65222e+06	0.43465	0.19755	18.19	104.067	NA	79	80	22	90	59.2	1.375	5.37	58.8	44.638	7.737	1.31726	NA	38.4	0	1	0	0	0	0	NA	NA	NA	NA	NA	NA	NA	NA	NA	NA	NA	NA
8137	controle	HOL	9.4	29.3	75	11	2040	1578.42	NA	69.829	1648.24	349.966	7.27176e+06	0.43465	NA	NA	NA	NA	NA	NA	NA	NA	NA	NA	NA	NA	NA	NA	NA	NA	38	0	0	0	0	0	0	NA	NA	NA	NA	NA	NA	NA	NA	NA	NA	NA	NA
8137	controle	HOL	9.4	29.3	76	11	5740	1662.48	NA	74.5571	1737.04	370.224	7.66724e+06	0.43465	NA	NA	NA	NA	NA	NA	NA	NA	NA	NA	NA	NA	NA	NA	NA	NA	38.6	0	1	0	0	0	0	NA	NA	NA	NA	NA	NA	NA	NA	NA	NA	NA	NA
8137	controle	HOL	9.4	29.3	77	11	5640	1532.13	NA	54.1902	1586.32	330.61	7.00268e+06	0.43465	NA	NA	NA	NA	NA	NA	NA	NA	60.9	0.566667	NA	NA	NA	NA	NA	NA	38.1	0	0	0	0	0	0	NA	NA	NA	NA	NA	NA	NA	NA	NA	NA	NA	NA
8137	controle	HOL	9.4	29.3	78	11	4960	1653.04	NA	86.9226	1739.96	377.444	7.6795e+06	0.43465	NA	NA	NA	NA	NA	NA	NA	NA	NA	NA	NA	NA	NA	NA	NA	NA	38.5	0	1	0	0	0	0	NA	NA	NA	NA	NA	NA	NA	NA	NA	NA	NA	NA
8137	controle	HOL	9.4	29.3	79	11	5340	1653.04	NA	101.834	1754.87	388.314	7.74458e+06	0.43465	NA	NA	NA	NA	NA	NA	NA	NA	NA	NA	NA	NA	NA	NA	NA	NA	38.5	0	1	0	0	0	0	NA	NA	NA	NA	NA	NA	NA	NA	NA	NA	NA	NA
8137	controle	HOL	9.4	29.3	80	11	4940	1446.17	NA	140.749	1586.92	377.379	7.00087e+06	0.43465	NA	NA	NA	NA	NA	NA	NA	NA	NA	NA	NA	NA	NA	NA	NA	NA	38.3	0	0	0	0	0	0	NA	NA	NA	NA	NA	NA	NA	NA	NA	NA	NA	NA
8137	controle	HOL	9.4	29.3	81	12	5520	1605.81	NA	143.295	1749.1	409.566	7.71696e+06	0.43465	0.37233	22.05	81.1935	NA	80	81	22	94	64.2	0.825	NA	NA	NA	NA	NA	NA	38.4	0	1	0	0	0	0	NA	NA	NA	NA	NA	NA	NA	NA	NA	NA	NA	NA
8137	controle	HOL	9.4	29.3	82	12	4900	1539.69	NA	106.562	1646.25	370.224	7.26464e+06	0.43465	NA	NA	NA	NA	NA	NA	NA	NA	NA	NA	NA	NA	NA	NA	NA	NA	38.9	1	2	0	0	0	0	NA	NA	NA	NA	NA	NA	NA	NA	NA	NA	NA	NA
8137	controle	HOL	9.4	29.3	83	12	5260	1619.98	NA	130.929	1750.91	403.243	7.72557e+06	0.43465	NA	NA	NA	NA	NA	NA	NA	NA	NA	NA	NA	NA	NA	NA	NA	NA	38.4	0	1	0	0	0	0	NA	NA	NA	NA	NA	NA	NA	NA	NA	NA	NA	NA
8137	controle	HOL	9.4	29.3	84	12	6020	1766.39	NA	224.399	1990.79	499.201	8.7801e+06	0.43465	NA	NA	NA	NA	NA	NA	NA	NA	NA	NA	NA	NA	NA	NA	NA	NA	38.3	0	0	0	0	0	0	NA	NA	NA	NA	NA	NA	NA	NA	NA	NA	NA	NA
8137	controle	HOL	9.4	29.3	85	12	5320	1558.58	NA	288.772	1847.35	506.645	8.14334e+06	0.43465	NA	NA	NA	NA	NA	NA	NA	NA	66.7	0.625	NA	NA	NA	NA	NA	NA	38.6	0	1	0	0	0	0	NA	NA	NA	NA	NA	NA	NA	NA	NA	NA	NA	NA
8137	controle	HOL	9.4	29.3	86	12	5720	2059.21	NA	121.473	2180.69	479.805	9.62404e+06	0.43465	NA	NA	NA	NA	NA	NA	NA	NA	NA	NA	NA	NA	NA	NA	NA	NA	NA	NA	NA	NA	NA	NA	NA	NA	NA	NA	NA	NA	NA	NA	NA	NA	NA	NA	NA
8137	controle	HOL	9.4	29.3	87	12	5640	1906.19	NA	168.754	2074.94	485.197	9.15461e+06	0.43465	NA	NA	NA	NA	NA	NA	NA	NA	NA	NA	NA	NA	NA	NA	NA	NA	NA	NA	NA	NA	NA	NA	NA	NA	NA	NA	NA	NA	NA	NA	NA	NA	NA	NA	NA
8137	controle	HOL	9.4	29.3	88	13	6940	1794.73	NA	64.7373	1859.46	388.192	8.20839e+06	0.43465	NA	NA	NA	NA	NA	NA	NA	NA	NA	NA	NA	NA	NA	NA	NA	NA	NA	NA	NA	NA	NA	NA	NA	NA	NA	NA	NA	NA	NA	NA	NA	NA	NA	NA	NA
8137	controle	HOL	9.4	29.3	89	13	5100	1680.43	NA	243.311	1923.74	496.655	8.48304e+06	0.43465	NA	NA	NA	NA	NA	NA	NA	NA	NA	NA	NA	NA	NA	NA	NA	NA	NA	NA	NA	NA	NA	NA	NA	NA	NA	NA	NA	NA	NA	NA	NA	NA	NA	NA	NA
8137	controle	HOL	9.4	29.3	90	13	7980	1938.31	NA	146.568	2084.87	477.325	9.20897e+06	0.43465	0.43312	24.28	84.9032	NA	80.5	82	22	101	71	0.86	7.04	28.579	13.732	7.176	2.0812	NA	NA	NA	NA	NA	NA	NA	NA	NA	NA	NA	NA	NA	NA	NA	NA	NA	NA	NA	NA
8137	controle	HOL	9.4	29.3	1	1	NA	NA	NA	NA	NA	NA	NA	NA	0.0304	11.82	72.9667	135	63	66.5	15.5	73	NA	NA	NA	NA	NA	NA	NA	NA	NA	NA	NA	NA	NA	NA	NA	5.1	24	7.4	47.1	30.8	9700	0	0	194	7663	1746	97
8405	apex	3/4hz	10	25.72	4	1	120	0	724.875	NA	724.875	137.654	3.26057e+06	0.658054	NA	NA	NA	NA	NA	NA	NA	NA	NA	NA	NA	NA	NA	NA	NA	NA	38.9	0	2	0	6	2	3	NA	NA	NA	NA	NA	NA	NA	NA	NA	NA	NA	NA
8405	apex	3/4hz	10	25.72	5	1	0	90.681	724.875	NA	815.556	154.883	3.66104e+06	0.658054	NA	NA	NA	NA	NA	NA	NA	NA	NA	NA	NA	NA	NA	NA	NA	NA	38.7	0	1	0	0	0	0	NA	NA	NA	NA	NA	NA	NA	NA	NA	NA	NA	NA
8405	apex	3/4hz	10	25.72	6	1	600	96.3485	724.875	NA	821.224	155.96	3.68607e+06	0.658054	NA	NA	NA	NA	NA	NA	NA	NA	NA	NA	NA	NA	NA	NA	NA	NA	38.3	0	0	0	0	0	0	NA	NA	NA	NA	NA	NA	NA	NA	NA	NA	NA	NA
8405	apex	3/4hz	10	25.72	7	2	740	31.1716	724.875	NA	756.047	143.576	3.39823e+06	0.658054	0.09879	7.35	117	NA	65	66	16.5	74	30.6	1.125	NA	NA	NA	NA	NA	NA	38.5	0	1	0	0	0	0	NA	NA	NA	NA	NA	NA	NA	NA	NA	NA	NA	NA
8405	apex	3/4hz	10	25.72	8	2	980	22.6702	724.875	NA	747.545	141.961	3.36069e+06	0.658054	NA	NA	NA	NA	NA	NA	NA	NA	NA	NA	NA	NA	NA	NA	NA	NA	38.6	0	1	0	0	0	0	NA	NA	NA	NA	NA	NA	NA	NA	NA	NA	NA	NA
8405	apex	3/4hz	10	25.72	9	2	900	44.3959	724.875	NA	769.271	146.089	3.45663e+06	0.658054	NA	NA	NA	NA	NA	NA	NA	NA	NA	NA	NA	NA	NA	NA	NA	NA	38.9	0	2	0	0	0	0	NA	NA	NA	NA	NA	NA	NA	NA	NA	NA	NA	NA
8405	apex	3/4hz	10	25.72	10	2	160	8.50134	724.875	NA	733.376	139.269	3.29812e+06	0.658054	NA	NA	NA	NA	NA	NA	NA	NA	30.6	0	NA	NA	NA	NA	NA	NA	39.1	0	2	0	0	0	0	NA	NA	NA	NA	NA	NA	NA	NA	NA	NA	NA	NA
8405	apex	3/4hz	10	25.72	11	2	1000	10.3905	724.875	NA	735.266	139.628	3.30646e+06	0.658054	NA	NA	NA	NA	NA	NA	NA	NA	NA	NA	NA	NA	NA	NA	NA	NA	39	3	5	0	0	0	0	NA	NA	NA	NA	NA	NA	NA	NA	NA	NA	NA	NA
8405	apex	3/4hz	10	25.72	12	2	1560	39.6729	724.875	NA	764.548	145.192	3.43578e+06	0.658054	NA	NA	NA	NA	NA	NA	NA	NA	NA	NA	NA	NA	NA	NA	NA	NA	39	2	6	0	0	0	0	NA	NA	NA	NA	NA	NA	NA	NA	NA	NA	NA	NA
8405	apex	3/4hz	10	25.72	13	2	1940	56.6756	724.875	NA	781.551	148.422	3.51086e+06	0.658054	NA	NA	NA	NA	NA	NA	NA	NA	NA	NA	NA	NA	NA	NA	NA	NA	39	3	5	0	0	0	0	NA	NA	NA	NA	NA	NA	NA	NA	NA	NA	NA	NA
8405	apex	3/4hz	10	25.72	14	3	1140	57.6202	724.875	NA	782.495	148.602	3.51504e+06	0.658054	0.02279	11.24	95.5667	15.7	67	67.5	16.5	74	31.1	0.125	6.56	11.386	1.825	NA	6.2389	7	38.8	2	3	0	0	0	0	NA	NA	NA	NA	NA	NA	NA	NA	NA	NA	NA	NA
8405	apex	3/4hz	10	25.72	15	3	880	33.0608	623.392	NA	656.453	124.664	2.9501e+06	0.658054	NA	NA	NA	NA	NA	NA	NA	NA	NA	NA	NA	NA	NA	NA	NA	NA	38.8	2	3	0	0	0	0	NA	NA	NA	NA	NA	NA	NA	NA	NA	NA	NA	NA
8405	apex	3/4hz	10	25.72	16	3	860	7.55675	724.875	NA	732.432	139.09	3.29395e+06	0.658054	NA	NA	NA	NA	NA	NA	NA	NA	NA	NA	NA	NA	NA	NA	NA	NA	39.1	2	4	0	0	0	0	NA	NA	NA	NA	NA	NA	NA	NA	NA	NA	NA	NA
8405	apex	3/4hz	10	25.72	17	3	280	52.8972	724.875	NA	777.772	147.704	3.49418e+06	0.658054	NA	NA	NA	NA	NA	NA	NA	NA	31.3	0.0666667	NA	NA	NA	NA	NA	NA	38.6	0	1	0	0	0	0	NA	NA	NA	NA	NA	NA	NA	NA	NA	NA	NA	NA
8405	apex	3/4hz	10	25.72	18	3	600	82.1796	724.875	NA	807.055	153.268	3.62349e+06	0.658054	NA	NA	NA	NA	NA	NA	NA	NA	NA	NA	NA	NA	NA	NA	NA	NA	38.1	0	0	0	0	0	0	NA	NA	NA	NA	NA	NA	NA	NA	NA	NA	NA	NA
8405	apex	3/4hz	10	25.72	19	3	300	108.628	724.875	NA	833.503	158.293	3.7403e+06	0.658054	NA	NA	NA	NA	NA	NA	NA	NA	NA	NA	NA	NA	NA	NA	NA	NA	37.9	0	0	0	0	0	0	NA	NA	NA	NA	NA	NA	NA	NA	NA	NA	NA	NA
8405	apex	3/4hz	10	25.72	20	3	780	130.354	724.875	NA	855.229	162.421	3.83624e+06	0.658054	NA	NA	NA	NA	NA	NA	NA	NA	NA	NA	NA	NA	NA	NA	NA	NA	38.3	0	0	0	0	0	0	NA	NA	NA	NA	NA	NA	NA	NA	NA	NA	NA	NA
8405	apex	3/4hz	10	25.72	21	4	780	119.019	724.875	NA	843.894	160.267	3.78618e+06	0.658054	NA	NA	123.774	NA	67	69	18	78	34.6	0.825	NA	NA	NA	NA	NA	NA	38.2	0	0	0	0	0	0	NA	NA	NA	NA	NA	NA	NA	NA	NA	NA	NA	NA
8405	apex	3/4hz	10	25.72	22	4	760	NA	724.875	NA	NA	NA	NA	0.658054	NA	NA	NA	NA	NA	NA	NA	NA	NA	NA	NA	NA	NA	NA	NA	NA	38.3	0	0	0	0	0	0	NA	NA	NA	NA	NA	NA	NA	NA	NA	NA	NA	NA
8405	apex	3/4hz	10	25.72	23	4	1120	89.7364	724.875	NA	814.611	154.704	3.65687e+06	0.658054	NA	NA	NA	NA	NA	NA	NA	NA	NA	NA	NA	NA	NA	NA	NA	NA	38.5	0	1	0	0	0	0	NA	NA	NA	NA	NA	NA	NA	NA	NA	NA	NA	NA
8405	apex	3/4hz	10	25.72	24	4	980	119.019	724.875	NA	843.894	160.267	3.78618e+06	0.658054	NA	NA	NA	NA	NA	NA	NA	NA	36.1	0.5	NA	NA	NA	NA	NA	NA	38	0	0	0	0	0	0	NA	NA	NA	NA	NA	NA	NA	NA	NA	NA	NA	NA
8405	apex	3/4hz	10	25.72	25	4	760	114.296	724.875	NA	839.171	159.37	3.76533e+06	0.658054	NA	NA	NA	NA	NA	NA	NA	NA	NA	NA	NA	NA	NA	NA	NA	NA	38.3	0	0	0	0	0	0	NA	NA	NA	NA	NA	NA	NA	NA	NA	NA	NA	NA
8405	apex	3/4hz	10	25.72	26	4	460	126.576	724.875	NA	851.451	161.703	3.81956e+06	0.658054	NA	NA	NA	NA	NA	NA	NA	NA	NA	NA	NA	NA	NA	NA	NA	NA	38.5	1	2	0	0	0	0	NA	NA	NA	NA	NA	NA	NA	NA	NA	NA	NA	NA
8405	apex	3/4hz	10	25.72	27	4	680	138.855	724.875	NA	863.73	164.036	3.87378e+06	0.658054	NA	NA	NA	NA	NA	NA	NA	NA	NA	NA	NA	NA	NA	NA	NA	NA	38.3	1	1	0	0	0	0	NA	NA	NA	NA	NA	NA	NA	NA	NA	NA	NA	NA
8405	apex	3/4hz	10	25.72	28	5	640	184.196	724.875	NA	909.071	172.651	4.07402e+06	0.658054	NA	NA	NA	NA	70	70	17.5	77	40.1	1	4.64	NA	NA	NA	NA	11.2	38.5	0	1	0	0	0	0	NA	NA	NA	NA	NA	NA	NA	NA	NA	NA	NA	NA
8405	apex	3/4hz	10	25.72	29	5	900	126.576	724.875	NA	851.451	161.703	3.81956e+06	0.658054	NA	NA	NA	NA	NA	NA	NA	NA	NA	NA	NA	NA	NA	NA	NA	NA	38.4	0	1	0	0	0	0	NA	NA	NA	NA	NA	NA	NA	NA	NA	NA	NA	NA
8405	apex	3/4hz	10	25.72	30	5	760	169.082	724.875	NA	893.957	169.779	4.00727e+06	0.658054	0.08359	2.99	94.3226	104	NA	NA	NA	NA	NA	NA	NA	NA	NA	NA	NA	NA	38.3	0	0	0	0	0	0	8.1	33	10.4	40.7	31.5	11800	0	590	0	0	0	5546
8405	apex	3/4hz	10	25.72	31	5	880	217.257	724.875	NA	942.132	178.932	4.22002e+06	0.658054	NA	NA	NA	NA	NA	NA	NA	NA	NA	NA	NA	NA	NA	NA	NA	NA	38.2	0	1	0	0	0	0	NA	NA	NA	NA	NA	NA	NA	NA	NA	NA	NA	NA
8405	apex	3/4hz	10	25.72	32	5	1360	212.534	724.875	NA	937.409	178.035	4.19916e+06	0.658054	NA	NA	NA	NA	NA	NA	NA	NA	NA	NA	NA	NA	NA	NA	NA	NA	38.2	1	1	0	0	0	0	NA	NA	NA	NA	NA	NA	NA	NA	NA	NA	NA	NA
8405	apex	3/4hz	10	25.72	33	5	1020	210.644	724.875	NA	935.519	177.676	4.19082e+06	0.658054	NA	NA	NA	NA	NA	NA	NA	NA	41.6	0.3	NA	NA	NA	NA	NA	NA	38.5	0	1	0	0	0	0	NA	NA	NA	NA	NA	NA	NA	NA	NA	NA	NA	NA
8405	apex	3/4hz	10	25.72	34	5	1100	230.481	724.875	NA	955.356	181.445	4.27842e+06	0.658054	NA	NA	NA	NA	NA	NA	NA	NA	NA	NA	NA	NA	NA	NA	NA	NA	38.5	0	1	0	0	0	0	NA	NA	NA	NA	NA	NA	NA	NA	NA	NA	NA	NA
8405	apex	3/4hz	10	25.72	35	6	1180	218.201	724.875	NA	943.076	179.112	4.22419e+06	0.658054	0.0076	8.25	129	NA	70	73	19	82	43.1	0.75	NA	NA	NA	NA	NA	NA	38.2	1	1	0	0	0	0	NA	NA	NA	NA	NA	NA	NA	NA	NA	NA	NA	NA
8405	apex	3/4hz	10	25.72	36	6	1180	237.093	724.875	NA	961.968	182.701	4.30762e+06	0.658054	NA	NA	NA	NA	NA	NA	NA	NA	NA	NA	NA	NA	NA	NA	NA	NA	38.4	0	1	0	0	0	0	NA	NA	NA	NA	NA	NA	NA	NA	NA	NA	NA	NA
8405	apex	3/4hz	10	25.72	37	6	1160	283.378	724.875	NA	1008.25	191.496	4.51202e+06	0.658054	NA	NA	NA	NA	NA	NA	NA	NA	NA	NA	NA	NA	NA	NA	NA	NA	38.6	0	1	0	0	0	0	NA	NA	NA	NA	NA	NA	NA	NA	NA	NA	NA	NA
8405	apex	3/4hz	10	25.72	38	6	920	278.655	724.875	NA	1003.53	190.598	4.49117e+06	0.658054	NA	NA	NA	NA	NA	NA	NA	NA	NA	NA	NA	NA	NA	NA	NA	NA	37.5	0	0	0	0	0	0	NA	NA	NA	NA	NA	NA	NA	NA	NA	NA	NA	NA
8405	apex	3/4hz	10	25.72	39	6	700	260.708	724.875	NA	985.583	187.188	4.41191e+06	0.658054	NA	NA	NA	NA	NA	NA	NA	NA	45.4	0.575	NA	NA	NA	NA	NA	NA	37.1	0	0	0	0	0	0	NA	NA	NA	NA	NA	NA	NA	NA	NA	NA	NA	NA
8405	apex	3/4hz	10	25.72	40	6	820	NA	724.875	NA	NA	NA	NA	0.658054	NA	NA	NA	NA	NA	NA	NA	NA	NA	NA	NA	NA	NA	NA	NA	NA	38	1	1	0	0	0	0	NA	NA	NA	NA	NA	NA	NA	NA	NA	NA	NA	NA
8405	apex	3/4hz	10	25.72	41	6	1640	392.006	724.875	NA	1116.88	212.135	4.99175e+06	0.658054	NA	NA	NA	NA	NA	NA	NA	NA	NA	NA	NA	NA	NA	NA	NA	NA	37.1	0	0	0	0	0	0	NA	NA	NA	NA	NA	NA	NA	NA	NA	NA	NA	NA
8405	apex	3/4hz	10	25.72	42	7	1600	235.204	724.875	NA	960.079	182.342	4.29928e+06	0.658054	1.60327	9.98	105.129	137	72	75	20.5	84	46.5	0.366667	5.22	24.897	21.722	4.915	1.14617	NA	37.7	0	0	0	0	0	0	NA	NA	NA	NA	NA	NA	NA	NA	NA	NA	NA	NA
8405	apex	3/4hz	10	25.72	43	7	940	377.837	724.875	NA	1102.71	209.443	4.92917e+06	0.658054	NA	NA	NA	NA	NA	NA	NA	NA	NA	NA	NA	NA	NA	NA	NA	NA	NA	0	0	0	0	0	0	NA	NA	NA	NA	NA	NA	NA	NA	NA	NA	NA	NA
8405	apex	3/4hz	10	25.72	44	7	980	369.336	724.875	NA	1094.21	207.828	4.89163e+06	0.658054	NA	NA	NA	NA	NA	NA	NA	NA	NA	NA	NA	NA	NA	NA	NA	NA	38.6	0	1	0	0	0	0	NA	NA	NA	NA	NA	NA	NA	NA	NA	NA	NA	NA
8405	apex	3/4hz	10	25.72	45	7	1600	444.904	724.875	NA	1169.78	222.185	5.22535e+06	0.658054	NA	NA	NA	NA	NA	NA	NA	NA	49	0.833333	NA	NA	NA	NA	NA	NA	38.5	0	1	0	0	0	0	NA	NA	NA	NA	NA	NA	NA	NA	NA	NA	NA	NA
8405	apex	3/4hz	10	25.72	46	7	1180	137.911	724.875	NA	862.786	163.857	3.86961e+06	0.658054	NA	NA	NA	NA	NA	NA	NA	NA	NA	NA	NA	NA	NA	NA	NA	NA	38.4	0	1	0	0	0	0	NA	NA	NA	NA	NA	NA	NA	NA	NA	NA	NA	NA
8405	apex	3/4hz	10	25.72	47	7	1360	489.299	724.875	NA	1214.17	230.621	5.42141e+06	0.658054	NA	NA	NA	NA	NA	NA	NA	NA	NA	NA	NA	NA	NA	NA	NA	NA	38.4	0	1	0	0	0	0	NA	NA	NA	NA	NA	NA	NA	NA	NA	NA	NA	NA
8405	apex	3/4hz	10	25.72	48	7	1360	498.745	724.875	NA	1223.62	232.415	5.46312e+06	0.658054	NA	NA	NA	NA	NA	NA	NA	NA	NA	NA	NA	NA	NA	NA	NA	NA	38	0	0	0	0	0	0	NA	NA	NA	NA	NA	NA	NA	NA	NA	NA	NA	NA
8405	apex	3/4hz	10	25.72	49	8	1800	678.218	724.875	NA	1403.09	266.515	6.25571e+06	0.658054	0.0456	9.73	117.065	NA	74.5	78	20	88	51.3	0.575	NA	NA	NA	NA	NA	NA	38.4	0	1	0	0	0	0	NA	NA	NA	NA	NA	NA	NA	NA	NA	NA	NA	NA
8405	apex	3/4hz	10	25.72	50	8	380	431.679	724.875	NA	1156.55	219.673	5.16695e+06	0.658054	NA	NA	NA	NA	NA	NA	NA	NA	NA	NA	NA	NA	NA	NA	NA	NA	37.8	0	0	0	0	0	0	NA	NA	NA	NA	NA	NA	NA	NA	NA	NA	NA	NA
8405	apex	3/4hz	10	25.72	51	8	1060	625.321	724.875	NA	1350.2	256.465	6.0221e+06	0.658054	NA	NA	NA	NA	NA	NA	NA	NA	NA	NA	NA	NA	NA	NA	NA	NA	38.4	0	1	0	0	0	0	NA	NA	NA	NA	NA	NA	NA	NA	NA	NA	NA	NA
8405	apex	3/4hz	10	25.72	52	8	680	464.74	724.875	NA	1189.61	225.954	5.31295e+06	0.658054	NA	NA	NA	NA	NA	NA	NA	NA	54.6	1.1	NA	NA	NA	NA	NA	NA	38.3	0	0	0	0	0	0	NA	NA	NA	NA	NA	NA	NA	NA	NA	NA	NA	NA
8405	apex	3/4hz	10	25.72	53	8	1320	669.717	724.875	NA	1394.59	264.9	6.21816e+06	0.658054	NA	NA	NA	NA	NA	NA	NA	NA	NA	NA	NA	NA	NA	NA	NA	NA	38.2	0	0	0	0	0	0	NA	NA	NA	NA	NA	NA	NA	NA	NA	NA	NA	NA
8405	apex	3/4hz	10	25.72	54	8	1080	666.883	724.875	NA	1391.76	264.362	6.20565e+06	0.658054	NA	NA	NA	NA	NA	NA	NA	NA	NA	NA	NA	NA	NA	NA	NA	NA	38.4	0	1	0	0	0	0	NA	NA	NA	NA	NA	NA	NA	NA	NA	NA	NA	NA
8405	apex	3/4hz	10	25.72	55	8	1800	814.24	724.875	NA	1539.11	292.359	6.8564e+06	0.658054	NA	NA	NA	NA	NA	NA	NA	NA	NA	NA	NA	NA	NA	NA	NA	NA	39.1	0	2	0	0	0	0	NA	NA	NA	NA	NA	NA	NA	NA	NA	NA	NA	NA
8405	apex	3/4hz	10	25.72	56	9	1320	801.96	724.875	NA	1526.83	290.026	6.80217e+06	0.658054	NA	NA	NA	NA	NA	NA	NA	NA	59.1	1.125	NA	NA	NA	NA	NA	NA	37.6	0	0	0	0	0	0	NA	NA	NA	NA	NA	NA	NA	NA	NA	NA	NA	NA
8405	apex	3/4hz	10	25.72	57	9	1380	586.593	724.875	NA	1311.47	249.106	5.85107e+06	0.658054	NA	NA	NA	NA	NA	NA	NA	NA	NA	NA	NA	NA	NA	NA	NA	NA	37.6	0	0	0	0	0	0	NA	NA	NA	NA	NA	NA	NA	NA	NA	NA	NA	NA
8405	apex	3/4hz	10	25.72	58	9	1500	408.064	724.875	NA	1132.94	215.186	5.06266e+06	0.658054	NA	NA	NA	NA	NA	NA	NA	NA	NA	NA	NA	NA	NA	NA	NA	NA	38.1	0	0	0	0	0	0	NA	NA	NA	NA	NA	NA	NA	NA	NA	NA	NA	NA
8405	apex	3/4hz	10	25.72	59	9	1460	820.852	724.875	NA	1545.73	293.616	6.8856e+06	0.658054	NA	NA	NA	NA	NA	NA	NA	NA	NA	NA	NA	NA	NA	NA	NA	NA	38.4	0	1	0	0	0	0	NA	NA	NA	NA	NA	NA	NA	NA	NA	NA	NA	NA
8405	apex	3/4hz	10	25.72	60	9	2660	1160.91	724.875	NA	1885.78	358.226	8.38734e+06	0.658054	0.151963	10.48	54.3871	220	76	80	21	90	62.9	0.95	5.29	39.643	35.534	8.876	1.11564	5.6	38	0	0	0	0	0	0	9.2	38	12.3	41.3	32.4	12200	0	488	0	0	0	5978
8405	apex	3/4hz	10	25.72	61	9	2800	1223.25	NA	0	1223.25	232.417	5.40209e+06	0.458393	NA	NA	NA	NA	NA	NA	NA	NA	NA	NA	NA	NA	NA	NA	NA	NA	38.8	0	1	4	0	0	0	NA	NA	NA	NA	NA	NA	NA	NA	NA	NA	NA	NA
8405	apex	3/4hz	10	25.72	62	9	3640	1416.89	NA	55.0476	1471.94	313.412	6.50597e+06	0.458393	NA	NA	NA	NA	NA	NA	NA	NA	NA	NA	NA	NA	NA	NA	NA	NA	36.7	0	0	0	0	0	0	NA	NA	NA	NA	NA	NA	NA	NA	NA	NA	NA	NA
8405	apex	3/4hz	10	25.72	63	9	3060	1416.89	NA	20.8344	1437.72	286.085	6.35151e+06	0.458393	NA	NA	NA	NA	NA	NA	NA	NA	67.4	1.5	NA	NA	NA	NA	NA	NA	38.1	0	0	0	0	0	0	NA	NA	NA	NA	NA	NA	NA	NA	NA	NA	NA	NA
8405	apex	3/4hz	10	25.72	64	9	3720	1873.13	NA	67.3343	1940.46	410.435	8.57674e+06	0.458393	NA	NA	NA	NA	NA	NA	NA	NA	NA	NA	NA	NA	NA	NA	NA	NA	39	1	2	0	0	0	0	NA	NA	NA	NA	NA	NA	NA	NA	NA	NA	NA	NA
8405	apex	3/4hz	10	25.72	65	9	3600	1719.16	NA	16.6071	1735.77	340.092	7.66726e+06	0.458393	NA	NA	NA	NA	NA	NA	NA	NA	NA	NA	NA	NA	NA	NA	NA	NA	39.6	0	3	0	0	0	0	NA	NA	NA	NA	NA	NA	NA	NA	NA	NA	NA	NA
8405	apex	3/4hz	10	25.72	66	9	3880	1416.89	NA	16.9091	1433.8	282.905	6.33375e+06	0.458393	NA	NA	NA	NA	NA	NA	NA	NA	NA	NA	NA	NA	NA	NA	NA	NA	38.1	0	0	0	0	0	0	NA	NA	NA	NA	NA	NA	NA	NA	NA	NA	NA	NA
8405	apex	3/4hz	10	25.72	67	10	4600	2128.17	NA	17.513	2145.68	418.538	9.47762e+06	0.458393	0.21275	20.18	97.7097	NA	81	83	22	NA	70.3	0.725	NA	NA	NA	NA	NA	NA	38.6	0	1	0	0	0	0	NA	NA	NA	NA	NA	NA	NA	NA	NA	NA	NA	NA
8405	apex	3/4hz	10	25.72	68	10	4600	2064.88	NA	27.4772	2092.36	414.584	9.24321e+06	0.458393	NA	NA	NA	NA	NA	NA	NA	NA	NA	NA	NA	NA	NA	NA	NA	NA	38.2	0	0	0	0	0	0	NA	NA	NA	NA	NA	NA	NA	NA	NA	NA	NA	NA
8405	apex	3/4hz	10	25.72	69	10	4080	2116.83	NA	18.8302	2135.66	416.585	9.43285e+06	0.458393	NA	NA	NA	NA	NA	NA	NA	NA	NA	NA	NA	NA	NA	NA	NA	NA	38.4	0	1	0	0	0	0	NA	NA	NA	NA	NA	NA	NA	NA	NA	NA	NA	NA
8405	apex	3/4hz	10	25.72	70	10	4640	1791.89	NA	16.5961	1808.49	353.139	7.98783e+06	0.458393	NA	NA	NA	NA	NA	NA	NA	NA	73.8	1.16667	NA	NA	NA	NA	NA	NA	38.6	0	1	0	0	0	0	NA	NA	NA	NA	NA	NA	NA	NA	NA	NA	NA	NA
8405	apex	3/4hz	10	25.72	71	10	4880	2182.01	NA	35.1072	2217.12	441.404	9.79375e+06	0.458393	NA	NA	NA	NA	NA	NA	NA	NA	NA	NA	NA	NA	NA	NA	NA	NA	38.9	0	2	0	0	0	0	NA	NA	NA	NA	NA	NA	NA	NA	NA	NA	NA	NA
8405	apex	3/4hz	10	25.72	72	10	5060	2311.42	NA	23.2984	2334.72	456.97	1.03122e+07	0.458393	NA	NA	NA	NA	NA	NA	NA	NA	NA	NA	NA	NA	NA	NA	NA	NA	38.6	0	1	0	0	0	0	NA	NA	NA	NA	NA	NA	NA	NA	NA	NA	NA	NA
8405	apex	3/4hz	10	25.72	73	10	3820	1952.47	NA	30.639	1983.11	394.378	8.76002e+06	0.458393	NA	NA	NA	NA	NA	NA	NA	NA	NA	NA	NA	NA	NA	NA	NA	NA	38.5	0	1	0	0	0	0	NA	NA	NA	NA	NA	NA	NA	NA	NA	NA	NA	NA
8405	apex	3/4hz	10	25.72	74	11	6900	2697.76	NA	52.98	2750.74	553.051	1.21516e+07	0.458393	0.16716	17.22	94.0312	NA	81	86.5	22	100	77.2	0.85	NA	15.979	15.727	2.683	1.01602	NA	38.7	0	1	0	0	0	0	NA	NA	NA	NA	NA	NA	NA	NA	NA	NA	NA	NA
8405	apex	3/4hz	10	25.72	75	11	3380	1932.64	NA	40.2137	1972.85	397.925	8.7154e+06	0.458393	NA	NA	NA	NA	NA	NA	NA	NA	NA	NA	NA	NA	NA	NA	NA	NA	39.7	0	3	0	0	0	0	NA	NA	NA	NA	NA	NA	NA	NA	NA	NA	NA	NA
8405	apex	3/4hz	10	25.72	76	11	5060	2038.43	NA	36.703	2075.14	414.609	9.16462e+06	0.458393	NA	NA	NA	NA	NA	NA	NA	NA	NA	NA	NA	NA	NA	NA	NA	NA	40.1	0	3	0	0	0	0	NA	NA	NA	NA	NA	NA	NA	NA	NA	NA	NA	NA
8405	apex	3/4hz	10	25.72	77	11	5920	2162.17	NA	45.3202	2207.49	444.531	9.74925e+06	0.458393	NA	NA	NA	NA	NA	NA	NA	NA	80	0.933333	NA	NA	NA	NA	NA	NA	39	0	2	0	0	0	0	NA	NA	NA	NA	NA	NA	NA	NA	NA	NA	NA	NA
8405	apex	3/4hz	10	25.72	78	11	5540	2665.64	NA	78.4477	2744.09	558.091	1.2128e+07	0.458393	NA	NA	NA	NA	NA	NA	NA	NA	NA	NA	NA	NA	NA	NA	NA	NA	38.9	0	2	0	0	0	0	NA	NA	NA	NA	NA	NA	NA	NA	NA	NA	NA	NA
8405	apex	3/4hz	10	25.72	79	11	5580	2435.16	NA	91.6517	2526.81	522.988	1.11701e+07	0.458393	NA	NA	NA	NA	NA	NA	NA	NA	NA	NA	NA	NA	NA	NA	NA	NA	38.7	0	1	0	0	0	0	NA	NA	NA	NA	NA	NA	NA	NA	NA	NA	NA	NA
8405	apex	3/4hz	10	25.72	80	11	6100	2589.13	NA	62.9135	2652.04	533.332	1.17196e+07	0.458393	NA	NA	NA	NA	NA	NA	NA	NA	NA	NA	NA	NA	NA	NA	NA	NA	38.1	0	0	0	0	0	0	NA	NA	NA	NA	NA	NA	NA	NA	NA	NA	NA	NA
8405	apex	3/4hz	10	25.72	81	12	5020	2194.29	NA	82.3312	2276.62	471.089	1.00641e+07	0.458393	0.31913	22.81	93	NA	81.5	86.5	23.5	101	83.5	0.875	NA	NA	NA	NA	NA	NA	39.5	0	3	0	0	0	0	NA	NA	NA	NA	NA	NA	NA	NA	NA	NA	NA	NA
8405	apex	3/4hz	10	25.72	82	12	6100	2275.53	NA	92.8168	2368.34	490.546	1.04525e+07	0.458393	NA	NA	NA	NA	NA	NA	NA	NA	NA	NA	NA	NA	NA	NA	NA	NA	38.4	0	1	0	0	0	0	NA	NA	NA	NA	NA	NA	NA	NA	NA	NA	NA	NA
8405	apex	3/4hz	10	25.72	83	12	6300	2383.21	NA	55.9231	2439.13	487.874	1.07677e+07	0.458393	NA	NA	NA	NA	NA	NA	NA	NA	NA	NA	NA	NA	NA	NA	NA	NA	38.2	0	0	0	0	0	0	NA	NA	NA	NA	NA	NA	NA	NA	NA	NA	NA	NA
8405	apex	3/4hz	10	25.72	84	12	6120	2484.28	NA	104.856	2589.14	537.758	1.14267e+07	0.458393	NA	NA	NA	NA	NA	NA	NA	NA	NA	NA	NA	NA	NA	NA	NA	NA	38.2	0	0	0	0	0	0	NA	NA	NA	NA	NA	NA	NA	NA	NA	NA	NA	NA
8405	apex	3/4hz	10	25.72	85	12	5860	2254.74	NA	154.26	2409	525.122	1.06278e+07	0.458393	NA	NA	NA	NA	NA	NA	NA	NA	89.2	1.425	NA	NA	NA	NA	NA	NA	38.7	0	1	0	0	0	0	NA	NA	NA	NA	NA	NA	NA	NA	NA	NA	NA	NA
8405	apex	3/4hz	10	25.72	86	12	7020	2619.36	NA	110.85	2730.21	567.181	1.20493e+07	0.458393	NA	NA	NA	NA	NA	NA	NA	NA	NA	NA	NA	NA	NA	NA	NA	NA	NA	NA	NA	NA	NA	NA	NA	NA	NA	NA	NA	NA	NA	NA	NA	NA	NA	NA	NA
8405	apex	3/4hz	10	25.72	87	12	6520	2511.67	NA	152.709	2664.38	572.967	1.17557e+07	0.458393	NA	NA	NA	NA	NA	NA	NA	NA	NA	NA	NA	NA	NA	NA	NA	NA	NA	NA	NA	NA	NA	NA	NA	NA	NA	NA	NA	NA	NA	NA	NA	NA	NA	NA	NA
8405	apex	3/4hz	10	25.72	88	13	3620	1848.57	NA	80.6181	1929.19	401.776	8.51398e+06	0.458393	NA	NA	NA	NA	NA	NA	NA	NA	NA	NA	NA	NA	NA	NA	NA	NA	NA	NA	NA	NA	NA	NA	NA	NA	NA	NA	NA	NA	NA	NA	NA	NA	NA	NA	NA
8405	apex	3/4hz	10	25.72	89	13	5100	2075.27	NA	113.175	2188.45	465.263	9.65664e+06	0.458393	NA	NA	NA	NA	NA	NA	NA	NA	NA	NA	NA	NA	NA	NA	NA	NA	NA	NA	NA	NA	NA	NA	NA	NA	NA	NA	NA	NA	NA	NA	NA	NA	NA	NA	NA
8405	apex	3/4hz	10	25.72	90	13	5580	1354.55	NA	80.6181	1435.17	307.911	6.33229e+06	0.458393	0.21276	21.83	90.6774	NA	84	88	24	103	92.2	0.6	6.4	19.045	13.113	2.351	1.45238	8.4	NA	NA	NA	NA	NA	NA	NA	NA	NA	NA	NA	NA	NA	NA	NA	NA	NA	NA	NA
8405	apex	3/4hz	10	25.72	1	1	NA	NA	NA	NA	NA	NA	NA	NA	0.0152	1.33	104.167	68.8	63	67	16	71	NA	NA	NA	NA	NA	NA	NA	NA	NA	NA	NA	NA	NA	NA	NA	8.3	38	12	45.8	31.6	11100	0	0	0	9657	1332	111
8407	controle	5/8hz	11	46.3	4	1	160	0	543.656	NA	543.656	103.24	2.44543e+06	0.579646	NA	NA	NA	NA	NA	NA	NA	NA	NA	NA	NA	NA	NA	NA	NA	NA	39.6	0	3	1	10	3	0	NA	NA	NA	NA	NA	NA	NA	NA	NA	NA	NA	NA
8407	controle	5/8hz	11	46.3	5	1	1500	0	724.875	NA	724.875	137.654	3.26057e+06	0.579646	NA	NA	NA	NA	NA	NA	NA	NA	NA	NA	NA	NA	NA	NA	NA	NA	38.5	0	1	0	0	0	0	NA	NA	NA	NA	NA	NA	NA	NA	NA	NA	NA	NA
8407	controle	5/8hz	11	46.3	6	1	160	0	724.875	NA	724.875	137.654	3.26057e+06	0.579646	NA	NA	NA	NA	NA	NA	NA	NA	NA	NA	NA	NA	NA	NA	NA	NA	38.3	0	0	0	0	0	0	NA	NA	NA	NA	NA	NA	NA	NA	NA	NA	NA	NA
8407	controle	5/8hz	11	46.3	7	2	400	0	724.875	NA	724.875	137.654	3.26057e+06	0.579646	0.038	12.65	95.7333	NA	NA	NA	NA	NA	NA	NA	NA	NA	NA	NA	NA	NA	38.9	0	2	0	0	0	0	NA	NA	NA	NA	NA	NA	NA	NA	NA	NA	NA	NA
8407	controle	5/8hz	11	46.3	8	2	480	11.3351	724.875	NA	736.21	139.807	3.31063e+06	0.579646	NA	NA	NA	NA	73.5	76	21	82	49.1	0.52	NA	NA	NA	NA	NA	NA	38.4	2	3	0	0	0	0	NA	NA	NA	NA	NA	NA	NA	NA	NA	NA	NA	NA
8407	controle	5/8hz	11	46.3	9	2	540	16.0581	724.875	NA	740.933	140.705	3.33149e+06	0.579646	NA	NA	NA	NA	NA	NA	NA	NA	NA	NA	NA	NA	NA	NA	NA	NA	38.3	3	3	0	0	0	0	NA	NA	NA	NA	NA	NA	NA	NA	NA	NA	NA	NA
8407	controle	5/8hz	11	46.3	10	2	380	23.6148	724.875	NA	748.49	142.141	3.36486e+06	0.579646	NA	NA	NA	NA	NA	NA	NA	NA	48.8	-0.15	NA	NA	NA	NA	NA	NA	38.4	2	3	0	0	0	0	NA	NA	NA	NA	NA	NA	NA	NA	NA	NA	NA	NA
8407	controle	5/8hz	11	46.3	11	2	380	7.55675	724.875	NA	732.432	139.09	3.29395e+06	0.579646	NA	NA	NA	NA	NA	NA	NA	NA	NA	NA	NA	NA	NA	NA	NA	NA	38.6	3	4	0	0	0	0	NA	NA	NA	NA	NA	NA	NA	NA	NA	NA	NA	NA
8407	controle	5/8hz	11	46.3	12	2	540	29.2824	724.875	NA	754.157	143.217	3.38989e+06	0.579646	NA	NA	NA	NA	NA	NA	NA	NA	NA	NA	NA	NA	NA	NA	NA	NA	38.6	3	4	0	0	0	0	NA	NA	NA	NA	NA	NA	NA	NA	NA	NA	NA	NA
8407	controle	5/8hz	11	46.3	13	2	640	37.7837	724.875	NA	762.659	144.833	3.42743e+06	0.579646	NA	NA	NA	NA	NA	NA	NA	NA	NA	NA	NA	NA	NA	NA	NA	NA	38.5	1	2	0	0	0	0	NA	NA	NA	NA	NA	NA	NA	NA	NA	NA	NA	NA
8407	controle	5/8hz	11	46.3	14	3	360	38.7283	724.875	NA	763.603	145.012	3.43161e+06	0.579646	0.27354	8.93	98.6667	68.4	75	81	21.5	82	50	0.3	5.91	16.504	13.637	NA	1.21024	18.9	38.7	2	3	0	0	0	0	NA	NA	NA	NA	NA	NA	NA	NA	NA	NA	NA	NA
8407	controle	5/8hz	11	46.3	15	3	420	19.8365	724.875	NA	744.711	141.423	3.34818e+06	0.579646	NA	NA	NA	NA	NA	NA	NA	NA	NA	NA	NA	NA	NA	NA	NA	NA	38.5	2	3	0	0	0	0	NA	NA	NA	NA	NA	NA	NA	NA	NA	NA	NA	NA
8407	controle	5/8hz	11	46.3	16	3	360	76.5121	724.875	NA	801.387	152.191	3.59847e+06	0.579646	NA	NA	NA	NA	NA	NA	NA	NA	NA	NA	NA	NA	NA	NA	NA	NA	38.5	2	4	0	0	0	0	NA	NA	NA	NA	NA	NA	NA	NA	NA	NA	NA	NA
8407	controle	5/8hz	11	46.3	17	3	260	122.797	724.875	NA	847.672	160.985	3.80287e+06	0.579646	NA	NA	NA	NA	NA	NA	NA	NA	50.1	0.0333333	NA	NA	NA	NA	NA	NA	38.4	2	3	0	0	0	0	NA	NA	NA	NA	NA	NA	NA	NA	NA	NA	NA	NA
8407	controle	5/8hz	11	46.3	18	3	400	NA	724.875	NA	NA	NA	NA	0.579646	NA	NA	NA	NA	NA	NA	NA	NA	NA	NA	NA	NA	NA	NA	NA	NA	38.3	0	0	0	0	0	0	NA	NA	NA	NA	NA	NA	NA	NA	NA	NA	NA	NA
8407	controle	5/8hz	11	46.3	19	3	80	186.085	724.875	NA	910.96	173.01	4.08236e+06	0.579646	NA	NA	NA	NA	NA	NA	NA	NA	NA	NA	NA	NA	NA	NA	NA	NA	38.4	2	3	0	0	0	0	NA	NA	NA	NA	NA	NA	NA	NA	NA	NA	NA	NA
8407	controle	5/8hz	11	46.3	20	3	NA	167.193	724.875	NA	892.068	169.42	3.99893e+06	0.579646	NA	NA	NA	NA	NA	NA	NA	NA	NA	NA	NA	NA	NA	NA	NA	NA	38.6	0	1	0	0	0	0	NA	NA	NA	NA	NA	NA	NA	NA	NA	NA	NA	NA
8407	controle	5/8hz	11	46.3	21	4	540	242.761	724.875	NA	967.636	183.778	4.33265e+06	0.579646	0.06839	13.8	128.967	NA	77.5	79	21.5	85	54.6	1.125	NA	NA	NA	NA	NA	NA	38.1	1	1	0	0	0	0	NA	NA	NA	NA	NA	NA	NA	NA	NA	NA	NA	NA
8407	controle	5/8hz	11	46.3	22	4	180	212.534	724.875	NA	937.409	178.035	4.19916e+06	0.579646	NA	NA	NA	NA	NA	NA	NA	NA	NA	NA	NA	NA	NA	NA	NA	NA	38.3	1	1	0	0	0	0	NA	NA	NA	NA	NA	NA	NA	NA	NA	NA	NA	NA
8407	controle	5/8hz	11	46.3	23	4	120	319.273	724.875	NA	1044.15	198.316	4.67054e+06	0.579646	NA	NA	NA	NA	NA	NA	NA	NA	NA	NA	NA	NA	NA	NA	NA	NA	38.3	0	0	0	0	0	0	NA	NA	NA	NA	NA	NA	NA	NA	NA	NA	NA	NA
8407	controle	5/8hz	11	46.3	24	4	80	272.988	724.875	NA	997.863	189.521	4.46614e+06	0.579646	NA	NA	NA	NA	NA	NA	NA	NA	58.1	1.16667	NA	NA	NA	NA	NA	NA	38.3	0	0	0	0	0	0	NA	NA	NA	NA	NA	NA	NA	NA	NA	NA	NA	NA
8407	controle	5/8hz	11	46.3	25	4	360	364.613	724.875	NA	1089.49	206.93	4.87077e+06	0.579646	NA	NA	NA	NA	NA	NA	NA	NA	NA	NA	NA	NA	NA	NA	NA	NA	38.2	0	0	0	0	0	0	NA	NA	NA	NA	NA	NA	NA	NA	NA	NA	NA	NA
8407	controle	5/8hz	11	46.3	26	4	160	359.89	724.875	NA	1084.77	206.033	4.84991e+06	0.579646	NA	NA	NA	NA	NA	NA	NA	NA	NA	NA	NA	NA	NA	NA	NA	NA	37.7	1	1	0	0	0	0	NA	NA	NA	NA	NA	NA	NA	NA	NA	NA	NA	NA
8407	controle	5/8hz	11	46.3	27	4	560	453.405	724.875	NA	1178.28	223.801	5.26289e+06	0.579646	NA	NA	NA	NA	NA	NA	NA	NA	NA	NA	NA	NA	NA	NA	NA	NA	38.2	1	2	0	0	0	0	NA	NA	NA	NA	NA	NA	NA	NA	NA	NA	NA	NA
8407	controle	5/8hz	11	46.3	28	5	460	454.349	724.875	NA	1179.22	223.98	5.26706e+06	0.579646	NA	NA	NA	NA	78	83.5	22.5	89	60.6	0.625	5.83	29.511	23.449	1.95	1.25852	9.1	38.2	0	0	0	0	0	0	NA	NA	NA	NA	NA	NA	NA	NA	NA	NA	NA	NA
8407	controle	5/8hz	11	46.3	29	5	600	486.466	724.875	NA	1211.34	230.082	5.40889e+06	0.579646	NA	NA	NA	NA	NA	NA	NA	NA	NA	NA	NA	NA	NA	NA	NA	NA	38.4	0	2	0	0	0	0	NA	NA	NA	NA	NA	NA	NA	NA	NA	NA	NA	NA
8407	controle	5/8hz	11	46.3	30	5	180	512.914	724.875	NA	1237.79	235.107	5.5257e+06	0.579646	0.09879	12.93	114.806	151	NA	NA	NA	NA	NA	NA	NA	NA	NA	NA	NA	NA	38.7	0	1	0	0	0	0	8.3	36.5	11.7	44	32.1	9000	0	0	0	0	90	2520
8407	controle	5/8hz	11	46.3	31	5	500	558.255	724.875	NA	1283.13	243.722	5.72593e+06	0.579646	NA	NA	NA	NA	NA	NA	NA	NA	NA	NA	NA	NA	NA	NA	NA	NA	37.9	0	0	0	0	0	0	NA	NA	NA	NA	NA	NA	NA	NA	NA	NA	NA	NA
8407	controle	5/8hz	11	46.3	32	5	640	587.537	724.875	NA	1312.41	249.286	5.85524e+06	0.579646	NA	NA	NA	NA	NA	NA	NA	NA	NA	NA	NA	NA	NA	NA	NA	NA	37.4	0	0	0	0	0	0	NA	NA	NA	NA	NA	NA	NA	NA	NA	NA	NA	NA
8407	controle	5/8hz	11	46.3	33	5	500	579.036	724.875	NA	1303.91	247.671	5.8177e+06	0.579646	NA	NA	NA	NA	NA	NA	NA	NA	64.1	0.7	NA	NA	NA	NA	NA	NA	38.5	0	1	0	0	0	0	NA	NA	NA	NA	NA	NA	NA	NA	NA	NA	NA	NA
8407	controle	5/8hz	11	46.3	34	5	380	686.719	724.875	NA	1411.59	268.13	6.29325e+06	0.579646	NA	NA	NA	NA	NA	NA	NA	NA	NA	NA	NA	NA	NA	NA	NA	NA	37.7	0	0	0	0	0	0	NA	NA	NA	NA	NA	NA	NA	NA	NA	NA	NA	NA
8407	controle	5/8hz	11	46.3	35	6	340	621.543	724.875	NA	1346.42	255.747	6.00542e+06	0.579646	0.13677	18.95	99.8065	NA	78	84	23	89	65.7	0.8	NA	NA	NA	NA	NA	NA	37.2	0	0	0	0	0	0	NA	NA	NA	NA	NA	NA	NA	NA	NA	NA	NA	NA
8407	controle	5/8hz	11	46.3	36	6	360	604.54	724.875	NA	1329.41	252.516	5.93033e+06	0.579646	NA	NA	NA	NA	NA	NA	NA	NA	NA	NA	NA	NA	NA	NA	NA	NA	38	0	0	0	0	0	0	NA	NA	NA	NA	NA	NA	NA	NA	NA	NA	NA	NA
8407	controle	5/8hz	11	46.3	37	6	340	744.34	724.875	NA	1469.21	279.078	6.54771e+06	0.579646	NA	NA	NA	NA	NA	NA	NA	NA	NA	NA	NA	NA	NA	NA	NA	NA	38.1	0	0	0	0	0	0	NA	NA	NA	NA	NA	NA	NA	NA	NA	NA	NA	NA
8407	controle	5/8hz	11	46.3	38	6	360	576.202	724.875	NA	1301.08	247.132	5.80519e+06	0.579646	NA	NA	NA	NA	NA	NA	NA	NA	NA	NA	NA	NA	NA	NA	NA	NA	38	0	0	0	0	0	0	NA	NA	NA	NA	NA	NA	NA	NA	NA	NA	NA	NA
8407	controle	5/8hz	11	46.3	39	6	140	604.54	724.875	NA	1329.41	252.516	5.93033e+06	0.579646	NA	NA	NA	NA	NA	NA	NA	NA	68.9	0.8	NA	NA	NA	NA	NA	NA	NA	0	0	0	0	0	0	NA	NA	NA	NA	NA	NA	NA	NA	NA	NA	NA	NA
8407	controle	5/8hz	11	46.3	40	6	60	537.474	724.875	NA	1262.35	239.774	5.63416e+06	0.579646	NA	NA	NA	NA	NA	NA	NA	NA	NA	NA	NA	NA	NA	NA	NA	NA	38.2	0	0	0	0	0	0	NA	NA	NA	NA	NA	NA	NA	NA	NA	NA	NA	NA
8407	controle	5/8hz	11	46.3	41	6	340	NA	724.875	NA	NA	NA	NA	0.579646	NA	NA	NA	NA	NA	NA	NA	NA	NA	NA	NA	NA	NA	NA	NA	NA	39	0	2	0	0	0	0	NA	NA	NA	NA	NA	NA	NA	NA	NA	NA	NA	NA
8407	controle	5/8hz	11	46.3	42	7	260	634.767	724.875	NA	1359.64	258.259	6.06382e+06	0.579646	0.07498	10.27	117.806	120	81	87.5	23	93	71	0.7	5.85	38.836	21.23	4.631	1.8293	16.8	38.4	0	1	0	0	0	0	NA	NA	NA	NA	NA	NA	NA	NA	NA	NA	NA	NA
8407	controle	5/8hz	11	46.3	43	7	120	506.302	724.875	NA	1231.18	233.851	5.4965e+06	0.579646	NA	NA	NA	NA	NA	NA	NA	NA	NA	NA	NA	NA	NA	NA	NA	NA	38.8	0	1	0	0	0	0	NA	NA	NA	NA	NA	NA	NA	NA	NA	NA	NA	NA
8407	controle	5/8hz	11	46.3	44	7	220	705.611	724.875	NA	1430.49	271.72	6.37668e+06	0.579646	NA	NA	NA	NA	NA	NA	NA	NA	NA	NA	NA	NA	NA	NA	NA	NA	38.7	1	2	0	0	0	0	NA	NA	NA	NA	NA	NA	NA	NA	NA	NA	NA	NA
8407	controle	5/8hz	11	46.3	45	7	540	545.975	724.875	NA	1270.85	241.389	5.6717e+06	0.579646	NA	NA	NA	NA	NA	NA	NA	NA	71.8	0.266667	NA	NA	NA	NA	NA	NA	38.9	0	2	0	0	0	0	NA	NA	NA	NA	NA	NA	NA	NA	NA	NA	NA	NA
8407	controle	5/8hz	11	46.3	46	7	280	857.691	724.875	NA	1582.57	300.615	7.04829e+06	0.579646	NA	NA	NA	NA	NA	NA	NA	NA	NA	NA	NA	NA	NA	NA	NA	NA	38.5	0	1	0	0	0	0	NA	NA	NA	NA	NA	NA	NA	NA	NA	NA	NA	NA
8407	controle	5/8hz	11	46.3	47	7	400	662.16	724.875	NA	1387.04	263.464	6.18479e+06	0.579646	NA	NA	NA	NA	NA	NA	NA	NA	NA	NA	NA	NA	NA	NA	NA	NA	38.2	0	0	0	0	0	0	NA	NA	NA	NA	NA	NA	NA	NA	NA	NA	NA	NA
8407	controle	5/8hz	11	46.3	48	7	420	913.422	724.875	NA	1638.3	311.204	7.29441e+06	0.579646	NA	NA	NA	NA	NA	NA	NA	NA	NA	NA	NA	NA	NA	NA	NA	NA	38.5	0	1	0	0	0	0	NA	NA	NA	NA	NA	NA	NA	NA	NA	NA	NA	NA
8407	controle	5/8hz	11	46.3	49	8	1840	671.606	724.875	NA	1396.48	265.259	6.22651e+06	0.579646	0.11398	16.39	132.323	NA	79.5	86	24	95	75.6	0.95	NA	NA	NA	NA	NA	NA	38.5	0	1	0	0	0	0	NA	NA	NA	NA	NA	NA	NA	NA	NA	NA	NA	NA
8407	controle	5/8hz	11	46.3	50	8	260	723.559	724.875	NA	1448.43	275.13	6.45594e+06	0.579646	NA	NA	NA	NA	NA	NA	NA	NA	NA	NA	NA	NA	NA	NA	NA	NA	38.3	0	0	0	0	0	0	NA	NA	NA	NA	NA	NA	NA	NA	NA	NA	NA	NA
8407	controle	5/8hz	11	46.3	51	8	500	897.364	724.875	NA	1622.24	308.153	7.22349e+06	0.579646	NA	NA	NA	NA	NA	NA	NA	NA	NA	NA	NA	NA	NA	NA	NA	NA	38.2	0	0	0	0	0	0	NA	NA	NA	NA	NA	NA	NA	NA	NA	NA	NA	NA
8407	controle	5/8hz	11	46.3	52	8	420	1142.01	724.875	NA	1866.89	354.636	8.30391e+06	0.579646	NA	NA	NA	NA	NA	NA	NA	NA	NA	NA	NA	NA	NA	NA	NA	NA	38.6	0	1	0	0	0	0	NA	NA	NA	NA	NA	NA	NA	NA	NA	NA	NA	NA
8407	controle	5/8hz	11	46.3	53	8	840	892.641	724.875	NA	1617.52	307.256	7.20264e+06	0.579646	NA	NA	NA	NA	NA	NA	NA	NA	NA	NA	NA	NA	NA	NA	NA	NA	37.1	0	0	0	0	0	0	NA	NA	NA	NA	NA	NA	NA	NA	NA	NA	NA	NA
8407	controle	5/8hz	11	46.3	54	8	420	1079.67	724.875	NA	1804.55	342.791	8.02859e+06	0.579646	NA	NA	NA	NA	NA	NA	NA	NA	NA	NA	NA	NA	NA	NA	NA	NA	38.7	0	1	0	0	0	0	NA	NA	NA	NA	NA	NA	NA	NA	NA	NA	NA	NA
8407	controle	5/8hz	11	46.3	55	8	500	930.425	724.875	NA	1655.3	314.434	7.3695e+06	0.579646	NA	NA	NA	NA	NA	NA	NA	NA	NA	NA	NA	NA	NA	NA	NA	NA	38.9	0	2	0	0	0	0	NA	NA	NA	NA	NA	NA	NA	NA	NA	NA	NA	NA
8407	controle	5/8hz	11	46.3	56	9	2700	750.007	724.875	NA	1474.88	280.155	6.57274e+06	0.579646	NA	NA	NA	NA	NA	NA	NA	NA	84	1.2	NA	NA	NA	NA	NA	NA	38.6	0	1	0	0	0	0	NA	NA	NA	NA	NA	NA	NA	NA	NA	NA	NA	NA
8407	controle	5/8hz	11	46.3	57	9	620	1009.77	724.875	NA	1734.65	329.51	7.7199e+06	0.579646	NA	NA	NA	NA	NA	NA	NA	NA	NA	NA	NA	NA	NA	NA	NA	NA	38.7	0	1	0	0	0	0	NA	NA	NA	NA	NA	NA	NA	NA	NA	NA	NA	NA
8407	controle	5/8hz	11	46.3	58	9	1000	1100.45	724.875	NA	1825.33	346.74	8.12037e+06	0.579646	NA	NA	NA	NA	NA	NA	NA	NA	NA	NA	NA	NA	NA	NA	NA	NA	38	0	0	0	0	0	0	NA	NA	NA	NA	NA	NA	NA	NA	NA	NA	NA	NA
8407	controle	5/8hz	11	46.3	59	9	900	926.646	724.875	NA	1651.52	313.717	7.35281e+06	0.579646	NA	NA	NA	NA	NA	NA	NA	NA	NA	NA	NA	NA	NA	NA	NA	NA	38.5	0	1	0	0	0	0	NA	NA	NA	NA	NA	NA	NA	NA	NA	NA	NA	NA
8407	controle	5/8hz	11	46.3	60	9	800	1369.66	724.875	NA	2094.54	397.889	9.30924e+06	0.579646	0.12159	10.66	119.161	234	84	89	25	98	85.7	0.425	5.68	34.708	30.558	3.771	1.13581	7.7	38.2	0	0	0	0	0	0	9.6	39	11.8	40.6	30.3	11800	0	354	0	0	0	3776
8407	controle	5/8hz	11	46.3	61	9	280	1185.46	NA	86.357	1271.82	295.187	5.62596e+06	0.501237	NA	NA	NA	NA	NA	NA	NA	NA	NA	NA	NA	NA	NA	NA	NA	NA	37.9	0	0	0	0	0	0	NA	NA	NA	NA	NA	NA	NA	NA	NA	NA	NA	NA
8407	controle	5/8hz	11	46.3	62	9	3600	1711.6	NA	69.146	1780.75	381.213	7.87161e+06	0.501237	NA	NA	NA	NA	NA	NA	NA	NA	NA	NA	NA	NA	NA	NA	NA	NA	37.4	0	0	0	0	0	0	NA	NA	NA	NA	NA	NA	NA	NA	NA	NA	NA	NA
8407	controle	5/8hz	11	46.3	63	9	4540	2011.98	NA	37.7434	2049.73	412.849	9.05606e+06	0.501237	NA	NA	NA	NA	NA	NA	NA	NA	87.6	0.633333	NA	NA	NA	NA	NA	NA	38.5	0	1	0	0	0	0	NA	NA	NA	NA	NA	NA	NA	NA	NA	NA	NA	NA
8407	controle	5/8hz	11	46.3	64	9	4780	2039.38	NA	33.5162	2072.89	414.63	9.1579e+06	0.501237	NA	NA	NA	NA	NA	NA	NA	NA	NA	NA	NA	NA	NA	NA	NA	NA	37.7	0	0	0	0	0	0	NA	NA	NA	NA	NA	NA	NA	NA	NA	NA	NA	NA
8407	controle	5/8hz	11	46.3	65	9	3480	2833.78	NA	160.536	2994.32	661.068	1.32352e+07	0.501237	NA	NA	NA	NA	NA	NA	NA	NA	NA	NA	NA	NA	NA	NA	NA	NA	37.2	0	0	0	0	0	0	NA	NA	NA	NA	NA	NA	NA	NA	NA	NA	NA	NA
[truncated: 554 more rows]
[truncated: 4 more columns]
